# Supplementary material for: Crystal structure and Hirshfeld surface analysis of bis­(benzoato-κ2 O,O′)[bis­(pyridin-2-yl-κN)amine]nickel(II)
Source: Acta Crystallogr E Crystallogr Commun. 2019 Aug 13;75(Pt 9):1301–5. doi: 10.1107/S2056989019010880 (PMC6727057; doi:10.1107/S2056989019010880)
Supplement: Supplementary file 1 [file e-75-01301-sup1.cif]

##############################################################################
#                                                                            #
# This CIF contains the data in a paper accepted for publication in          #
# Acta Crystallographica Section E. It conforms to the requirements of       #
# Notes for Authors for Acta Crystallographica Section E, and has been       #
# peer reviewed under the auspices of the IUCr Commission on Journals.       #
#                                                                            #
# Full details of the Crystallographic Information File format               #
# are given in the paper "The Crystallographic Information File (CIF):       #
# a New Standard Archive File for Crystallography" by S. R. Hall, F. H.      #
# Allen and I. D. Brown [Acta Cryst. (1991), A47, 655-685].                  #
#                                                                            #
# The current version of the core CIF dictionary is obtainable from          #
# ftp://ftp.iucr.org/pub/cif_core.dic.                                       #
#                                                                            #
# Software is freely available for graphical display of the structure(s)     #
# in this CIF. For information consult the CIF software page                 #
# http://www.iucr.org/resources/cif/software.                                #
#                                                                            #
# This file may be used for bona fide research purposes within the           #
# scientific community so long as proper attribution is given to the journal # 
# article from which it was obtained.                                        #
#                                                                            #
##############################################################################
data_I
_audit_creation_method
;
Olex2 1.2
(compiled 2018.05.29 svn.r3508 for OlexSys, GUI svn.r5506)
;
_journal_date_recd_electronic     2019-07-24
_journal_date_accepted     2019-08-03
_journal_name_full     'Acta Crystallographica, Section E'
_journal_year     2019
_journal_volume     75
_journal_issue      9
_journal_page_first     1301
_journal_page_last     1305
_journal_paper_category     GM
_journal_paper_doi     10.1107/S2056989019010880
_journal_coeditor_code     ZL2759
_publ_contact_author_name     'Nanthawat Wannarit'
_publ_contact_author_address
;
Department of Chemistry, Faculty of Science and Technology, Thammasat
University, Klong Luang, Pathum Thani 12121, Thailand
;
_publ_contact_author_email     'nwan0110@tu.ac.th'
_publ_contact_author_fax     ?
_publ_contact_author_phone     ?
_publ_section_title
;\
Crystal structure and Hirshfeld surface analysis of
bis(benzoato-\k^2^<i>O</i>,<i>O</i>')[bis(pyridin-2-yl-\k<i>N</i>)\
amine]nickel(II)
;
loop_
    _publ_author_name
    _publ_author_footnote
    _publ_author_address
    'Phiokliang, Phichitra' .
;
Department of Chemistry, Faculty of Science and Technology, Thammasat
University, Klong Luang, Pathum Thani 12121,
Thailand
;
    'Promwit, Phakamat' .
;
Department of Chemistry, Faculty of Science and Technology, Thammasat
University, Klong Luang, Pathum Thani 12121,
Thailand
;
    'Chainok, Kittipong' .
;
Materials and Textile Technology
Faculty of Science and Technology
Thammasat University
Klong Luang
Pathum Thani 12121
Thailand
;
    'Wannarit, Nanthawat' .
;
Department of Chemistry, Faculty of Science and Technology, Thammasat
University, Klong Luang, Pathum Thani 12121,
Thailand
;
_publ_section_synopsis
;
The crystal structure of a new mononuclear Ni^II^ complex with
bis(pyridin-2-yl)amine (dpyam) and benzoate (benz) is reported.
;
_chemical_name_systematic
;\
Bis(benzoato-\k^2^<i>O</i>,<i>O</i>')[bis(pyridin-2-yl-\k<i>N</i>)\
amine]nickel(II)
;
_chemical_name_common     ?
_chemical_formula_moiety     'C24 H19 N3 Ni O4'
_chemical_formula_sum     'C24 H19 N3 Ni O4'
_chemical_formula_iupac     '[Ni (C7 H5 O2)2 (C10 H9 N3)]'
_chemical_formula_weight     472.13
_chemical_melting_point     ?
_space_group_crystal_system     monoclinic
_space_group_name_H-M_alt     'P 21/c'
_space_group_name_Hall     '-P 2ybc'
loop_
    _space_group_symop_operation_xyz
    'x, y, z'
    '-x, y+1/2, -z+1/2'
    '-x, -y, -z'
    'x, -y-1/2, z-1/2'
_cell_length_a     7.4199(4)
_cell_length_b     16.6790(10)
_cell_length_c     17.6971(11)
_cell_angle_alpha     90
_cell_angle_beta     100.778(2)
_cell_angle_gamma     90
_cell_volume     2151.5(2)
_cell_formula_units_Z     4
_cell_measurement_reflns_used     9934
_cell_measurement_theta_min     3.05
_cell_measurement_theta_max     26.35
_cell_measurement_temperature     296
_exptl_crystal_description     'Block'
_exptl_crystal_colour     'light green'
_exptl_crystal_size_max     0.32
_exptl_crystal_size_mid     0.20
_exptl_crystal_size_min     0.20
_exptl_crystal_density_diffrn     1.458
_exptl_crystal_density_meas     ?
_exptl_crystal_density_method     ?
_exptl_crystal_F_000     976
_exptl_absorpt_coefficient_mu     0.938
_exptl_absorpt_correction_type     multi-scan
_exptl_absorpt_process_details
;
(SADABS; Krause <i>et al.</i>,  2015)
;
_exptl_absorpt_correction_T_min     0.6552
_exptl_absorpt_correction_T_max     0.7454
_diffrn_ambient_temperature     296.0
_diffrn_source     'sealed x-ray tube'
_diffrn_radiation_type     MoK\a
_diffrn_radiation_wavelength     0.71073
_diffrn_radiation_monochromator     graphite
_diffrn_measurement_device_type     'Bruker D8 QUEST CMOS'
_diffrn_measurement_device     'four-circle KAPPA diffractometer'
_diffrn_measurement_method     '\w and \f scans'
_diffrn_detector     'Bruker PHOTON 200 area detector'
_diffrn_detector_area_resol_mean     7.39
_diffrn_reflns_number     41528
_diffrn_reflns_av_R_equivalents     0.0587
_diffrn_reflns_av_unetI/netI     0.0282
_diffrn_reflns_theta_min     3.050
_diffrn_reflns_theta_max     26.416
_diffrn_reflns_theta_full     25.242
_diffrn_measured_fraction_theta_max     0.996
_diffrn_measured_fraction_theta_full     0.997
_diffrn_reflns_limit_h_min     -9
_diffrn_reflns_limit_h_max     9
_diffrn_reflns_limit_k_min     -20
_diffrn_reflns_limit_k_max     20
_diffrn_reflns_limit_l_min     -21
_diffrn_reflns_limit_l_max     22
_diffrn_standards_number     0
_diffrn_radiation_probe     x-ray
_refine_special_details     ?
_reflns_number_total     4407
_reflns_number_gt     3569
_reflns_threshold_expression     'I > 2\s(I)'
_refine_ls_structure_factor_coef     Fsqd
_refine_ls_matrix_type     full
_refine_ls_R_factor_all     0.0554
_refine_ls_R_factor_gt     0.0392
_refine_ls_wR_factor_gt     0.0904
_refine_ls_wR_factor_ref     0.0959
_refine_ls_goodness_of_fit_ref     1.099
_refine_ls_restrained_S_all     1.099
_refine_ls_number_reflns     4407
_refine_ls_number_parameters     293
_refine_ls_number_restraints     0
_refine_ls_hydrogen_treatment     mixed
_refine_ls_weighting_scheme     calc
_refine_ls_weighting_details
              'w=1/[\s^2^(Fo^2^)+(0.0327P)^2^+2.1013P] where P=(Fo^2^+2Fc^2^)/3'
_atom_sites_solution_hydrogens     mixed
_atom_sites_solution_primary     ?
_atom_sites_solution_secondary     ?
_refine_ls_shift/su_max     0.001
_refine_ls_shift/su_mean     0.000
_refine_diff_density_max     0.454
_refine_diff_density_min     -0.260
_refine_ls_extinction_method     none
_refine_ls_extinction_coef     .
loop_
    _atom_type_symbol
    _atom_type_description
    _atom_type_scat_dispersion_real
    _atom_type_scat_dispersion_imag
    _atom_type_scat_source
    'C' 'C' 0.0033 0.0016
                         'International Tables Vol C Tables 4.2.6.8 and 6.1.1.4'
    'H' 'H' 0.0000 0.0000
                         'International Tables Vol C Tables 4.2.6.8 and 6.1.1.4'
    'N' 'N' 0.0061 0.0033
                         'International Tables Vol C Tables 4.2.6.8 and 6.1.1.4'
    'Ni' 'Ni' 0.3393 1.1124
                         'International Tables Vol C Tables 4.2.6.8 and 6.1.1.4'
    'O' 'O' 0.0106 0.0060
                         'International Tables Vol C Tables 4.2.6.8 and 6.1.1.4'
_computing_data_collection
;
APEX3 (Bruker, 2016)
;
_computing_cell_refinement
;
SAINT (Bruker, 2016)
;
_computing_data_reduction
;
SAINT (Bruker, 2016)
;
_computing_structure_solution
;
SHELXT (Sheldrick, 2015a)
;
_computing_structure_refinement
;
SHELXL (Sheldrick, 2015b)
;
_computing_molecular_graphics
;
<i>OLEX2</i> (Dolomanov <i>et al.</i>,  2009)
;
_computing_publication_material
;
<i>OLEX2</i> (Dolomanov <i>et al.</i>,  2009)
;
loop_
    _atom_site_type_symbol
    _atom_site_label
    _atom_site_fract_x
    _atom_site_fract_y
    _atom_site_fract_z
    _atom_site_U_iso_or_equiv
    _atom_site_adp_type
    _atom_site_calc_flag
    _atom_site_occupancy
    _atom_site_disorder_assembly
    _atom_site_disorder_group
    Ni Ni1 0.16089(4) 0.89490(2) 0.37031(2) 0.03029(11) Uani d 1 . .
    O O1 0.3922(2) 0.89019(11) 0.32357(10) 0.0365(4) Uani d 1 . .
    O O2 0.1306(2) 0.87442(12) 0.24456(11) 0.0413(5) Uani d 1 . .
    O O3 -0.0955(2) 0.85283(10) 0.38795(11) 0.0361(4) Uani d 1 . .
    O O4 0.1251(2) 0.76753(11) 0.38110(11) 0.0399(5) Uani d 1 . .
    N N1 0.0989(3) 1.01439(13) 0.36105(12) 0.0342(5) Uani d 1 . .
    N N2 0.1916(3) 1.04290(13) 0.49359(14) 0.0370(5) Uani d 1 . .
    H H5 0.192(4) 1.0771(18) 0.5276(17) 0.038(8) Uiso d 1 . .
    N N3 0.2849(3) 0.90878(12) 0.48206(12) 0.0311(5) Uani d 1 . .
    C C1 0.0251(4) 1.04335(18) 0.29092(17) 0.0476(7) Uani d 1 . .
    H H1 0.011333 1.008330 0.249348 0.057 Uiso calc 1 . .
    C C2 -0.0307(5) 1.1207(2) 0.2771(2) 0.0568(9) Uani d 1 . .
    H H2 -0.081425 1.137499 0.227602 0.068 Uiso calc 1 . .
    C C3 -0.0107(5) 1.17345(19) 0.3377(2) 0.0526(8) Uani d 1 . .
    H H3 -0.047199 1.226609 0.329818 0.063 Uiso calc 1 . .
    C C4 0.0635(4) 1.14671(17) 0.40961(19) 0.0451(7) Uani d 1 . .
    H H4 0.077819 1.181450 0.451414 0.054 Uiso calc 1 . .
    C C5 0.1180(3) 1.06633(15) 0.41994(16) 0.0331(6) Uani d 1 . .
    C C6 0.2787(3) 0.97412(15) 0.52449(15) 0.0308(6) Uani d 1 . .
    C C7 0.3584(4) 0.97654(17) 0.60236(16) 0.0401(6) Uani d 1 . .
    H H7 0.348812 1.022417 0.631221 0.048 Uiso calc 1 . .
    C C8 0.4500(4) 0.91137(19) 0.63562(17) 0.0476(7) Uani d 1 . .
    H H8 0.504579 0.912522 0.687384 0.057 Uiso calc 1 . .
    C C9 0.4619(4) 0.84332(18) 0.59242(18) 0.0464(7) Uani d 1 . .
    H H9 0.524297 0.798089 0.614168 0.056 Uiso calc 1 . .
    C C10 0.3787(4) 0.84458(17) 0.51625(16) 0.0398(6) Uani d 1 . .
    H H10 0.387062 0.799141 0.486652 0.048 Uiso calc 1 . .
    C C11 0.3028(4) 0.87810(14) 0.25627(15) 0.0312(6) Uani d 1 . .
    C C12 0.4056(4) 0.87111(15) 0.19153(15) 0.0324(6) Uani d 1 . .
    C C13 0.5960(4) 0.87371(17) 0.20625(16) 0.0387(6) Uani d 1 . .
    H H13 0.659395 0.877598 0.256682 0.046 Uiso calc 1 . .
    C C14 0.6917(4) 0.87057(19) 0.14667(18) 0.0462(7) Uani d 1 . .
    H H14 0.819301 0.871863 0.156973 0.055 Uiso calc 1 . .
    C C15 0.5983(4) 0.8655(2) 0.07180(18) 0.0501(8) Uani d 1 . .
    H H15 0.662834 0.864220 0.031531 0.060 Uiso calc 1 . .
    C C16 0.4094(4) 0.86233(19) 0.05656(16) 0.0472(7) Uani d 1 . .
    H H16 0.346645 0.858820 0.006008 0.057 Uiso calc 1 . .
    C C17 0.3128(4) 0.86435(16) 0.11630(15) 0.0368(6) Uani d 1 . .
    H H17 0.185439 0.861160 0.105890 0.044 Uiso calc 1 . .
    C C18 -0.0389(4) 0.78057(15) 0.38557(14) 0.0319(6) Uani d 1 . .
    C C19 -0.1686(4) 0.71259(16) 0.38617(15) 0.0336(6) Uani d 1 . .
    C C20 -0.1020(4) 0.63507(17) 0.39881(19) 0.0477(7) Uani d 1 . .
    H H20 0.023745 0.626021 0.410818 0.057 Uiso calc 1 . .
    C C21 -0.2220(5) 0.5716(2) 0.3936(2) 0.0617(10) Uani d 1 . .
    H H21 -0.176871 0.519815 0.402797 0.074 Uiso calc 1 . .
    C C22 -0.4075(5) 0.5841(2) 0.3750(2) 0.0601(9) Uani d 1 . .
    H H22 -0.487872 0.540837 0.369942 0.072 Uiso calc 1 . .
    C C23 -0.4746(4) 0.6610(2) 0.36369(19) 0.0533(8) Uani d 1 . .
    H H23 -0.600533 0.669629 0.352004 0.064 Uiso calc 1 . .
    C C24 -0.3556(4) 0.72552(18) 0.36964(16) 0.0410(6) Uani d 1 . .
    H H24 -0.401431 0.777426 0.362537 0.049 Uiso calc 1 . .
loop_
    _atom_site_aniso_label
    _atom_site_aniso_U_11
    _atom_site_aniso_U_22
    _atom_site_aniso_U_33
    _atom_site_aniso_U_12
    _atom_site_aniso_U_13
    _atom_site_aniso_U_23
    Ni1 0.03251(18) 0.02790(18) 0.03103(18) -0.00190(14) 0.00746(13)
                                                                    -0.00557(14)
    O1 0.0347(9) 0.0410(10) 0.0339(10) -0.0049(8) 0.0068(8) -0.0094(8)
    O2 0.0337(10) 0.0496(12) 0.0410(11) -0.0025(9) 0.0077(8) -0.0100(9)
    O3 0.0393(10) 0.0282(10) 0.0421(11) -0.0021(8) 0.0110(8) -0.0048(8)
    O4 0.0363(11) 0.0343(10) 0.0508(12) -0.0029(8) 0.0123(9) -0.0086(9)
    N1 0.0378(12) 0.0321(12) 0.0342(12) 0.0002(9) 0.0105(10) -0.0002(9)
    N2 0.0498(14) 0.0246(11) 0.0371(13) -0.0012(10) 0.0094(11) -0.0071(10)
    N3 0.0348(11) 0.0265(11) 0.0326(11) -0.0013(9) 0.0081(9) -0.0023(9)
    C1 0.0588(19) 0.0454(17) 0.0389(16) 0.0107(15) 0.0104(14) 0.0017(13)
    C2 0.067(2) 0.055(2) 0.0496(19) 0.0178(17) 0.0143(16) 0.0191(16)
    C3 0.058(2) 0.0359(16) 0.067(2) 0.0091(14) 0.0201(17) 0.0133(15)
    C4 0.0511(17) 0.0294(15) 0.0569(19) 0.0016(13) 0.0159(15) -0.0019(13)
    C5 0.0308(13) 0.0308(13) 0.0406(15) -0.0032(11) 0.0144(12) -0.0003(11)
    C6 0.0289(13) 0.0295(13) 0.0358(14) -0.0071(10) 0.0107(11) -0.0047(11)
    C7 0.0455(16) 0.0397(16) 0.0344(14) -0.0082(13) 0.0054(12) -0.0094(12)
    C8 0.0427(17) 0.059(2) 0.0371(16) -0.0103(14) -0.0035(13) -0.0024(14)
    C9 0.0418(16) 0.0445(17) 0.0497(18) 0.0020(13) 0.0001(14) 0.0087(14)
    C10 0.0434(16) 0.0343(15) 0.0411(16) 0.0037(12) 0.0068(13) -0.0015(12)
    C11 0.0349(14) 0.0243(13) 0.0340(14) -0.0024(10) 0.0050(11) -0.0030(10)
    C12 0.0373(14) 0.0260(13) 0.0340(14) 0.0014(11) 0.0068(11) -0.0023(10)
    C13 0.0390(15) 0.0419(16) 0.0347(14) -0.0002(12) 0.0052(12) -0.0025(12)
    C14 0.0369(15) 0.0532(18) 0.0503(18) 0.0014(13) 0.0125(14) -0.0025(14)
    C15 0.059(2) 0.0552(19) 0.0414(17) 0.0046(15) 0.0220(15) 0.0014(14)
    C16 0.059(2) 0.0511(18) 0.0290(14) 0.0066(15) 0.0026(13) -0.0004(13)
    C17 0.0384(15) 0.0356(14) 0.0344(15) 0.0026(12) 0.0021(12) -0.0036(11)
    C18 0.0390(15) 0.0291(13) 0.0277(13) -0.0017(11) 0.0066(11) -0.0056(10)
    C19 0.0406(15) 0.0308(14) 0.0309(13) -0.0033(11) 0.0108(11) -0.0054(11)
    C20 0.0503(18) 0.0350(15) 0.061(2) -0.0004(13) 0.0180(15) -0.0017(14)
    C21 0.078(3) 0.0318(16) 0.082(3) -0.0071(16) 0.033(2) -0.0078(16)
    C22 0.072(2) 0.048(2) 0.066(2) -0.0305(17) 0.0260(18) -0.0172(16)
    C23 0.0443(17) 0.063(2) 0.0533(19) -0.0164(16) 0.0112(15) -0.0032(16)
    C24 0.0412(16) 0.0417(16) 0.0406(16) -0.0027(13) 0.0086(13) -0.0007(13)
_geom_special_details
;
 All esds (except the esd in the dihedral angle between two l.s. planes)
 are estimated using the full covariance matrix.  The cell esds are taken
 into account individually in the estimation of esds in distances, angles
 and torsion angles; correlations between esds in cell parameters are only
 used when they are defined by crystal symmetry.  An approximate (isotropic)
 treatment of cell esds is used for estimating esds involving l.s. planes.
;
loop_
    _geom_bond_atom_site_label_1
    _geom_bond_atom_site_label_2
    _geom_bond_site_symmetry_2
    _geom_bond_distance
    _geom_bond_publ_flag
    Ni1 O1 . 2.0414(18) yes
    Ni1 O2 . 2.2208(19) yes
    Ni1 O3 . 2.1050(18) yes
    Ni1 O4 . 2.1540(19) yes
    Ni1 N1 . 2.045(2) yes
    Ni1 N3 . 2.032(2) yes
    O1 C11 . 1.266(3) ?
    O2 C11 . 1.257(3) ?
    O3 C18 . 1.280(3) ?
    O4 C18 . 1.253(3) ?
    N1 C1 . 1.349(4) ?
    N1 C5 . 1.342(3) ?
    N2 H5 . 0.83(3) ?
    N2 C5 . 1.372(4) ?
    N2 C6 . 1.379(3) ?
    N3 C6 . 1.329(3) ?
    N3 C10 . 1.356(3) ?
    C1 H1 . 0.9300 ?
    C1 C2 . 1.363(4) ?
    C2 H2 . 0.9300 ?
    C2 C3 . 1.373(5) ?
    C3 H3 . 0.9300 ?
    C3 C4 . 1.363(4) ?
    C4 H4 . 0.9300 ?
    C4 C5 . 1.402(4) ?
    C6 C7 . 1.395(4) ?
    C7 H7 . 0.9300 ?
    C7 C8 . 1.357(4) ?
    C8 H8 . 0.9300 ?
    C8 C9 . 1.381(4) ?
    C9 H9 . 0.9300 ?
    C9 C10 . 1.374(4) ?
    C10 H10 . 0.9300 ?
    C11 C12 . 1.495(4) ?
    C12 C13 . 1.388(4) ?
    C12 C17 . 1.384(4) ?
    C13 H13 . 0.9300 ?
    C13 C14 . 1.378(4) ?
    C14 H14 . 0.9300 ?
    C14 C15 . 1.378(4) ?
    C15 H15 . 0.9300 ?
    C15 C16 . 1.378(4) ?
    C16 H16 . 0.9300 ?
    C16 C17 . 1.384(4) ?
    C17 H17 . 0.9300 ?
    C18 C19 . 1.489(4) ?
    C19 C20 . 1.387(4) ?
    C19 C24 . 1.380(4) ?
    C20 H20 . 0.9300 ?
    C20 C21 . 1.375(4) ?
    C21 H21 . 0.9300 ?
    C21 C22 . 1.370(5) ?
    C22 H22 . 0.9300 ?
    C22 C23 . 1.376(5) ?
    C23 H23 . 0.9300 ?
    C23 C24 . 1.383(4) ?
    C24 H24 . 0.9300 ?
loop_
    _geom_angle_atom_site_label_1
    _geom_angle_atom_site_label_2
    _geom_angle_atom_site_label_3
    _geom_angle_site_symmetry_1
    _geom_angle_site_symmetry_3
    _geom_angle
    _geom_angle_publ_flag
    O1 Ni1 O2 . . 61.53(7) yes
    O1 Ni1 O3 . . 154.01(7) yes
    O1 Ni1 O4 . . 97.18(7) yes
    O1 Ni1 N1 . . 101.45(8) yes
    O3 Ni1 O2 . . 99.93(7) yes
    O3 Ni1 O4 . . 61.85(7) yes
    O4 Ni1 O2 . . 86.91(7) yes
    N1 Ni1 O2 . . 95.19(8) yes
    N1 Ni1 O3 . . 98.10(8) yes
    N1 Ni1 O4 . . 159.84(8) yes
    N3 Ni1 O1 . . 97.87(8) yes
    N3 Ni1 O2 . . 159.25(8) yes
    N3 Ni1 O3 . . 98.67(8) yes
    N3 Ni1 O4 . . 93.84(8) yes
    N3 Ni1 N1 . . 91.21(8) yes
    C11 O1 Ni1 . . 93.15(15) ?
    C11 O2 Ni1 . . 85.30(15) ?
    C18 O3 Ni1 . . 89.87(15) ?
    C18 O4 Ni1 . . 88.37(15) ?
    C1 N1 Ni1 . . 117.99(19) ?
    C5 N1 Ni1 . . 125.26(18) ?
    C5 N1 C1 . . 116.7(2) ?
    C5 N2 H5 . . 116(2) ?
    C5 N2 C6 . . 133.4(2) ?
    C6 N2 H5 . . 110(2) ?
    C6 N3 Ni1 . . 125.88(18) ?
    C6 N3 C10 . . 117.7(2) ?
    C10 N3 Ni1 . . 116.45(17) ?
    N1 C1 H1 . . 117.9 ?
    N1 C1 C2 . . 124.1(3) ?
    C2 C1 H1 . . 117.9 ?
    C1 C2 H2 . . 120.6 ?
    C1 C2 C3 . . 118.8(3) ?
    C3 C2 H2 . . 120.6 ?
    C2 C3 H3 . . 120.5 ?
    C4 C3 C2 . . 119.0(3) ?
    C4 C3 H3 . . 120.5 ?
    C3 C4 H4 . . 120.3 ?
    C3 C4 C5 . . 119.4(3) ?
    C5 C4 H4 . . 120.3 ?
    N1 C5 N2 . . 121.3(2) ?
    N1 C5 C4 . . 122.0(3) ?
    N2 C5 C4 . . 116.7(3) ?
    N2 C6 C7 . . 116.6(2) ?
    N3 C6 N2 . . 121.4(2) ?
    N3 C6 C7 . . 121.9(2) ?
    C6 C7 H7 . . 120.3 ?
    C8 C7 C6 . . 119.4(3) ?
    C8 C7 H7 . . 120.3 ?
    C7 C8 H8 . . 120.1 ?
    C7 C8 C9 . . 119.8(3) ?
    C9 C8 H8 . . 120.1 ?
    C8 C9 H9 . . 121.1 ?
    C10 C9 C8 . . 117.8(3) ?
    C10 C9 H9 . . 121.1 ?
    N3 C10 C9 . . 123.3(3) ?
    N3 C10 H10 . . 118.4 ?
    C9 C10 H10 . . 118.4 ?
    O1 C11 C12 . . 118.7(2) ?
    O2 C11 O1 . . 120.0(2) ?
    O2 C11 C12 . . 121.2(2) ?
    C13 C12 C11 . . 120.1(2) ?
    C17 C12 C11 . . 120.7(2) ?
    C17 C12 C13 . . 119.3(2) ?
    C12 C13 H13 . . 119.8 ?
    C14 C13 C12 . . 120.5(3) ?
    C14 C13 H13 . . 119.8 ?
    C13 C14 H14 . . 120.0 ?
    C13 C14 C15 . . 120.0(3) ?
    C15 C14 H14 . . 120.0 ?
    C14 C15 H15 . . 120.0 ?
    C16 C15 C14 . . 120.0(3) ?
    C16 C15 H15 . . 120.0 ?
    C15 C16 H16 . . 119.9 ?
    C15 C16 C17 . . 120.2(3) ?
    C17 C16 H16 . . 119.9 ?
    C12 C17 H17 . . 120.0 ?
    C16 C17 C12 . . 120.1(3) ?
    C16 C17 H17 . . 120.0 ?
    O3 C18 C19 . . 120.0(2) ?
    O4 C18 O3 . . 119.6(2) ?
    O4 C18 C19 . . 120.3(2) ?
    C20 C19 C18 . . 120.0(3) ?
    C24 C19 C18 . . 120.3(2) ?
    C24 C19 C20 . . 119.6(3) ?
    C19 C20 H20 . . 120.0 ?
    C21 C20 C19 . . 120.0(3) ?
    C21 C20 H20 . . 120.0 ?
    C20 C21 H21 . . 119.7 ?
    C22 C21 C20 . . 120.5(3) ?
    C22 C21 H21 . . 119.7 ?
    C21 C22 H22 . . 120.1 ?
    C21 C22 C23 . . 119.8(3) ?
    C23 C22 H22 . . 120.1 ?
    C22 C23 H23 . . 119.8 ?
    C22 C23 C24 . . 120.4(3) ?
    C24 C23 H23 . . 119.8 ?
    C19 C24 C23 . . 119.8(3) ?
    C19 C24 H24 . . 120.1 ?
    C23 C24 H24 . . 120.1 ?
loop_
    _geom_torsion_atom_site_label_1
    _geom_torsion_atom_site_label_2
    _geom_torsion_atom_site_label_3
    _geom_torsion_atom_site_label_4
    _geom_torsion_site_symmetry_1
    _geom_torsion_site_symmetry_2
    _geom_torsion_site_symmetry_3
    _geom_torsion_site_symmetry_4
    _geom_torsion
    _geom_torsion_publ_flag
    Ni1 O1 C11 O2 . . . . 0.3(2) ?
    Ni1 O1 C11 C12 . . . . 178.36(19) ?
    Ni1 O2 C11 O1 . . . . -0.3(2) ?
    Ni1 O2 C11 C12 . . . . -178.3(2) ?
    Ni1 O3 C18 O4 . . . . 5.3(2) ?
    Ni1 O3 C18 C19 . . . . -173.2(2) ?
    Ni1 O4 C18 O3 . . . . -5.2(2) ?
    Ni1 O4 C18 C19 . . . . 173.3(2) ?
    Ni1 N1 C1 C2 . . . . 176.8(3) ?
    Ni1 N1 C5 N2 . . . . 3.2(3) ?
    Ni1 N1 C5 C4 . . . . -176.6(2) ?
    Ni1 N3 C6 N2 . . . . -3.7(3) ?
    Ni1 N3 C6 C7 . . . . 175.80(19) ?
    Ni1 N3 C10 C9 . . . . -176.7(2) ?
    O1 C11 C12 C13 . . . . 3.3(4) ?
    O1 C11 C12 C17 . . . . -174.8(2) ?
    O2 C11 C12 C13 . . . . -178.7(2) ?
    O2 C11 C12 C17 . . . . 3.2(4) ?
    O3 C18 C19 C20 . . . . -167.3(3) ?
    O3 C18 C19 C24 . . . . 16.6(4) ?
    O4 C18 C19 C20 . . . . 14.2(4) ?
    O4 C18 C19 C24 . . . . -161.9(3) ?
    N1 C1 C2 C3 . . . . 0.3(5) ?
    N2 C6 C7 C8 . . . . -178.4(3) ?
    N3 C6 C7 C8 . . . . 2.1(4) ?
    C1 N1 C5 N2 . . . . 180.0(2) ?
    C1 N1 C5 C4 . . . . 0.2(4) ?
    C1 C2 C3 C4 . . . . -0.3(5) ?
    C2 C3 C4 C5 . . . . 0.2(5) ?
    C3 C4 C5 N1 . . . . -0.2(4) ?
    C3 C4 C5 N2 . . . . -180.0(3) ?
    C5 N1 C1 C2 . . . . -0.3(4) ?
    C5 N2 C6 N3 . . . . -9.2(4) ?
    C5 N2 C6 C7 . . . . 171.3(3) ?
    C6 N2 C5 N1 . . . . 9.4(4) ?
    C6 N2 C5 C4 . . . . -170.8(3) ?
    C6 N3 C10 C9 . . . . 2.0(4) ?
    C6 C7 C8 C9 . . . . -0.6(4) ?
    C7 C8 C9 C10 . . . . -0.1(5) ?
    C8 C9 C10 N3 . . . . -0.6(4) ?
    C10 N3 C6 N2 . . . . 177.8(2) ?
    C10 N3 C6 C7 . . . . -2.7(4) ?
    C11 C12 C13 C14 . . . . -177.4(3) ?
    C11 C12 C17 C16 . . . . 176.5(3) ?
    C12 C13 C14 C15 . . . . 0.6(5) ?
    C13 C12 C17 C16 . . . . -1.7(4) ?
    C13 C14 C15 C16 . . . . -1.0(5) ?
    C14 C15 C16 C17 . . . . 0.1(5) ?
    C15 C16 C17 C12 . . . . 1.2(4) ?
    C17 C12 C13 C14 . . . . 0.8(4) ?
    C18 C19 C20 C21 . . . . -175.1(3) ?
    C18 C19 C24 C23 . . . . 174.3(3) ?
    C19 C20 C21 C22 . . . . 0.9(5) ?
    C20 C19 C24 C23 . . . . -1.8(4) ?
    C20 C21 C22 C23 . . . . -2.0(6) ?
    C21 C22 C23 C24 . . . . 1.2(5) ?
    C22 C23 C24 C19 . . . . 0.7(5) ?
    C24 C19 C20 C21 . . . . 1.1(5) ?
loop_
    _geom_hbond_atom_site_label_D
    _geom_hbond_atom_site_label_H
    _geom_hbond_atom_site_label_A
    _geom_hbond_site_symmetry_A
    _geom_hbond_distance_DH
    _geom_hbond_distance_HA
    _geom_hbond_distance_DA
    _geom_hbond_angle_DHA
    _geom_hbond_publ_flag
    C1 H1 O2 . 0.93 2.41 3.077(4) 129 yes
    C10 H10 O4 . 0.93 2.49 3.038(3) 118 yes
    N2 H5 O3 3_576 0.83(3) 2.12(3) 2.913(3) 159(3) yes
    C7 H7 O1 3_676 0.93 2.43 3.029(3) 123 yes
    C24 H24 O1 1_455 0.93 2.44 3.338(3) 162 yes
    C14 H14 O2 1_655 0.93 2.53 3.391(3) 154 yes
    C9 H9 Cg3 4_565 0.93 2.79 3.593(3) 145 yes
    C22 H22 Cg3 2_545 0.93 2.89 3.671(4) 143 yes
    C15 H15 Cg4 4_675 0.93 2.76 3.634(3) 157 yes
_shelx_space_group_comment
;
The symmetry employed for this shelxl refinement is uniquely defined
by the following loop, which should always be used as a source of
symmetry information in preference to the above space-group names.
They are only intended as comments.
;
_shelx_estimated_absorpt_T_min     0.753
_shelx_estimated_absorpt_T_max     0.835
_shelx_hkl_file
;
  -2   0   0   56.89    2.80
   2   0   0   58.49    2.50
   2   0   0   57.39    2.80
  -2   0   0   58.49    2.90
  -2   0   0   59.99    2.60
  -3   0   0  171.38    5.40
   3   0   0  166.28    5.30
  -3   0   0  171.38    5.80
   3   0   0  163.48    5.60
  -3   0   0  157.58    5.80
  -4   0   0 1416.06   36.60
  -4   0   0 1428.56   36.50
   4   0   0 1482.75   36.40
  -4   0   0 1474.35   35.90
   4   0   0 1473.55   35.90
   5   0   0    9.20    2.00
  -5   0   0    7.80    2.20
  -5   0   0    7.20    2.00
  -5   0   0    9.40    2.50
   5   0   0    5.50    1.80
   5   0   0    8.70    2.30
   6   0   0   77.89    5.30
   6   0   0   68.99    4.70
   6   0   0   88.29    5.80
  -6   0   0   79.79    5.40
  -6   0   0   73.79    6.00
  -6   0   0   78.79    5.70
   7   0   0  134.59    6.80
   7   0   0  137.39    7.60
  -7   0   0  136.09    7.40
  -7   0   0  135.79    7.80
  -7   0   0  120.19    8.30
   7   0   0  141.49    8.20
   8   0   0   -0.90    2.80
   8   0   0    1.20    4.60
  -8   0   0    2.30    4.60
  -8   0   0    4.20    4.00
   8   0   0   -0.50    4.50
  -8   0   0   -0.20    4.40
  -9   0   0   28.40    6.10
  -9   0   0   34.60    6.20
   9   0   0   31.80    6.90
  -1  -1   0  310.37    8.20
  -1  -1   0  337.27    8.40
  -1  -1   0  325.37    7.90
  -1   1   0  322.97    8.30
  -1   1   0  317.57    8.40
   2  -1   0    3.00    1.20
  -2  -1   0    2.60    0.90
  -2  -1   0    2.80    1.00
   2  -1   0    4.10    1.10
  -2  -1   0    5.10    0.90
   2  -1   0    2.70    1.20
  -2   1   0    4.70    1.20
  -2   1   0    3.10    1.30
   2   1   0    5.10    1.10
  -2   1   0    4.10    1.30
   2   1   0    4.50    0.90
  -3  -1   0    0.70    1.00
   3  -1   0   -0.50    1.10
   3  -1   0   -0.30    0.90
  -3  -1   0   -0.50    1.10
  -3  -1   0    0.40    1.20
   3  -1   0   -1.20    0.90
  -3   1   0   -1.20    1.30
   3   1   0    0.60    0.60
  -3   1   0    0.60    1.20
   3   1   0   -1.30    1.00
   3   1   0   -0.60    1.10
  -3   1   0    0.10    1.30
  -4  -1   0  159.78    6.10
   4  -1   0  159.38    5.90
   4  -1   0  163.38    6.10
   4  -1   0  175.58    7.50
  -4  -1   0  160.18    6.30
  -4  -1   0  158.18    5.50
  -4   1   0  153.38    6.00
  -4   1   0  156.88    6.40
   4   1   0  159.18    6.00
  -4   1   0  155.68    6.30
   4   1   0  159.88    5.60
   4   1   0  169.48    6.00
  -5  -1   0  143.59    6.30
   5  -1   0  140.49    6.30
   5  -1   0  141.99    6.20
  -5  -1   0  145.89    5.80
  -5  -1   0  141.19    6.50
  -5   1   0  140.49    6.70
  -5   1   0  138.39    6.20
   5   1   0  144.19    5.70
   5   1   0  140.69    6.30
   5   1   0  138.89    5.90
  -5   1   0  138.09    6.50
   6  -1   0   52.49    5.10
  -6  -1   0   54.69    4.80
  -6  -1   0   51.49    5.30
  -6  -1   0   50.19    4.50
   6  -1   0   49.99    4.50
   6   1   0   44.60    3.90
  -6   1   0   53.59    5.10
  -6   1   0   49.10    5.00
  -6   1   0   44.10    5.30
   6   1   0   51.59    5.30
   6   1   0   42.70    4.50
   7  -1   0    8.80    3.20
  -7  -1   0    8.10    3.20
  -7  -1   0   13.00    3.30
   7  -1   0    8.60    2.90
  -7  -1   0    8.60    3.50
   7  -1   0   12.50    3.90
  -7   1   0    5.90    3.50
   7   1   0    9.60    3.40
  -7   1   0    7.70    3.40
  -7   1   0    3.60    3.30
   7   1   0    9.80    3.80
   7   1   0   11.10    2.60
   8  -1   0   45.10    5.90
  -8  -1   0   41.20    6.00
   8  -1   0   47.60    5.40
   8  -1   0   50.59    6.60
  -8  -1   0   47.20    5.20
  -8  -1   0   47.30    5.70
  -8   1   0   48.70    5.90
  -8   1   0   45.80    5.90
   8   1   0   56.79    5.60
  -8   1   0   45.70    6.40
   8   1   0   49.30    5.20
   8   1   0   54.89    6.40
  -9  -1   0    9.80    5.10
  -9  -1   0    7.50    5.50
   9  -1   0   -1.80    6.70
  -9   1   0   16.50    6.30
  -9   1   0    3.80    6.70
  -2  -2   0  346.97    9.20
  -2  -2   0  328.77    9.00
  -2  -2   0  356.26    9.30
   2  -2   0  351.66    9.50
  -2   2   0  338.67    9.70
   2   2   0  365.46    9.30
  -2   2   0  338.67    9.60
   2   2   0  330.07    8.60
   2   2   0  348.07    9.20
  -2   2   0  349.67    9.60
  -3  -2   0   19.10    2.10
  -3  -2   0   18.70    2.20
  -3  -2   0   19.00    1.80
   3  -2   0   24.40    2.40
   3  -2   0   15.60    1.90
  -3   2   0   20.40    2.20
  -3   2   0   12.90    1.70
   3   2   0   20.20    1.80
   3   2   0   21.10    2.10
  -3   2   0   20.70    2.60
   3   2   0   16.90    2.10
   4  -2   0   -0.40    1.70
  -4  -2   0    4.20    1.30
  -4  -2   0    2.90    1.60
   4  -2   0    6.70    1.80
  -4  -2   0    2.90    1.50
  -4   2   0    4.60    2.20
  -4   2   0    1.30    1.90
   4   2   0    4.10    1.40
   4   2   0    4.10    1.50
  -4   2   0    2.70    2.00
   4   2   0    1.50    1.50
  -5  -2   0    2.30    1.90
   5  -2   0   -2.40    2.10
  -5  -2   0   -0.40    1.70
  -5  -2   0    1.30    2.00
   5  -2   0   -0.30    1.60
   5  -2   0    1.90    2.10
   5   2   0    2.60    2.00
  -5   2   0   -2.00    2.20
   5   2   0    0.10    1.70
  -5   2   0    3.90    2.40
  -5   2   0    0.30    2.20
   5   2   0   -1.80    1.60
   6  -2   0    0.10    2.70
  -6  -2   0    2.50    2.10
  -6  -2   0   -0.90    2.50
   6  -2   0    1.20    2.50
   6  -2   0    1.80    1.90
  -6  -2   0    2.20    2.30
   6   2   0   -0.70    2.40
  -6   2   0    5.10    2.70
  -6   2   0   -1.70    2.40
   6   2   0   -3.00    2.70
   6   2   0    2.80    1.70
  -6   2   0    0.70    2.30
  -7  -2   0    4.50    2.80
   7  -2   0    7.40    2.90
   7  -2   0    5.40    3.90
  -7  -2   0    3.90    2.80
  -7  -2   0    3.00    3.60
  -7   2   0    8.10    3.60
   7   2   0    6.30    2.30
   7   2   0    6.20    3.30
   7   2   0    2.60    2.90
  -7   2   0    7.20    3.40
  -7   2   0    2.60    3.60
   8  -2   0    8.00    4.70
  -8  -2   0    5.50    4.20
  -8  -2   0    2.30    6.10
   8  -2   0    1.90    4.60
   8  -2   0    3.70    3.90
  -8  -2   0    1.80    3.80
  -8   2   0    4.10    4.70
   8   2   0    6.20    3.60
  -8   2   0    9.60    5.00
   8   2   0   -0.50    4.20
  -8   2   0   -1.70    4.60
   8   2   0   -1.90    2.80
  -9  -2   0    2.20    4.80
  -9  -2   0   -1.60    5.50
   9  -2   0    8.70    7.10
  -9   2   0    1.40    6.40
  -9   2   0   -0.20    5.90
   0  -3   0    0.20    0.60
   0  -3   0   -0.20    0.60
   0  -3   0   -0.40    0.70
   0   3   0    0.00    0.70
   0   3   0    0.00    0.60
  -1  -3   0  861.41   21.50
   1  -3   0  907.51   21.90
  -1  -3   0  883.21   21.10
   1  -3   0  860.81   21.90
  -1  -3   0  894.31   21.50
   1  -3   0  919.11   21.90
  -1   3   0  895.31   21.90
  -1   3   0  866.31   21.90
   1   3   0  881.31   21.10
   1   3   0  870.21   21.40
  -2  -3   0   63.69    1.90
   2  -3   0   56.59    3.10
  -2  -3   0   72.39    2.80
  -2  -3   0   58.69    2.00
   2  -3   0   54.69    3.20
   2  -3   0   56.29    3.20
   2   3   0   59.59    2.60
   2   3   0   61.39    2.70
  -2   3   0   59.99    3.40
  -2   3   0   52.29    3.20
  -2   3   0   54.39    3.20
  -3  -3   0   -0.30    1.20
   3  -3   0    0.00    1.40
   3  -3   0    1.20    1.30
   3  -3   0   -1.20    1.10
  -3  -3   0    0.70    0.80
   3   3   0   -0.10    0.70
  -3   3   0   -0.30    1.50
  -3   3   0   -0.80    1.10
   3   3   0    1.00    1.10
  -3   3   0   -0.50    1.50
   3   3   0    0.70    1.10
  -4  -3   0  103.39    4.70
  -4  -3   0  106.99    3.80
   4  -3   0  101.29    5.00
   4  -3   0  105.59    5.10
   4  -3   0  104.89    5.30
   4   3   0  108.09    3.80
  -4   3   0  105.29    5.40
   4   3   0  106.89    4.60
  -4   3   0  105.99    5.30
   4   3   0  101.29    4.70
  -4   3   0  102.79    5.30
   5  -3   0  158.88    6.70
   5  -3   0  160.78    7.00
   5  -3   0  145.29    7.00
  -5  -3   0  157.48    6.50
  -5  -3   0  144.19    5.30
  -5   3   0  150.18    7.20
   5   3   0  151.48    5.30
  -5   3   0  155.38    7.40
   5   3   0  146.89    6.30
  -5   3   0  153.58    6.90
   5   3   0  138.59    7.00
   6  -3   0    7.10    2.50
  -6  -3   0    4.70    2.10
  -6  -3   0    4.20    3.20
  -6  -3   0    6.80    2.70
   6  -3   0    7.00    3.80
   6   3   0    3.40    2.00
  -6   3   0    3.10    2.80
  -6   3   0    1.90    3.10
   6   3   0    5.00    2.10
  -6   3   0    8.30    3.20
   6   3   0    4.90    2.70
   7  -3   0  115.19    7.10
   7  -3   0  114.79    7.90
   7  -3   0   90.59    7.80
  -7  -3   0   95.19    6.40
  -7  -3   0   96.09    5.80
  -7  -3   0  109.99    7.50
  -7   3   0  110.19    8.00
   7   3   0   96.29    6.90
  -7   3   0   96.89    7.60
   7   3   0  100.59    5.60
   7   3   0  100.79    5.70
  -7   3   0   94.29    8.10
   8  -3   0  105.49    9.60
  -8  -3   0   82.39    7.40
   8  -3   0   90.69    8.00
  -8  -3   0  106.19    9.30
  -8  -3   0   86.79    6.40
   8   3   0  101.69    6.80
  -8   3   0   99.89    9.70
   8   3   0   92.09    8.30
  -8   3   0  106.19   10.90
   8   3   0   96.89    6.60
   9  -3   0    6.40    7.70
  -9   3   0    0.70    6.50
  -9   3   0    4.80    6.80
   0  -4   0 9223.88  229.08
   0  -4   0 9619.34  230.88
   0  -4   0 9798.82  228.78
   0   4   0 9999.00  231.28
   0   4   0 9402.76  228.98
  -1  -4   0  253.47    7.20
   1  -4   0  264.87    7.70
   1  -4   0  255.47    7.70
  -1  -4   0  265.77    7.30
   1  -4   0  263.17    7.60
  -1  -4   0  268.37    6.90
  -1   4   0  259.77    7.70
  -1   4   0  269.07    7.70
   1   4   0  263.37    6.90
  -1   4   0  273.97    7.80
   1   4   0  268.27    7.20
  -2  -4   0    9.20    1.30
   2  -4   0   10.80    1.90
  -2  -4   0    9.50    1.10
  -2  -4   0   10.00    1.00
   2  -4   0   12.30    1.90
   2  -4   0   11.20    1.80
  -2   4   0   12.10    1.90
   2   4   0   13.40    1.50
  -2   4   0   14.40    2.10
  -2   4   0   11.90    1.90
   2   4   0    6.40    1.20
  -3  -4   0  110.09    4.40
   3  -4   0  105.69    5.00
  -3  -4   0  108.99    3.20
   3  -4   0  113.09    5.00
   3  -4   0  117.79    5.00
  -3  -4   0  108.59    4.30
  -3   4   0  108.89    5.00
   3   4   0  109.49    4.20
   3   4   0  107.69    4.20
  -3   4   0  114.29    5.10
  -3   4   0  108.59    5.00
  -4  -4   0  311.37    9.70
  -4  -4   0  311.77    9.90
   4  -4   0  324.47   10.60
   4  -4   0  328.47   10.40
   4  -4   0  322.27   10.50
  -4  -4   0  320.87    8.40
  -4   4   0  319.07   10.50
  -4   4   0  325.77   10.70
   4   4   0  317.97    9.60
   4   4   0  324.87    9.70
  -5  -4   0   21.60    2.40
   5  -4   0   23.70    3.40
  -5  -4   0   17.80    2.80
   5  -4   0   23.90    3.60
   5  -4   0   24.40    3.30
  -5  -4   0   16.40    2.50
  -5   4   0   28.30    3.80
   5   4   0   21.30    2.80
  -5   4   0   19.20    3.20
   5   4   0   19.80    2.40
   5   4   0   21.40    2.70
  -5   4   0   21.20    3.80
  -6  -4   0   15.50    2.90
  -6  -4   0   16.60    3.20
  -6  -4   0   14.90    2.20
   6  -4   0   13.00    3.20
   6  -4   0   11.80    3.20
   6  -4   0   10.80    3.40
   6   4   0   15.10    3.00
  -6   4   0   15.60    3.90
  -6   4   0   12.80    3.30
   6   4   0   18.70    2.70
  -6   4   0   16.00    3.90
   6   4   0   11.80    2.20
  -7  -4   0  106.49    7.50
   7  -4   0   96.49    7.70
   7  -4   0   90.39    7.20
   7  -4   0  115.29    8.00
  -7  -4   0   89.69    5.20
  -7  -4   0  102.69    6.50
   7   4   0   97.19    6.90
   7   4   0   89.49    5.50
   7   4   0   94.09    5.20
  -7   4   0   96.89    8.60
  -7   4   0  106.49    8.10
  -7   4   0  105.49    7.90
  -8  -4   0   15.10    5.50
   8  -4   0   12.90    5.70
  -8  -4   0   12.30    3.10
   8  -4   0    8.70    6.30
   8  -4   0   20.70    8.90
  -8  -4   0   14.20    4.10
  -8   4   0   17.50    5.90
  -8   4   0   19.20    5.80
  -8   4   0   15.70    5.70
   8   4   0   13.10    4.60
   0  -5   0    0.10    0.90
   0  -5   0   -0.50    0.90
   0  -5   0    0.30    1.20
   0   5   0    0.00    1.20
   0   5   0    1.50    1.00
  -1  -5   0  322.47    8.70
  -1  -5   0  321.27    9.00
   1  -5   0  327.47    9.50
  -1  -5   0  325.17    9.00
   1  -5   0  322.87    9.40
   1  -5   0  331.17    9.50
   1   5   0  331.77    8.70
  -1   5   0  331.77    9.40
   1   5   0  332.47    9.00
  -1   5   0  335.07    9.50
  -1   5   0  327.57    9.50
   2  -5   0   13.20    2.10
  -2  -5   0    9.60    1.50
  -2  -5   0   10.10    1.40
  -2  -5   0   10.40    1.30
   2  -5   0   11.70    1.90
   2   5   0   12.10    1.50
  -2   5   0   10.90    1.80
   2   5   0   13.90    1.80
  -2   5   0    8.50    1.90
  -3  -5   0    1.20    1.30
  -3  -5   0    0.90    0.70
   3  -5   0   -0.90    1.40
   3  -5   0   -0.40    1.60
  -3  -5   0   -0.20    0.70
   3  -5   0   -1.80    1.20
  -3  -5   0    2.40    1.10
  -3   5   0   -1.30    1.80
   3   5   0   -0.30    1.00
   3   5   0    0.60    1.10
  -3   5   0   -0.70    1.30
  -3   5   0    0.80    1.80
  -4  -5   0  109.69    4.80
  -4  -5   0  107.19    5.00
   4  -5   0  106.99    5.60
   4  -5   0  107.39    5.60
  -4  -5   0  103.59    3.30
   4  -5   0  105.09    5.60
   4   5   0  106.89    4.60
  -4   5   0  108.49    5.80
   4   5   0  106.59    4.70
  -4   5   0  111.39    5.70
  -4   5   0  104.79    5.90
  -5  -5   0   22.70    2.90
  -5  -5   0   29.30    2.20
  -5  -5   0   28.40    3.30
   5  -5   0   25.90    4.60
   5  -5   0   26.30    3.80
   5  -5   0   21.90    3.00
   5   5   0   26.20    3.10
  -5   5   0   23.40    3.50
   5   5   0   26.20    3.40
  -5   5   0   25.50    4.00
  -5   5   0   24.30    3.60
   6  -5   0   42.70    5.20
   6  -5   0   39.40    4.60
   6  -5   0   34.20    4.80
  -6  -5   0   36.20    2.80
  -6  -5   0   37.60    4.40
  -6  -5   0   41.90    4.80
  -6   5   0   32.40    4.60
   6   5   0   38.00    3.90
  -6   5   0   41.90    5.40
  -6   5   0   47.10    5.80
   6   5   0   39.00    4.60
   7  -5   0   15.90    4.10
  -7  -5   0   15.20    3.30
  -7  -5   0   20.40    4.50
  -7  -5   0   15.00    2.20
   7  -5   0   26.10    5.20
   7  -5   0   22.10    5.20
  -7   5   0   25.40    5.20
   7   5   0   16.80    3.10
  -7   5   0   23.90    5.30
   7   5   0   21.70    3.90
  -7   5   0   18.50    5.80
  -8  -5   0    4.80    3.80
  -8  -5   0   10.50    2.20
   8  -5   0    2.30    5.20
  -8  -5   0    9.60    2.40
   8  -5   0   10.30    6.10
  -8  -5   0   14.20    5.00
   8  -5   0   10.20    5.20
  -8   5   0   19.90    6.60
  -8   5   0    4.40    5.70
  -8   5   0    6.40    5.30
   8   5   0   11.70    4.40
   0  -6   0  102.19    4.20
   0  -6   0  105.89    4.30
   0  -6   0  104.39    4.20
   0   6   0  100.29    4.10
   0   6   0  104.89    4.30
   0   6   0  112.49    6.00
   1  -6   0   38.30    2.80
   1  -6   0   37.50    3.00
  -1  -6   0   40.10    2.40
  -1  -6   0   36.70    2.40
  -1  -6   0   37.00    2.50
   1   6   0   36.30    2.50
   1   6   0   33.50    2.30
  -1   6   0   35.10    2.90
  -1   6   0   38.70    3.00
  -1   6   0   38.40    2.80
  -2  -6   0  435.26   11.80
  -2  -6   0  431.56   11.00
  -2  -6   0  436.46   11.90
   2  -6   0  447.16   12.70
   2  -6   0  431.46   12.70
   2   6   0  428.66   11.70
  -2   6   0  422.26   12.60
  -2   6   0  433.66   12.70
   2   6   0  452.65   11.80
   2   6   0  445.66   11.10
  -2   6   0  424.36   12.50
   3  -6   0  332.87   10.70
  -3  -6   0  327.47    9.80
  -3  -6   0  322.27    8.70
  -3  -6   0  325.87    9.60
   3  -6   0  327.87   10.60
   3  -6   0  346.77   10.70
  -3  -6   0  326.27    8.30
  -3   6   0  329.97   10.60
   3   6   0  330.27    9.50
   3   6   0  336.77    9.60
  -3   6   0  323.67   10.60
  -3   6   0  332.27   10.60
  -4  -6   0   57.59    4.00
  -4  -6   0   56.09    3.60
   4  -6   0   55.59    4.90
   4  -6   0   61.09    4.70
   4  -6   0   57.99    4.70
  -4   6   0   63.89    5.00
   4   6   0   59.59    3.60
  -4   6   0   58.29    4.70
   4   6   0   64.89    3.70
  -4   6   0   58.49    4.90
   5  -6   0   37.30    4.60
   5  -6   0   41.30    5.20
  -5  -6   0   35.80    3.50
   5  -6   0   46.60    4.90
  -5  -6   0   31.90    3.90
  -5   6   0   40.00    4.80
  -5   6   0   40.40    4.80
  -5   6   0   41.90    5.10
   5   6   0   35.00    3.40
   5   6   0   33.20    3.60
   6  -6   0   63.89    6.60
  -6  -6   0   53.19    5.40
   6  -6   0   58.39    6.50
   6  -6   0   52.59    6.20
  -6  -6   0   61.59    4.70
  -6   6   0   60.39    7.10
   6   6   0   52.39    4.50
  -6   6   0   54.49    6.60
  -6   6   0   60.89    6.20
   6   6   0   55.79    4.80
  -7  -6   0   61.49    5.30
   7  -6   0   41.50    5.50
  -7  -6   0   61.19    6.90
   7  -6   0   50.99    6.30
   7  -6   0   51.29    6.60
   7   6   0   54.59    5.70
  -7   6   0   61.79    7.00
   7   6   0   54.09    4.90
  -7   6   0   54.09    6.30
  -7   6   0   75.09    9.50
   8  -6   0    7.50    6.50
  -8  -6   0    5.10    3.70
   8  -6   0    9.30    5.30
  -8  -6   0   -0.90    4.90
   8  -6   0   12.70    5.50
  -8   6   0    5.10    5.90
   8   6   0    3.60    4.20
  -8   6   0    5.30    5.80
  -8   6   0   -0.20    6.80
   0  -7   0    0.80    1.10
   0  -7   0    0.90    1.20
   0  -7   0   -0.90    1.20
   0   7   0   -0.40    1.10
   0   7   0    0.00    1.40
   0   7   0    0.70    1.30
  -1  -7   0 1189.78   29.70
   1  -7   0 1214.78   30.20
   1  -7   0 1218.58   30.20
  -1  -7   0 1190.08   29.30
  -1  -7   0 1191.98   29.70
  -1   7   0 1187.18   30.10
  -1   7   0 1134.29   30.00
  -1   7   0 1235.58   30.30
   1   7   0 1174.38   29.30
   2  -7   0 1406.16   34.80
  -2  -7   0 1367.26   33.00
  -2  -7   0 1329.17   33.80
   2  -7   0 1379.36   34.60
  -2  -7   0 1385.46   33.90
   2  -7   0 1385.46   34.70
  -2   7   0 1342.37   34.70
   2   7   0 1370.86   33.70
   2   7   0 1343.97   33.00
  -2   7   0 1342.17   34.60
   2   7   0 1373.46   33.70
  -3  -7   0   77.89    2.70
  -3  -7   0   77.09    4.00
  -3  -7   0   76.99    3.80
   3  -7   0   76.19    4.80
   3  -7   0   75.19    4.80
   3  -7   0   75.49    4.80
   3   7   0   71.99    3.70
   3   7   0   76.99    3.70
  -3   7   0   77.69    4.90
  -3   7   0   77.29    4.80
  -3   7   0   70.19    5.10
  -4  -7   0  167.88    6.70
   4  -7   0  184.18    7.90
   4  -7   0  186.28    8.00
  -4  -7   0  172.28    6.40
   4  -7   0  142.19   10.10
   4   7   0  180.08    6.40
  -4   7   0  166.18    7.70
   4   7   0  155.78    6.90
  -4   7   0  172.08    7.60
  -4   7   0  184.08    8.10
   5  -7   0  161.28    8.10
   5  -7   0  163.08    8.10
  -5  -7   0  149.99    7.10
   5  -7   0  153.88    8.00
  -5  -7   0  157.88    6.50
  -5   7   0  156.48    8.10
  -5   7   0  159.78    8.00
   5   7   0  148.19    6.10
  -5   7   0  152.68    8.30
   5   7   0  150.58    6.40
   6  -7   0   32.30    4.90
  -6  -7   0   24.10    3.10
   6  -7   0   35.60    4.90
  -6  -7   0   36.90    4.20
   6  -7   0   27.70    4.70
   6   7   0   29.80    3.60
  -6   7   0   30.60    5.20
  -6   7   0   34.60    5.20
  -6   7   0   33.30    5.70
   6   7   0   33.50    4.20
   7  -7   0   39.70    5.70
   7  -7   0   35.40    6.20
   7  -7   0   40.30    5.90
  -7  -7   0   28.00    3.70
  -7  -7   0   32.50    5.00
   7   7   0   39.40    4.40
  -7   7   0   32.70    6.20
  -7   7   0   38.30    7.00
  -7   7   0   34.80    5.30
   7   7   0   36.10    4.40
  -8  -7   0   39.20    5.10
   8  -7   0   50.39    7.40
   8  -7   0   50.49    7.50
  -8  -7   0   52.09    6.80
   8  -7   0   50.29    7.90
   8   7   0   45.60    5.10
  -8   7   0   37.50    7.00
  -8   7   0   53.09    8.60
  -8   7   0   42.30    7.20
   0  -8   0 2433.26   59.59
   0  -8   0 2464.75   59.69
   0  -8   0 2405.06   59.49
   0   8   0 2630.64   61.09
   0   8   0 2428.76   59.49
   0   8   0 2351.36   59.39
  -1   8   0    6.50    1.90
  -2  -8   0    9.10    1.90
   2  -8   0   12.50    2.70
   2  -8   0   10.60    2.30
  -2  -8   0    8.50    1.60
   2  -8   0    4.60    1.90
  -2  -8   0   10.30    1.90
  -2   8   0    6.10    2.00
   2   8   0   10.80    1.70
   2   8   0   10.50    1.50
  -2   8   0    7.40    2.30
  -2   8   0    7.20    2.00
   2   8   0    8.60    1.60
   3  -8   0    0.90    2.20
  -3  -8   0    0.10    1.60
  -3  -8   0    2.00    1.30
  -3  -8   0    1.00    1.10
   3  -8   0    3.10    2.10
  -3   8   0   -1.20    1.80
   3   8   0    1.70    1.30
  -3   8   0    3.00    2.50
   3   8   0    2.50    1.50
   4  -8   0  376.86   12.70
  -4  -8   0  365.56   11.30
   4  -8   0  375.56   12.40
   4  -8   0  355.76   12.50
  -4  -8   0  349.57   11.30
  -4   8   0  356.46   12.60
   4   8   0  371.16   10.90
   4   8   0  367.76   10.90
  -4   8   0  362.76   12.40
  -4   8   0  355.36   12.80
  -5  -8   0    0.70    2.20
  -5  -8   0    6.60    3.10
   5  -8   0    5.80    2.80
   5  -8   0    5.10    3.10
   5  -8   0   -0.20    2.30
   5   8   0    4.70    2.30
  -5   8   0    5.40    3.60
  -5   8   0    1.40    2.80
   5   8   0    5.70    2.00
   6  -8   0   -3.30    3.60
  -6  -8   0    5.70    2.20
   6  -8   0    6.10    4.10
  -6  -8   0    3.60    2.90
   6  -8   0   -0.10    3.20
  -6   8   0   -0.30    3.70
  -6   8   0   -0.50    3.40
   6   8   0   -0.30    2.70
   6   8   0    2.80    2.20
  -6   8   0    4.90    4.10
   7  -8   0   39.50    6.80
   7  -8   0   14.70    6.00
   7  -8   0   20.60    5.10
  -7  -8   0   35.60    5.20
  -7  -8   0   29.70    4.20
  -7   8   0   31.40    5.70
  -7   8   0   35.20    7.00
   7   8   0   32.70    4.40
  -7   8   0   25.70    6.10
   7   8   0   34.70    4.30
  -8  -8   0   -4.80    3.80
   8  -8   0    6.00    7.90
   8  -8   0    3.70    6.20
   8  -8   0   -5.30    9.10
  -8  -8   0    7.50    5.50
  -8   8   0    6.60    6.50
  -8   8   0   12.70    6.70
   8   8   0    3.30    4.40
   0  -9   0   -1.30    1.40
   0  -9   0   -1.80    1.60
   0  -9   0    0.00    1.50
   0   9   0   -1.80    1.60
   0   9   0    0.40    1.80
   0   9   0   -0.10    1.30
   1  -9   0    3.40    1.80
  -1  -9   0    3.60    1.70
   1  -9   0    7.80    2.10
  -1  -9   0    3.90    1.40
   1   9   0    4.40    1.50
  -1   9   0    6.20    2.10
   1   9   0    5.70    1.60
  -1   9   0    7.80    2.10
  -1   9   0    4.20    1.80
  -2  -9   0  178.28    5.90
   2  -9   0  171.78    7.10
   2  -9   0  168.38    7.10
   2  -9   0  171.58    7.20
  -2  -9   0  176.38    6.50
  -2  -9   0  174.58    6.40
  -2   9   0  166.58    7.00
   2   9   0  171.58    6.20
   2   9   0  171.58    5.80
  -2   9   0  178.08    7.40
  -2   9   0  165.68    7.10
   2   9   0  171.48    6.30
  -3  -9   0   16.10    1.80
  -3  -9   0   13.50    2.10
   3  -9   0   14.20    3.20
   3  -9   0   21.10    3.20
   3  -9   0   12.10    3.00
  -3  -9   0   13.10    2.40
  -3   9   0   15.10    3.20
   3   9   0   14.20    2.30
  -3   9   0   21.90    4.60
   3   9   0   15.00    2.10
  -3   9   0   13.10    3.00
   4  -9   0    4.60    2.90
  -4  -9   0   -0.10    1.90
   4  -9   0   -0.30    2.90
  -4  -9   0   -2.30    1.50
   4  -9   0   -1.40    2.40
  -4   9   0   -4.80    3.60
   4   9   0    2.90    1.90
   4   9   0    0.70    1.80
  -4   9   0    0.20    2.40
  -4   9   0   -1.10    2.70
   5  -9   0   -1.60    2.80
  -5  -9   0   -1.40    2.20
   5  -9   0   -0.10    3.10
   5  -9   0   -0.30    2.60
  -5  -9   0   -1.00    2.30
   5   9   0    4.90    2.10
  -5   9   0    2.20    3.30
   5   9   0    3.40    2.00
  -5   9   0   -1.40    4.00
  -5   9   0    1.80    3.50
   6  -9   0   -1.70    4.10
   6  -9   0   -3.10    3.60
  -6  -9   0   -4.70    2.30
   6  -9   0   -0.50    3.40
  -6  -9   0   -1.70    3.00
   6   9   0    2.40    2.90
   6   9   0   -1.10    1.90
  -6   9   0    6.10    4.70
  -6   9   0    8.50    3.90
  -7  -9   0    4.90    2.90
   7  -9   0    0.00    4.80
   7  -9   0   -6.60    5.70
  -7  -9   0    1.10    4.10
   7  -9   0    3.40    5.20
   7   9   0    5.00    2.70
  -7   9   0   11.10    6.00
  -7   9   0    7.00    5.50
   7   9   0    6.30    3.30
  -8  -9   0    6.80    4.30
  -8  -9   0    2.10    5.90
   8  -9   0   14.90    5.90
  -8   9   0    2.70    8.70
  -8   9   0    5.30    6.60
  -8   9   0    4.20    7.60
   8   9   0    4.00    7.00
   0 -10   0   23.50    3.00
   0 -10   0   24.90    3.00
   0 -10   0   21.30    2.80
   0  10   0   15.50    2.60
   0  10   0   18.20    2.80
   0  10   0   23.90    3.10
  -1 -10   0   14.00    2.20
  -1 -10   0   13.70    2.40
   1 -10   0   10.10    2.30
  -1 -10   0   14.60    2.40
   1 -10   0   16.30    2.70
   1  10   0   13.30    2.20
   1  10   0   12.60    2.20
   1  10   0   13.60    2.10
  -1  10   0   14.60    2.60
  -1  10   0   13.80    2.70
  -1  10   0   16.50    2.60
  -2 -10   0  145.59    5.70
  -2 -10   0  145.39    5.90
   2 -10   0  140.69    6.90
   2 -10   0  136.79    6.70
  -2 -10   0  142.89    6.00
   2 -10   0  148.99    6.70
   2  10   0  144.49    5.70
  -2  10   0  143.49    6.80
  -2  10   0  144.69    7.10
   2  10   0  140.89    5.80
   2  10   0  148.49    5.60
  -2  10   0  140.39    6.70
   3 -10   0  140.49    7.20
  -3 -10   0  142.79    6.00
   3 -10   0  140.89    7.50
  -3 -10   0  144.69    6.40
   3 -10   0  145.09    7.60
  -3 -10   0  147.99    5.10
   3  10   0  151.28    5.90
   3  10   0  138.69    5.80
  -3  10   0  150.78    7.80
  -3  10   0  139.59    7.10
  -3  10   0  147.19    7.30
   3  10   0  140.09    4.80
  -4 -10   0   20.40    3.20
   4 -10   0   26.90    4.30
  -4 -10   0   19.60    2.70
   4 -10   0   25.60    4.10
   4 -10   0   20.90    4.20
  -4  10   0   19.30    4.10
   4  10   0   20.50    2.80
   4  10   0   28.20    3.20
  -4  10   0   20.20    3.80
  -4  10   0   19.90    3.40
   5 -10   0   14.70    4.10
   5 -10   0   19.50    4.30
  -5 -10   0   24.50    3.60
  -5 -10   0   17.80    2.80
   5 -10   0   22.00    4.30
   5  10   0   27.00    3.20
  -5  10   0   29.10    5.90
   5  10   0   23.10    2.90
  -5  10   0   19.00    4.40
  -5  10   0   14.50    3.50
   6 -10   0   71.09    8.30
   6 -10   0   89.09    8.10
  -6 -10   0   80.59    6.00
   6 -10   0   90.69    8.20
  -6 -10   0   63.99    6.50
  -6  10   0   89.89    9.20
   6  10   0   64.69    4.40
  -6  10   0   74.09    8.90
  -6  10   0   92.59    8.20
   6  10   0   74.29    5.60
   7 -10   0   55.59    7.50
   7 -10   0   52.69    7.70
  -7 -10   0   45.40    5.40
  -7 -10   0   39.50    5.70
   7 -10   0   36.90    7.70
  -7  10   0   52.39    7.40
   7  10   0   41.20    4.80
  -7  10   0   47.50    9.20
  -7  10   0   52.89    8.20
  -8  10   0    5.50    9.00
   0 -11   0    1.00    1.90
   0 -11   0    1.10    2.30
   0 -11   0    0.40    2.10
   0  11   0   -1.80    1.70
   0  11   0   -0.50    2.10
   0  11   0    1.50    2.60
  -1 -11   0  400.16   12.70
   1 -11   0  380.26   12.30
  -1 -11   0  363.76   11.80
  -1 -11   0  373.26   11.80
   1 -11   0  380.96   12.30
   1  11   0  369.26   11.50
   1  11   0  370.46   11.50
  -1  11   0  372.96   12.30
  -1  11   0  387.06   12.20
  -1  11   0  365.96   12.30
   1  11   0  386.96   11.70
  -2 -11   0  123.99    5.70
   2 -11   0  117.99    6.50
  -2 -11   0  121.69    6.10
   2 -11   0  125.49    6.90
  -2 -11   0  131.19    5.60
   2 -11   0  129.29    6.70
  -2  11   0  119.09    6.50
  -2  11   0  127.79    7.00
  -2  11   0  128.49    6.80
   2  11   0  126.69    5.70
   2  11   0  115.39    5.40
   2  11   0  124.79    5.40
  -3 -11   0    3.20    1.80
   3 -11   0    5.30    2.80
   3 -11   0    4.90    3.00
   3 -11   0    4.70    3.80
  -3 -11   0    2.50    2.10
  -3 -11   0    2.30    1.90
  -3  11   0    1.10    2.70
  -3  11   0    5.90    2.90
   3  11   0    3.60    1.50
  -3  11   0    2.50    3.20
   3  11   0    4.10    2.30
   3  11   0    2.70    1.90
  -4 -11   0   22.30    3.00
  -4 -11   0   21.00    2.00
   4 -11   0   28.60    4.90
  -4 -11   0   21.40    3.50
   4 -11   0   21.00    4.50
   4 -11   0   16.90    3.70
  -4  11   0   22.60    4.40
   4  11   0   24.70    3.10
  -4  11   0   15.40    4.10
   4  11   0   19.10    2.70
   5 -11   0   63.69    6.60
   5 -11   0   66.69    7.40
   5 -11   0   64.39    9.60
  -5 -11   0   54.49    5.60
  -5 -11   0   48.20    4.50
   5  11   0   54.99    5.20
  -5  11   0   67.39    6.50
  -5  11   0   74.39    7.90
  -5  11   0   65.89    7.40
   5  11   0   50.69    4.00
  -6 -11   0   -1.70    3.60
   6 -11   0    3.80    4.80
   6 -11   0    9.60    5.00
   6 -11   0    2.80    5.60
  -6 -11   0    3.70    3.10
  -6  11   0   12.80    6.80
   6  11   0    1.70    2.10
   6  11   0    5.00    3.30
  -6  11   0   10.70    5.10
  -6  11   0    8.80    4.90
   7 -11   0    9.30    6.90
  -7 -11   0   12.50    4.80
   7 -11   0    3.10    7.30
  -7 -11   0    4.20    3.50
   7  11   0    1.60    4.20
  -7  11   0   14.00    5.80
  -7  11   0    1.90    8.30
  -7  11   0   -8.00    6.60
   0 -12   0  178.68    7.90
   0 -12   0  189.18    8.10
   0 -12   0  180.68    7.70
   0  12   0  184.68    7.40
   0  12   0  188.18    7.80
   0  12   0  198.28    9.80
  -1 -12   0   20.60    3.10
   1 -12   0   16.10    3.20
  -1 -12   0   17.40    3.00
  -1 -12   0   14.90    2.80
  -1  12   0   16.80    3.40
   1  12   0   17.40    2.80
  -1  12   0   13.80    3.00
  -1  12   0   13.90    2.80
   1  12   0   25.40    3.10
   1  12   0   12.40    2.50
  -2 -12   0   15.80    3.00
  -2 -12   0   13.70    2.40
  -2 -12   0   11.80    3.00
   2 -12   0   13.80    3.20
   2 -12   0   17.40    3.50
   2 -12   0   16.40    3.60
   2  12   0   12.10    2.60
  -2  12   0   17.90    3.60
  -2  12   0   20.00    3.90
   2  12   0   14.00    2.50
  -2  12   0   14.80    3.60
   2  12   0   10.40    2.00
   3 -12   0   11.10    4.60
  -3 -12   0    9.10    2.20
  -3 -12   0    9.60    2.40
  -3 -12   0    6.60    2.40
   3 -12   0    9.40    3.30
   3 -12   0    5.70    2.90
   3  12   0    5.90    2.40
   3  12   0    9.80    2.30
   3  12   0    8.50    2.10
  -3  12   0   11.70    4.00
  -3  12   0   12.60    3.40
  -3  12   0    8.60    3.70
  -4 -12   0   20.10    2.10
   4 -12   0   23.30    4.40
  -4 -12   0   24.30    3.30
  -4 -12   0   26.50    3.60
   4 -12   0   17.10    4.00
  -4 -12   0   23.50    2.50
   4 -12   0   22.10    4.50
  -4  12   0   20.10    4.40
   4  12   0   23.70    3.30
  -4  12   0   29.80    5.10
  -4  12   0   33.00    4.50
   4  12   0   24.60    2.90
   5 -12   0   16.10    5.20
  -5 -12   0   14.90    3.00
   5 -12   0   13.40    4.20
  -5 -12   0   10.70    3.60
   5 -12   0   16.00    4.10
  -5  12   0   13.30    4.20
  -5  12   0   11.90    5.10
  -5  12   0    4.40    5.20
   5  12   0    7.60    2.30
   5  12   0   11.50    2.80
   6 -12   0    9.70    5.10
  -6 -12   0    3.50    2.70
  -6 -12   0    2.50    3.90
   6 -12   0   11.60    4.70
   6 -12   0    9.90    5.60
  -6  12   0    1.30    7.70
  -6  12   0    7.20    5.80
  -6  12   0    3.30    4.20
   6  12   0    3.20    2.20
   6  12   0    7.60    3.40
   7 -12   0    2.00    6.00
  -7 -12   0    8.50    5.20
  -7 -12   0    5.50    3.30
   7 -12   0   12.60    7.80
  -7  12   0    6.40    8.40
   7  12   0   -0.60    4.00
  -7  12   0   -0.90    7.40
  -7  12   0   16.20    6.20
   0 -13   0    2.00    2.40
   0 -13   0    0.60    2.40
   0  13   0    0.40    2.60
   0  13   0   -0.30    2.10
  -1 -13   0  313.27   10.70
  -1 -13   0  299.87   10.60
   1 -13   0  298.47   11.10
   1 -13   0  300.77   11.30
  -1 -13   0  297.47   10.70
  -1  13   0  303.47   11.10
   1  13   0  297.37   10.30
   1  13   0  288.07   10.50
  -1  13   0  297.57   11.30
  -1  13   0  308.37   11.30
   1  13   0  288.97   10.30
   2 -13   0  104.09    6.80
  -2 -13   0   96.69    7.30
   2 -13   0  104.09    6.90
  -2 -13   0  115.19    6.00
  -2 -13   0  112.79    6.10
   2 -13   0  121.89    7.50
  -2  13   0  111.79    7.00
  -2  13   0  110.49    7.00
   2  13   0  107.09    5.70
   2  13   0  106.49    5.50
   2  13   0  103.59    5.90
   3 -13   0   11.10    3.30
   3 -13   0    6.50    3.00
  -3 -13   0    5.20    2.10
  -3 -13   0    3.70    2.60
   3 -13   0    7.00    3.80
  -3 -13   0    6.90    2.70
   3  13   0    8.40    2.70
   3  13   0    5.30    2.30
   3  13   0    5.00    2.20
  -3  13   0    3.60    3.70
  -3  13   0    7.00    3.30
  -3  13   0    2.20    3.50
   4 -13   0   23.20    5.40
  -4 -13   0   15.60    3.60
  -4 -13   0   15.20    2.90
   4 -13   0    9.90    4.10
   4 -13   0   17.10    4.60
  -4 -13   0   16.20    1.80
  -4 -13   0   12.90    2.10
  -4  13   0   13.10    5.10
  -4  13   0   18.90    5.30
   4  13   0   15.30    3.30
   4  13   0   19.10    2.80
  -4  13   0   17.20    4.00
   5 -13   0   29.30    5.50
  -5 -13   0   25.00    4.20
   5 -13   0   44.40    6.80
  -5 -13   0   29.70    3.70
   5 -13   0   33.00    5.50
  -5  13   0   23.00    5.30
   5  13   0   33.80    4.30
   5  13   0   28.60    3.90
  -5  13   0   26.50    6.70
  -5  13   0   33.70    5.20
   6 -13   0   -6.60    5.90
  -6 -13   0    1.50    3.10
  -6 -13   0    2.20    4.20
   6 -13   0    5.60    5.60
  -6  13   0    0.40    4.70
  -6  13   0   -0.70    5.30
   6  13   0    2.90    3.60
  -6  13   0  -13.30    6.60
   7 -13   0   13.30    9.00
   7 -13   0    5.90    6.70
  -7  13   0    6.00    9.90
  -7  13   0   12.10    9.40
  -7  13   0   19.20    7.10
   7  13   0   12.80    4.70
   0 -14   0   13.10    3.20
   0 -14   0   14.30    3.80
   0 -14   0   14.40    3.60
   0  14   0   11.80    3.30
   0  14   0   19.70    3.60
  -1 -14   0   27.70    4.00
  -1 -14   0   28.30    3.80
   1 -14   0   23.10    4.40
   1 -14   0   26.10    3.90
  -1 -14   0   26.80    3.90
   1 -14   0   24.70    3.90
  -1  14   0   25.60    3.60
  -1  14   0   28.40    4.20
   1  14   0   23.80    3.00
   1  14   0   20.10    3.50
  -1  14   0   24.60    3.80
   1  14   0   40.70    4.90
  -2 -14   0   39.50    4.20
   2 -14   0   42.70    5.00
  -2 -14   0   44.50    5.10
  -2 -14   0   35.70    6.40
   2 -14   0   30.00    4.70
   2 -14   0   44.40    5.20
  -2  14   0   48.10    6.10
   2  14   0   43.20    4.00
  -2  14   0   45.70    5.50
   2  14   0   52.19    4.90
   2  14   0   44.10    4.80
  -2  14   0   45.20    6.10
  -3 -14   0   75.19    5.30
  -3 -14   0   75.39    5.20
  -3 -14   0   66.99    6.00
   3 -14   0   75.09    7.80
   3 -14   0   63.39    7.00
   3 -14   0   72.29    6.50
   3  14   0   65.99    4.90
   3  14   0   72.39    5.20
   3  14   0   63.39    5.30
  -3  14   0   76.59    6.70
  -3  14   0   76.69    8.00
  -3  14   0   70.19    7.20
  -4 -14   0    0.20    2.20
   4 -14   0    3.30    4.70
   4 -14   0   -0.70    3.90
  -4 -14   0   -4.10    2.90
   4 -14   0    0.00    3.50
  -4 -14   0   -0.20    2.30
  -4  14   0    3.00    3.40
   4  14   0   -0.60    2.20
   4  14   0    3.00    3.80
  -4  14   0    2.30    4.70
  -4  14   0    3.90    4.70
   5 -14   0   27.80    6.40
  -5 -14   0   21.40    4.50
  -5 -14   0   27.20    3.70
   5 -14   0   22.60    6.10
   5 -14   0   20.80    6.30
  -5  14   0   24.30    6.50
   5  14   0   21.40    3.90
  -5  14   0   19.40    6.10
   5  14   0   31.70    3.90
  -5  14   0   30.30    5.00
   6 -14   0  105.69   11.10
  -6 -14   0   55.19    6.80
   6 -14   0   77.29    8.60
  -6 -14   0   88.19    8.90
  -6  14   0   63.19    8.90
  -6  14   0   72.29    7.90
  -6  14   0  102.19   10.60
   6  14   0   78.59    8.40
   0 -15   0    0.80    3.10
   0 -15   0    1.60    3.80
   0 -15   0   -1.40    3.70
   0  15   0    3.80    2.60
   0  15   0   -2.60    2.90
  -1 -15   0   50.19    5.50
  -1 -15   0   50.09    5.80
   1 -15   0   64.49    6.40
   1 -15   0   39.20    7.70
   1 -15   0   48.10    6.30
  -1 -15   0   42.40    5.90
   1  15   0   47.30    5.30
  -1  15   0   52.09    6.20
  -1  15   0   44.50    4.90
   1  15   0   49.60    5.70
  -1  15   0   41.80    5.00
   1  15   0   39.60    4.00
   2 -15   0  100.39    8.20
   2 -15   0   99.09    7.70
   2 -15   0  108.89    7.60
  -2 -15   0  100.09    6.80
  -2 -15   0   91.29    6.60
   2  15   0   98.69    5.60
  -2  15   0  105.19    7.80
  -2  15   0   98.19    7.60
  -2  15   0  103.29    7.70
   2  15   0  106.39    6.60
   2  15   0   96.59    6.50
   3 -15   0   35.90    5.60
  -3 -15   0   44.00    4.40
   3 -15   0   33.80    4.80
  -3 -15   0   40.60    5.00
  -3 -15   0   40.40    4.20
   3 -15   0   34.70    5.30
  -3  15   0   41.00    5.40
  -3  15   0   45.80    5.90
   3  15   0   41.30    4.00
   3  15   0   40.50    5.20
   3  15   0   38.30    4.40
  -3  15   0   46.00    6.70
  -4 -15   0    0.40    2.60
  -4 -15   0    0.50    3.40
   4 -15   0    1.20    4.70
   4 -15   0   -3.20    5.40
  -4 -15   0    4.30    2.60
   4 -15   0    1.90    4.00
  -4  15   0   -3.30    4.90
   4  15   0   -2.90    3.00
  -4  15   0   -4.00    4.00
   4  15   0   -2.20    2.50
  -4  15   0   -1.90    5.00
   5 -15   0   15.50    6.50
  -5 -15   0   13.20    3.20
   5 -15   0   11.20    6.00
  -5 -15   0    5.70    4.10
  -5  15   0    2.40    4.80
  -5  15   0    3.50    6.00
   5  15   0    6.20    3.60
  -5  15   0    9.80    6.20
   6 -15   0    2.30    6.90
  -6 -15   0   -1.10    5.10
  -6 -15   0   -2.50    3.70
   6 -15   0   11.00    8.90
  -6  15   0   -1.90    5.40
  -6  15   0   -1.20    7.60
  -6  15   0   -5.60    8.10
   6  15   0    7.30    4.30
   0 -16   0   54.59    6.50
   0 -16   0   54.39    7.00
   0 -16   0   57.79    6.10
   0  16   0   49.60    6.40
   0  16   0   54.19    6.60
   1 -16   0    1.70    3.80
   1 -16   0    6.70    3.30
  -1 -16   0    1.40    3.90
  -1 -16   0    8.80    3.60
  -1 -16   0    3.40    3.20
   1 -16   0    4.30    4.20
   1  16   0   -1.00    2.50
  -1  16   0    9.20    3.90
   1  16   0    3.90    3.20
  -1  16   0    0.90    3.50
  -1  16   0    4.30    3.90
   1  16   0    6.10    3.40
   2 -16   0   -0.10    4.00
  -2 -16   0    2.20    3.90
   2 -16   0   -0.10    3.60
  -2 -16   0    2.20    2.90
   2 -16   0    3.50    4.10
  -2  16   0   -2.00    3.80
   2  16   0    3.10    2.20
   2  16   0    1.70    3.40
  -2  16   0   -5.00    3.50
   2  16   0   -0.80    3.30
  -2  16   0    0.90    3.30
  -3 -16   0   10.80    3.10
   3 -16   0   12.20    4.70
  -3 -16   0   11.00    3.80
   3 -16   0   12.30    5.50
  -3 -16   0    9.50    3.80
  -3  16   0    5.70    4.10
  -3  16   0   16.50    5.60
   3  16   0    5.50    3.20
   3  16   0   10.70    3.40
   3  16   0   14.40    3.60
  -3  16   0   14.00    5.50
   4 -16   0   -1.50    6.10
  -4 -16   0    4.30    4.00
  -4 -16   0    0.30    2.80
   4 -16   0   -3.00    4.20
   4 -16   0   -1.30    5.40
  -4  16   0    1.60    5.90
   4  16   0   -4.30    3.30
  -4  16   0    3.90    4.20
   4  16   0   -1.40    2.70
  -4  16   0    2.20    5.80
  -5 -16   0   -0.10    4.50
   5 -16   0    4.80    7.00
  -5 -16   0    2.30    3.50
   5 -16   0   -4.00    7.50
  -5  16   0   -1.40    4.50
   5  16   0    4.60    3.80
  -5  16   0   -0.80    5.90
  -5  16   0   -2.60    7.00
   0 -17   0   -3.70    3.60
   0 -17   0    1.90    4.60
   0 -17   0   -2.00    4.40
   0  17   0    1.80    4.90
   0  17   0   -5.30    3.10
   1 -17   0   52.59    6.30
  -1 -17   0   55.89    6.60
  -1 -17   0   54.09    7.20
  -1 -17   0   54.89    6.00
   1 -17   0   56.89    7.30
   1 -17   0   51.39    6.40
   1  17   0   60.89    7.20
  -1  17   0   46.10    5.40
  -1  17   0   56.49    8.30
  -1  17   0   43.90    6.00
   1  17   0   51.69    6.80
   1  17   0   59.29    6.00
   2 -17   0   67.49    7.20
  -2 -17   0   60.99    7.30
  -2 -17   0   61.39    6.00
   2 -17   0   63.49    8.40
   2  17   0   60.99    7.30
  -2  17   0   67.19    8.00
   2  17   0   60.59    7.10
  -2  17   0   72.89    7.90
  -2  17   0   66.59    8.30
   2  17   0   58.69    5.10
   3 -17   0    8.90    5.40
  -3 -17   0   10.00    4.20
  -3 -17   0   16.00    4.50
  -3 -17   0    8.70    3.30
   3 -17   0   15.20    6.40
   3 -17   0    8.50    5.00
  -3  17   0    5.90    4.70
  -3  17   0   11.00    5.80
  -3  17   0   10.30    5.40
   3  17   0    8.00    3.80
   3  17   0   16.50    6.00
   3  17   0    3.20    3.40
  -4 -17   0   26.20    4.40
  -4 -17   0   24.10    5.50
   4 -17   0   24.80    7.30
   4 -17   0   23.60    7.30
  -4  17   0   11.40    4.70
  -4  17   0   28.10    7.40
   4  17   0   27.90    4.80
  -4  17   0   31.10    8.00
   5 -17   0   29.70    8.90
   5 -17   0   39.30    9.20
   5  17   0   28.00    5.20
  -5  17   0   21.00    9.20
  -5  17   0   26.20    8.60
   0 -18   0   18.60    5.70
   0 -18   0   14.10    4.60
   0  18   0   18.80    4.90
   0  18   0   17.50    5.00
   0  18   0    7.80    4.60
  -1 -18   0   31.50    5.40
   1 -18   0   14.60    6.00
   1 -18   0   29.20    5.10
  -1 -18   0   31.30    6.20
  -1 -18   0   34.10    6.00
   1 -18   0   28.30    5.00
   1  18   0   33.20    4.60
  -1  18   0   23.10    5.20
  -1  18   0   29.00    5.80
   1  18   0   30.30    5.60
   1  18   0   27.00    5.20
  -1  18   0   22.10    5.40
   2 -18   0   -7.60    4.90
  -2 -18   0    6.00    4.50
  -2 -18   0    1.50    5.20
   2 -18   0   -3.70    5.00
   2 -18   0   -7.20    5.70
   2  18   0   -5.20    2.70
  -2  18   0    5.40    4.80
   2  18   0   -2.20    4.40
   2  18   0    0.00    4.00
  -2  18   0   -0.60    4.90
  -2  18   0   -3.90    4.80
   3 -18   0   42.30    7.50
   3 -18   0   52.39    8.30
  -3 -18   0   39.60    5.40
  -3 -18   0   52.19    5.90
  -3 -18   0   35.10    5.80
  -3  18   0   49.40    8.30
   3  18   0   43.20    5.30
   3  18   0   47.90    5.70
  -3  18   0   46.50    6.60
   4 -18   0    1.20    7.00
  -4 -18   0    3.10    5.50
   4 -18   0   -0.40    7.60
  -4 -18   0    4.60    4.20
  -4 -18   0    0.20    5.40
  -4  18   0    2.30    6.70
  -4  18   0   -4.10    5.70
   4  18   0    0.60    4.70
  -4  18   0    5.20    7.50
   0 -19   0   -8.50    6.10
   0 -19   0    6.00    5.50
   0  19   0    0.00    5.20
   0  19   0    1.00    5.10
   0  19   0    2.30    4.40
   1 -19   0   -2.40    6.10
  -1 -19   0   -4.30    5.90
  -1 -19   0    0.80    4.90
  -1 -19   0   -2.90    4.60
   1 -19   0    3.00    6.00
   1 -19   0   -5.40    4.80
  -1  19   0   -5.20    4.70
  -1  19   0   -5.10    9.20
   1  19   0   -4.50    4.80
   1  19   0   -4.20    5.00
  -1  19   0   -6.10    5.00
   2 -19   0   -0.30    5.80
   2 -19   0   -6.60    8.50
  -2 -19   0    6.20    5.90
  -2 -19   0   -0.50    4.90
  -2 -19   0    3.80    8.90
   2 -19   0   16.00    7.80
  -2  19   0   -4.70    5.50
  -2  19   0    5.20    6.20
   2  19   0   -7.20    5.30
   2  19   0    4.80    4.70
  -2  19   0    2.60    6.60
  -3 -19   0    5.40    5.70
   3 -19   0   -2.80    6.90
  -3 -19   0   -2.30    7.90
   3 -19   0    6.10    7.10
  -3 -19   0   -4.70    5.20
   3  19   0    3.20    4.80
  -3  19   0    8.80    6.00
  -3  19   0   -1.20    7.40
   0 -20   0   -3.20    6.60
   0 -20   0    4.90    5.30
   0 -20   0    4.10    7.60
   0  20   0   -1.30    5.70
  -1 -20   0   13.60    6.80
   1 -20   0    4.40    7.80
   1 -20   0    2.30    7.90
  -1 -20   0    7.40    7.50
   1 -20   0    4.60    6.00
  -1  20   0   14.80    6.60
   1  20   0   11.90    5.80
  -2 -20   0    5.70    7.10
   2 -20   0    4.10    6.70
  -2 -20   0    4.50    6.00
  -2  20   0  -13.60    5.90
   2  20   0    5.30    5.80
  -9   0   1   10.00    5.60
  -9   0   1    6.90    5.50
   9   0  -1   -3.40    5.90
  -8   0   1   -1.10    4.30
   8   0  -1   -0.70    4.80
   8   0  -1   -1.00    2.60
   8   0  -1    9.10    4.30
  -8   0   1   -3.90    3.40
  -8   0   1    6.70    4.20
   7   0  -1    3.10    3.30
  -7   0   1    3.40    3.00
  -7   0   1    2.10    3.10
   7   0  -1    3.30    3.30
  -7   0   1   -2.50    3.10
   7   0  -1    0.70    2.00
   6   0  -1    1.50    1.50
  -6   0   1   -0.40    2.40
   6   0  -1   -1.40    2.40
  -6   0   1    3.50    2.30
   6   0  -1   -0.50    2.20
  -6   0   1    1.20    2.00
   5   0  -1    0.60    1.70
  -5   0   1   -1.60    1.80
   5   0  -1    0.10    1.90
  -5   0   1   -0.70    1.80
   5   0  -1   -0.90    1.30
  -5   0   1   -0.60    1.90
   4   0  -1    0.70    1.30
  -4   0   1    0.00    1.40
   4   0  -1   -0.60    1.60
  -4   0   1   -1.10    1.40
   4   0  -1   -0.80    1.10
  -4   0   1   -1.30    1.30
  -3   0   1   -0.20    1.00
   3   0  -1   -1.50    0.90
  -3   0   1    0.30    1.10
   3   0  -1   -0.70    0.70
   3   0  -1   -0.50    1.10
  -3   0   1   -0.60    1.10
  -2   0   1   -0.20    0.90
  -2   0   1   -1.50    0.90
  -2   0   1    0.10    0.90
   2   0  -1    0.00    0.90
   2   0  -1    0.10    1.00
   2   0  -1    0.10    0.50
   1   0   1    0.50    0.60
  -1   0  -1   -0.20    0.60
   1   0   1   -0.60    0.40
  -1   0  -1    0.20    0.50
   1   0   1   -0.20    0.40
  -1   0  -1   -0.30    0.60
   2   0   1   -0.40    1.10
  -2   0  -1    0.40    1.20
   2   0   1    0.30    0.90
  -2   0  -1   -0.10    1.00
  -2   0  -1    0.90    1.00
   2   0   1   -0.40    0.90
  -3   0  -1   -0.60    1.30
  -3   0  -1   -1.90    1.20
   3   0   1   -0.20    1.30
  -3   0  -1    0.70    1.20
   3   0   1   -0.20    1.10
   3   0   1   -1.40    1.10
   4   0   1    1.00    1.50
  -4   0  -1   -0.30    1.60
  -4   0  -1    1.10    1.60
  -4   0  -1    0.00    1.40
   4   0   1   -0.60    1.30
   4   0   1   -0.20    1.50
  -5   0  -1    4.30    2.10
  -5   0  -1    2.00    2.20
  -5   0  -1    1.20    2.20
   5   0   1    1.80    2.10
   5   0   1    0.10    1.70
   6   0   1    0.90    2.60
   6   0   1   -0.80    1.80
  -6   0  -1    3.10    2.50
  -6   0  -1    0.30    2.40
  -6   0  -1    2.80    2.70
   7   0   1    0.40    3.40
  -7   0  -1    2.10    3.70
   7   0   1    0.30    3.30
   7   0   1    2.00    2.40
  -7   0  -1   -0.60    3.10
  -7   0  -1    3.50    3.10
  -8   0  -1    8.20    4.50
  -8   0  -1   -1.10    3.80
   8   0   1   -1.60    3.70
  -8   0  -1    0.50    5.40
   8   0   1    4.90    4.60
   8   0   1   -1.40    5.00
  -9   0  -1    0.20    5.60
  -9   0  -1   -3.00    5.80
   9  -1  -1   19.30    6.70
  -9  -1   1   13.60    5.30
  -9  -1   1   13.70    5.60
  -9   1   1   11.70   10.40
   9   1  -1   12.00    5.80
  -9   1   1   11.80    5.90
   8  -1  -1   23.80    3.90
   8  -1  -1   26.40    5.30
  -8  -1   1   29.80    5.00
  -8  -1   1   28.90    4.60
   8  -1  -1   24.40    5.50
  -8   1   1   29.80    5.10
   8   1  -1   22.30    5.60
   8   1  -1   25.40    5.00
  -8   1   1   29.80    5.50
  -8   1   1   31.60    5.10
   7  -1  -1    4.20    2.40
  -7  -1   1    6.30    3.00
  -7  -1   1    5.50    2.80
   7  -1  -1    7.00    3.30
   7  -1  -1    2.60    6.70
  -7   1   1    7.00    3.30
   7   1  -1    6.50    3.10
   7   1  -1    5.50    3.40
  -7   1   1    7.90    3.10
  -7   1   1    5.70    3.50
   7   1  -1    9.20    2.20
   6  -1  -1   88.19    5.70
   6  -1  -1   93.79    6.10
  -6  -1   1   86.29    5.40
   6  -1  -1   88.49    5.00
  -6  -1   1   91.39    5.50
  -6   1   1   98.69    6.30
   6   1  -1   93.59    5.50
  -6   1   1   86.69    5.90
   6   1  -1   89.49    4.90
   6   1  -1   79.49    5.60
  -6   1   1   88.19    5.90
   5  -1  -1   87.59    5.00
   5  -1  -1   73.49    4.50
   5  -1  -1   85.99    4.50
  -5  -1   1   82.59    4.70
  -5  -1   1   84.59    4.40
   5   1  -1   83.39    4.30
  -5   1   1   91.09    5.10
  -5   1   1   84.89    5.00
  -5   1   1   81.19    5.10
   5   1  -1   81.69    4.70
   5   1  -1   82.19    6.60
   4  -1  -1    9.50    1.80
   4  -1  -1    7.20    2.50
  -4  -1   1    7.60    1.80
  -4  -1   1    8.30    1.80
   4   1  -1    6.30    1.70
  -4   1   1    8.60    2.10
  -4   1   1    6.00    1.80
   4   1  -1    6.20    1.60
  -4   1   1    4.80    1.70
   4   1  -1    6.40    1.50
   3  -1  -1  462.75   12.50
   3  -1  -1  457.45   12.60
  -3  -1   1  481.25   12.50
  -3  -1   1  468.85   12.10
  -3   1   1  464.95   12.70
  -3   1   1  465.55   12.60
  -3   1   1  447.16   12.70
   3   1  -1  478.45   12.20
   3   1  -1  455.55   12.40
   3   1  -1  461.75   12.30
  -2  -1   1 1204.38   29.60
   2  -1  -1 1205.98   29.90
   2  -1  -1 1247.38   29.90
  -2  -1   1 1254.97   29.60
  -2   1   1 1220.68   29.90
  -2   1   1 1164.08   29.90
   2   1  -1 1248.08   29.60
   2   1  -1 1270.67   29.60
   2   1  -1 1200.38   29.60
  -2   1   1 1262.27   29.90
  -1  -1   1   50.79    2.20
  -1  -1   1   62.59    1.80
  -1   1   1   56.39    2.20
  -1   1   1   59.49    2.20
  -1   1   1   60.89    2.30
  -1  -1  -1 3751.52   89.79
  -1  -1  -1 3878.31   88.09
   1  -1   1 3355.76   87.89
  -1  -1  -1 3697.13   89.09
  -1   1  -1 3768.92   88.59
  -1   1  -1 3918.11   90.39
  -2  -1  -1  311.17    8.40
  -2  -1  -1  334.37    9.10
   2  -1   1  322.47    9.20
   2  -1   1  331.47    8.90
  -2  -1  -1  325.57    9.10
   2   1   1  326.77    8.30
   2   1   1  325.77    9.00
  -2   1  -1  320.17    9.20
  -2   1  -1  339.77    9.30
  -2   1  -1  330.77    8.90
   3  -1   1   14.50    1.80
  -3  -1  -1   14.90    1.90
   3  -1   1   17.30    2.10
  -3  -1  -1   15.30    2.00
  -3  -1  -1   17.80    2.30
   3   1   1   14.90    1.50
  -3   1  -1    8.90    1.50
  -3   1  -1   11.90    1.80
  -3   1  -1   13.30    1.70
   3   1   1   16.90    2.00
  -4  -1  -1  233.48    8.30
  -4  -1  -1  244.08    8.30
   4  -1   1  257.97    8.40
   4  -1   1  243.48    7.90
  -4  -1  -1  246.88    7.40
  -4   1  -1  247.58    8.60
   4   1   1  252.17    8.20
  -4   1  -1  235.28    8.60
  -4   1  -1  245.18    8.00
   4   1   1  251.17    7.50
   5  -1   1  189.08    7.10
  -5  -1  -1  195.58    8.00
  -5  -1  -1  187.98    7.70
   5  -1   1  181.28    8.00
   5  -1   1  200.98    7.60
  -5  -1  -1  191.48    6.70
  -5   1  -1  185.38    8.10
   5   1   1  191.08    6.70
  -5   1  -1  191.58    7.90
  -5   1  -1  185.08    7.30
   5   1   1  191.08    7.30
  -6  -1  -1    5.10    2.40
  -6  -1  -1    1.70    2.90
   6  -1   1   -0.50    2.40
   6  -1   1    0.40    2.10
   6  -1   1    3.40    2.90
  -6  -1  -1    1.60    2.70
   6   1   1    2.40    2.50
   6   1   1    5.40    2.90
  -6   1  -1    5.20    3.20
   6   1   1    1.50    2.20
  -6   1  -1    4.80    2.70
  -6   1  -1    8.90    3.30
   7  -1   1   21.20    4.20
   7  -1   1   31.50    4.60
  -7  -1  -1   23.00    3.70
  -7  -1  -1   24.70    4.60
  -7  -1  -1   22.50    4.60
  -7   1  -1   27.40    4.70
   7   1   1   28.00    3.40
  -7   1  -1   20.00    4.50
   7   1   1   25.10    3.60
  -7   1  -1   24.50    4.10
   7   1   1   22.50    4.40
   8  -1   1   34.10    6.00
   8  -1   1   23.20    5.30
  -8  -1  -1   27.60    4.40
  -8  -1  -1   22.90    5.20
  -8  -1  -1   24.70    5.10
   8  -1   1   33.80    5.30
  -8   1  -1   27.80    5.40
  -8   1  -1   19.70    5.70
   8   1   1   22.20    3.80
   8   1   1   28.20    4.70
   8   1   1   26.40    5.20
  -8   1  -1   18.50    4.90
   9  -1   1    4.20    7.00
  -9  -1  -1   -1.00    5.80
  -9  -1  -1    4.20    5.10
  -9   1  -1    4.10    6.20
  -9   1  -1   16.30    5.90
  -9  -2   1   -3.40    4.80
  -9  -2   1    6.70    5.20
   9  -2  -1    4.50    6.90
  -9   2   1    8.80    6.40
  -9   2   1   13.20    5.90
  -8  -2   1   26.20    5.40
  -8  -2   1   21.80    4.10
  -8  -2   1   22.00    4.20
   8  -2  -1   26.20    5.80
   8  -2  -1   19.30    4.30
   8  -2  -1   27.10    5.40
  -8   2   1   19.70    5.10
  -8   2   1   23.30    4.80
  -8   2   1   31.60    5.80
   8   2  -1   16.10    4.20
   8   2  -1   20.30    3.40
   8   2  -1   24.30    4.80
  -7  -2   1  180.08    9.00
   7  -2  -1  165.98    7.90
  -7  -2   1  176.58    7.60
   7  -2  -1  182.78    8.70
   7  -2  -1  171.78    9.00
  -7  -2   1  176.78    8.20
  -7   2   1  164.18    9.00
  -7   2   1  168.78    9.10
   7   2  -1  173.68    7.50
   7   2  -1  170.38    8.30
   7   2  -1  159.98    7.20
  -7   2   1  174.18    8.70
  -6  -2   1    3.90    1.90
  -6  -2   1    1.80    2.20
   6  -2  -1    5.70    2.30
   6  -2  -1    2.00    2.90
  -6  -2   1    2.90    2.30
  -6   2   1    0.50    2.70
   6   2  -1    7.90    2.10
   6   2  -1    6.80    2.60
   6   2  -1    3.20    2.50
  -6   2   1    4.30    2.80
  -6   2   1    5.60    2.80
  -5  -2   1   42.50    3.50
  -5  -2   1   41.00    3.60
  -5  -2   1   49.10    4.10
   5  -2  -1   44.00    4.40
   5  -2  -1   49.20    3.70
  -5   2   1   37.60    4.20
   5   2  -1   41.60    3.40
  -5   2   1   47.30    4.40
   5   2  -1   43.70    3.50
  -5   2   1   43.40    4.30
   5   2  -1   43.80    3.90
  -4  -2   1 2078.59   50.19
   4  -2  -1 2188.08   52.29
  -4  -2   1 2068.59   49.50
  -4  -2   1 2077.69   50.39
   4  -2  -1 2038.10   50.29
   4  -2  -1 2092.39   50.59
  -4   2   1 1969.50   50.49
   4   2  -1 2055.09   49.50
   4   2  -1 2017.20   49.99
  -4   2   1 1906.71   50.59
   4   2  -1 2101.69   49.99
  -4   2   1 2053.19   50.39
   3  -2  -1   78.09    3.60
  -3  -2   1   83.49    3.40
  -3  -2   1   76.89    3.10
  -3  -2   1   80.89    3.40
   3  -2  -1   75.99    3.70
   3  -2  -1   78.39    3.80
  -3   2   1   79.49    3.80
   3   2  -1   74.69    3.20
  -3   2   1   70.49    3.70
   3   2  -1   76.79    3.10
  -3   2   1   75.19    3.90
   3   2  -1   73.89    3.30
   2  -2  -1 2055.49   48.10
   2  -2  -1 1987.30   48.00
  -2  -2   1 2030.50   47.50
  -2  -2   1 2032.50   47.60
  -2  -2   1 2014.10   47.40
   2  -2  -1 1993.40   48.10
  -2   2   1 1946.31   48.10
  -2   2   1 1988.20   48.10
   2   2  -1 1981.30   47.30
   2   2  -1 1968.90   47.40
  -2   2   1 1955.20   48.00
   2   2  -1 1974.90   47.40
  -1  -2   1  755.52   18.00
  -1  -2   1  782.52   17.90
   1  -2  -1  744.53   18.70
  -1  -2   1  750.52   17.90
   1  -2  -1  705.93   18.40
  -1   2   1  781.42   18.50
   1   2  -1  670.83   17.80
   1   2  -1  770.72   17.90
  -1   2   1  749.23   18.50
  -1   2   1  780.82   18.50
   1  -2   1 1750.72   41.40
  -1  -2  -1 1684.23   41.10
   1  -2   1 1750.22   41.30
  -1  -2  -1 1714.53   41.20
   1  -2   1 1784.62   41.40
  -1   2  -1 1688.33   41.30
  -1   2  -1 1736.03   41.30
  -1   2  -1 1736.73   41.30
   1   2   1 1669.13   41.10
  -2  -2  -1  454.05   12.30
   2  -2   1  460.45   12.70
   2  -2   1  458.35   12.60
  -2  -2  -1  469.45   12.30
  -2  -2  -1  465.35   11.30
   2  -2   1  483.35   12.40
  -2   2  -1  466.25   12.70
   2   2   1  495.35   11.30
  -2   2  -1  469.05   12.60
   2   2   1  456.05   12.20
  -2   2  -1  453.25   12.40
  -3  -2  -1  105.19    4.40
   3  -2   1  100.39    4.70
  -3  -2  -1  103.49    3.40
   3  -2   1  104.89    4.50
   3  -2   1  107.09    4.40
  -3  -2  -1  100.09    4.30
   3   2   1   93.79    4.70
  -3   2  -1  105.79    4.40
   3   2   1  106.89    3.50
  -3   2  -1   96.19    4.60
  -3   2  -1  104.29    4.70
  -4  -2  -1   91.59    3.70
   4  -2   1   90.99    4.60
  -4  -2  -1   96.09    4.70
   4  -2   1   89.69    4.60
  -4  -2  -1   89.49    4.70
   4  -2   1   89.99    4.90
  -4   2  -1   97.79    5.10
  -4   2  -1   90.99    4.70
   4   2   1   93.69    4.50
   4   2   1   98.49    3.80
   4   2   1   74.49    4.00
  -4   2  -1   91.89    5.10
   5  -2   1  119.99    6.10
   5  -2   1  119.99    5.90
  -5  -2  -1  114.59    5.90
  -5  -2  -1  114.49    6.10
   5  -2   1  118.89    6.30
  -5  -2  -1  115.69    4.90
  -5   2  -1  116.79    6.00
   5   2   1  115.69    5.80
  -5   2  -1  121.59    6.50
  -5   2  -1  121.99    6.40
   5   2   1  122.69    4.90
   5   2   1  125.89    6.80
  -6  -2  -1   78.89    6.10
   6  -2   1   81.69    5.80
   6  -2   1   87.89    6.00
  -6  -2  -1   83.59    5.80
  -6  -2  -1   82.09    4.90
  -6   2  -1   77.89    6.20
  -6   2  -1   85.19    6.80
   6   2   1   85.19    5.00
  -6   2  -1   83.79    6.00
   6   2   1   89.19    6.00
   6   2   1   83.29    5.00
  -7  -2  -1    8.90    3.60
  -7  -2  -1   13.20    3.00
   7  -2   1   10.80    4.10
   7  -2   1   13.60    3.90
  -7  -2  -1   14.40    3.70
   7  -2   1   14.10    3.30
  -7   2  -1   19.50    4.60
   7   2   1   14.10    3.90
  -7   2  -1   20.00    4.50
   7   2   1   12.00    2.60
  -7   2  -1   17.50    3.90
   7   2   1   17.30    3.20
  -8  -2  -1   37.10    5.30
   8  -2   1   50.09    6.20
  -8  -2  -1   47.10    4.70
  -8  -2  -1   46.40    6.60
   8  -2   1   40.20    5.80
  -8   2  -1   46.40    6.10
  -8   2  -1   35.00    7.10
  -8   2  -1   41.70    5.80
   8   2   1   41.20    4.60
   8   2   1   56.29    5.70
   8   2   1   44.80    6.20
  -9  -3   1   -5.50    4.20
   9  -3  -1   11.50    7.70
  -9   3   1    9.80    6.40
  -9   3   1    0.50    6.60
   8  -3  -1    0.50    5.10
  -8  -3   1   -2.00    3.20
  -8  -3   1   12.10    3.60
   8  -3  -1    5.80    4.70
   8  -3  -1   -1.40    4.30
  -8  -3   1   10.50    5.00
  -8   3   1   12.10    6.10
   8   3  -1    3.30    4.20
  -8   3   1    8.00    4.90
   8   3  -1    5.30    3.10
  -8   3   1   -1.40    4.20
   8   3  -1    9.20    3.80
  -7  -3   1    0.40    3.20
  -7  -3   1    5.10    2.60
   7  -3  -1    5.10    4.10
  -7  -3   1    2.00    2.40
   7  -3  -1    7.50    2.90
  -7   3   1    3.50    3.60
  -7   3   1    5.00    3.80
   7   3  -1    8.80    2.40
   7   3  -1    5.60    2.60
  -7   3   1    6.20    3.70
   7   3  -1    2.00    2.80
   6  -3  -1   27.40    3.80
  -6  -3   1   28.20    2.90
  -6  -3   1   31.80    4.20
   6  -3  -1   24.40    3.10
  -6  -3   1   32.10    4.10
  -6   3   1   45.20    5.40
   6   3  -1   28.50    3.60
  -6   3   1   21.60    3.60
   6   3  -1   28.60    3.70
   6   3  -1   25.90    3.20
  -6   3   1   24.70    3.60
   5  -3  -1  160.98    7.30
  -5  -3   1  173.48    6.90
  -5  -3   1  166.48    5.80
  -5  -3   1  165.58    6.50
   5  -3  -1  164.18    7.10
   5  -3  -1  167.08    6.90
   5   3  -1  147.59    7.80
  -5   3   1  164.58    7.40
   5   3  -1  165.28    5.80
  -5   3   1  170.48    7.40
   5   3  -1  163.08    6.50
  -5   3   1  174.68    7.30
  -4  -3   1   87.99    4.20
   4  -3  -1   85.39    4.50
  -4  -3   1   80.69    3.90
   4  -3  -1   88.59    4.50
  -4  -3   1   89.19    3.60
   4   3  -1   86.09    3.50
  -4   3   1   84.09    4.70
  -4   3   1   80.29    4.80
   4   3  -1   86.69    4.10
  -4   3   1   86.89    4.80
   4   3  -1   88.39    4.00
   3  -3  -1   17.10    2.20
  -3  -3   1   17.50    1.70
  -3  -3   1   21.50    2.00
   3  -3  -1   13.80    2.40
  -3  -3   1   20.60    2.10
  -3   3   1   12.80    1.90
  -3   3   1   18.70    2.40
   3   3  -1   18.50    2.10
  -3   3   1   20.70    2.60
   3   3  -1   21.20    2.00
   3   3  -1   17.50    1.70
  -2  -3   1  234.98    6.50
  -2  -3   1  236.68    6.30
   2  -3  -1  228.78    7.10
   2  -3  -1  238.98    7.30
   2  -3  -1  241.28    7.30
  -2  -3   1  240.08    6.60
   2   3  -1  236.58    6.40
  -2   3   1  237.28    7.30
  -2   3   1  238.68    7.30
   2   3  -1  237.68    6.40
  -2   3   1  229.78    7.20
  -1  -3   1    3.20    0.70
   1  -3  -1    3.50    1.20
   1  -3  -1    3.10    1.10
  -1  -3   1    3.10    0.80
   1  -3  -1    2.90    1.50
  -1   3   1    3.90    1.20
   1   3  -1    2.80    0.60
  -1   3   1    1.80    1.00
  -1   3   1    1.10    1.10
   0  -3  -1  138.89    4.20
   0  -3   1  143.79    4.30
   0  -3   1  140.39    4.10
   0  -3  -1  135.49    4.00
   0  -3   1  138.59    4.10
   0   3  -1  138.19    4.10
   0   3   1  143.49    4.10
   0   3   1  143.09    4.20
   0   3   1  141.29    4.30
   0   3  -1  143.39    4.30
   1  -3   1 1274.47   30.30
  -1  -3  -1 1206.78   30.00
  -1  -3  -1 1239.28   29.20
   1  -3   1 1284.37   30.20
   1  -3   1 1275.17   30.20
  -1  -3  -1 1170.48   29.90
  -1   3  -1 1255.17   30.20
   1   3   1 1225.78   29.90
  -1   3  -1 1226.48   30.20
   1   3   1 1214.28   29.20
   2  -3   1  139.89    5.10
  -2  -3  -1  134.19    4.60
   2  -3   1  126.59    5.00
   2  -3   1  141.69    5.00
  -2  -3  -1  130.59    4.60
  -2   3  -1  137.99    5.10
   2   3   1  133.99    4.70
  -2   3  -1  130.69    5.00
  -2   3  -1  128.19    5.00
  -3  -3  -1   74.49    3.50
   3  -3   1   70.99    3.90
   3  -3   1   61.99    3.80
  -3  -3  -1   67.19    3.60
   3  -3   1   68.49    4.50
  -3   3  -1   69.79    3.90
   3   3   1   68.99    2.30
  -3   3  -1   67.59    3.80
  -3   3  -1   71.09    4.10
   3   3   1   71.19    3.40
  -4  -3  -1   53.09    3.60
   4  -3   1   51.59    4.00
   4  -3   1   52.59    4.10
  -4  -3  -1   51.19    2.50
  -4  -3  -1   50.79    3.70
   4  -3   1   49.50    3.90
   4   3   1   48.50    3.30
   4   3   1   51.79    3.70
  -4   3  -1   48.00    4.00
  -4   3  -1   45.90    4.30
  -4   3  -1   49.50    4.10
   4   3   1   50.69    2.50
   5  -3   1   72.79    5.40
  -5  -3  -1   73.69    5.10
   5  -3   1   81.99    5.60
  -5  -3  -1   74.89    3.70
  -5  -3  -1   73.49    4.70
   5  -3   1   71.59    5.30
  -5   3  -1   75.99    5.50
   5   3   1   75.89    4.60
  -5   3  -1   78.29    5.70
  -5   3  -1   73.59    5.30
   5   3   1   70.19    4.80
   5   3   1   75.39    3.60
   6  -3   1    0.90    3.50
  -6  -3  -1   -0.20    2.50
  -6  -3  -1    0.10    2.10
  -6  -3  -1   -0.50    2.80
   6  -3   1    3.80    2.70
   6  -3   1   -2.30    2.30
   6   3   1    1.80    2.10
  -6   3  -1    2.00    2.90
   6   3   1    4.20    2.20
  -6   3  -1    3.50    3.10
  -6   3  -1   -3.60    3.00
   6   3   1    3.10    2.60
  -7  -3  -1    3.10    2.50
   7  -3   1    7.50    4.20
  -7  -3  -1    2.40    3.10
   7  -3   1    2.70    3.50
  -7  -3  -1    8.00    3.80
   7  -3   1    1.60    3.10
  -7   3  -1    3.60    4.30
  -7   3  -1    2.60    3.60
  -7   3  -1    7.20    3.90
   7   3   1    0.20    2.30
   7   3   1    1.90    3.10
   7   3   1    3.30    3.50
  -8  -3  -1   11.00    3.30
  -8  -3  -1    9.00    4.70
  -8  -3  -1   12.40    4.70
   8  -3   1    8.80    4.50
   8  -3   1   17.60    5.70
  -8   3  -1   13.00    8.40
   8   3   1   11.10    4.80
   8   3   1   11.40    3.50
  -8   3  -1    6.00    5.00
  -8   3  -1   17.60    5.80
   9  -4  -1    5.20    8.20
  -9   4   1   12.40    7.50
  -9   4   1   13.00    7.30
   8  -4  -1   22.00    4.20
  -8  -4   1   18.80    3.60
  -8  -4   1   22.10    5.30
  -8  -4   1   18.60    3.80
   8  -4  -1   23.20    5.70
   8   4  -1   16.00    3.10
   8   4  -1   18.80    4.50
  -8   4   1   24.70    6.10
  -8   4   1   19.60    6.00
  -8   4   1   22.10    5.50
   7  -4  -1    1.30    3.50
  -7  -4   1   12.30    2.60
  -7  -4   1    7.40    2.80
  -7  -4   1   10.40    3.40
   7  -4  -1   11.90    4.10
   7  -4  -1    7.80    4.50
  -7   4   1   17.30    4.50
  -7   4   1    9.90    4.40
   7   4  -1   11.50    3.30
   7   4  -1    8.60    2.40
  -7   4   1    8.40    3.90
   6  -4  -1   42.00    4.80
  -6  -4   1   40.60    4.70
   6  -4  -1   45.70    5.80
  -6  -4   1   44.60    3.70
  -6  -4   1   40.80    4.50
  -6   4   1   46.60    5.40
   6   4  -1   47.70    3.60
  -6   4   1   49.50    5.70
   6   4  -1   39.40    3.70
   6   4  -1   40.80    4.30
  -6   4   1   32.90    4.30
  -5  -4   1   21.90    2.60
  -5  -4   1   22.70    2.70
   5  -4  -1   25.00    3.40
  -5  -4   1   23.10    3.10
   5  -4  -1   24.00    3.50
   5  -4  -1   22.60    3.00
   5   4  -1   24.20    2.80
  -5   4   1   24.50    3.40
  -5   4   1   30.60    3.80
   5   4  -1   28.30    3.00
  -5   4   1   19.90    3.30
  -4  -4   1    2.10    1.20
   4  -4  -1    0.40    1.50
   4  -4  -1    0.10    1.40
  -4  -4   1    3.40    1.40
   4  -4  -1    3.00    2.00
  -4  -4   1    3.10    1.40
  -4   4   1    2.30    2.00
  -4   4   1    1.80    1.90
   4   4  -1   -1.00    1.20
  -4   4   1    2.60    1.70
   4   4  -1    1.30    1.30
   3  -4  -1  115.89    5.20
   3  -4  -1  117.29    5.00
  -3  -4   1  126.69    3.80
   3  -4  -1  120.89    5.20
  -3  -4   1  116.09    4.40
  -3  -4   1  119.79    4.30
  -3  -4   1  116.39    3.70
  -3   4   1  115.29    5.10
  -3   4   1  120.39    5.10
   3   4  -1  118.99    4.20
   3   4  -1  121.89    4.20
  -3   4   1  119.59    5.20
   2  -4  -1   57.09    3.40
  -2  -4   1   60.79    2.60
  -2  -4   1   64.39    2.60
  -2  -4   1   60.29    2.40
   2  -4  -1   56.19    3.20
   2  -4  -1   63.29    3.60
  -2   4   1   62.79    3.50
   2   4  -1   58.59    2.60
   2   4  -1   63.29    2.50
  -2   4   1   62.09    3.40
   1  -4  -1   66.99    3.30
  -1  -4   1   61.69    2.60
  -1  -4   1   63.39    2.50
  -1  -4   1   69.79    2.60
   1  -4  -1   67.99    3.20
   1   4  -1   68.39    2.70
  -1   4   1   59.99    3.00
   1   4  -1   78.49    2.60
  -1   4   1   63.49    3.10
  -1   4   1   66.99    3.40
   1   4  -1   66.49    2.40
   0  -4   1    0.30    1.10
   0  -4   1    0.30    0.70
   0  -4  -1    1.80    1.00
   0  -4   1    2.20    1.00
   0  -4  -1    0.30    0.90
   0  -4  -1    0.80    1.00
   0   4   1    2.30    1.00
   0   4  -1    2.70    1.20
   0   4   1    1.80    1.00
   0   4   1    0.90    1.10
   0   4  -1    1.90    0.90
  -1  -4  -1  115.39    3.50
  -1  -4  -1  118.39    4.20
  -1  -4  -1  139.19    4.30
   1  -4   1  109.99    4.30
   1  -4   1  119.19    4.60
   1   4   1  141.39    4.30
  -1   4  -1  120.09    4.40
  -1   4  -1  114.19    4.30
  -1   4  -1  118.19    4.60
   2  -4   1    0.10    1.10
  -2  -4  -1    0.00    1.10
  -2  -4  -1    1.90    1.20
   2  -4   1    2.20    1.50
   2  -4   1   -0.90    1.20
   2   4   1    1.00    1.10
  -2   4  -1   -0.60    1.40
  -2   4  -1    0.70    1.30
  -2   4  -1    0.90    1.80
   2   4   1   -0.20    0.60
   3  -4   1   15.90    2.40
  -3  -4  -1   11.60    1.80
   3  -4   1   13.40    2.40
   3  -4   1   10.20    1.80
  -3  -4  -1   16.60    2.20
  -3   4  -1   10.80    1.90
  -3   4  -1   13.40    2.30
   3   4   1   16.80    2.00
   3   4   1   12.00    1.70
  -3   4  -1   17.10    2.50
   4  -4   1   17.80    2.90
   4  -4   1   12.80    2.30
   4  -4   1   14.00    2.50
  -4  -4  -1   14.70    2.30
  -4  -4  -1   11.30    2.20
  -4   4  -1   17.20    3.10
  -4   4  -1   12.20    2.70
   4   4   1   17.30    2.30
   4   4   1   17.60    2.30
  -4   4  -1   12.70    2.50
   5  -4   1    0.00    2.20
  -5  -4  -1    2.30    2.10
  -5  -4  -1    3.60    2.20
   5  -4   1    0.90    2.40
  -5  -4  -1    1.30    1.30
   5  -4   1   -0.20    2.30
   5   4   1    2.60    1.80
  -5   4  -1    0.10    2.80
  -5   4  -1    3.30    2.70
   5   4   1   -0.30    2.00
  -5   4  -1    2.10    2.60
   5   4   1    2.20    1.30
  -6  -4  -1   59.69    5.10
  -6  -4  -1   54.99    3.40
   6  -4   1   54.09    5.90
   6  -4   1   61.79    5.80
   6  -4   1   59.19    6.30
  -6  -4  -1   57.09    6.70
  -6   4  -1   67.99    6.20
   6   4   1   57.99    5.30
  -6   4  -1   63.09    6.30
   6   4   1   55.59    4.70
  -6   4  -1   57.19    6.20
   6   4   1   54.89    3.50
   7  -4   1   -5.40    3.80
  -7  -4  -1   -3.20    2.00
  -7  -4  -1    3.80    3.00
   7  -4   1    3.80    4.10
   7  -4   1    3.50    3.60
  -7   4  -1    1.20    3.80
  -7   4  -1   -0.40    4.00
  -7   4  -1   -1.00    4.10
   7   4   1    4.30    2.30
   7   4   1   -2.50    2.10
   7   4   1    2.70    3.40
  -8  -4  -1   19.30    4.70
  -8  -4  -1   21.40    3.00
   8  -4   1   20.30    6.40
  -8  -4  -1   31.00    6.30
   8  -4   1   15.00    5.90
   8  -4   1   16.30    5.10
  -8   4  -1   32.60    6.90
  -8   4  -1   18.70    6.80
   8   4   1   22.40    5.20
  -8   4  -1   17.40    5.90
  -8  -5   1   57.69    5.00
   8  -5  -1   57.19    6.80
  -8  -5   1   60.59    6.70
   8  -5  -1   61.79    7.70
   8  -5  -1   55.89   11.20
  -8  -5   1   63.99    7.00
  -8   5   1   76.49    8.60
  -8   5   1   66.89    7.50
   8   5  -1   80.49    5.30
  -8   5   1   62.89    7.00
   8   5  -1   67.09    7.00
  -7  -5   1    5.80    2.30
   7  -5  -1   -3.10    3.00
  -7  -5   1    4.50    3.40
   7  -5  -1    3.60    4.20
  -7  -5   1   -0.50    2.40
   7  -5  -1    9.70    3.30
   7   5  -1   -1.80    5.20
  -7   5   1    6.20    4.50
  -7   5   1    5.60    4.00
   7   5  -1    6.60    2.30
  -7   5   1    7.60    5.90
  -6  -5   1  109.79    4.60
  -6  -5   1  115.89    6.30
   6  -5  -1  107.99    6.90
   6  -5  -1  112.09    7.20
   6  -5  -1  108.79    7.10
  -6  -5   1  109.09    5.80
  -6   5   1  118.19    7.80
   6   5  -1  113.29    5.30
   6   5  -1  108.39    5.70
  -6   5   1  110.49    7.60
  -6   5   1  112.39    7.00
   5  -5  -1  168.28    7.70
   5  -5  -1  128.09   10.10
  -5  -5   1  166.98    6.60
  -5  -5   1  178.48    5.50
   5  -5  -1  175.58    7.80
  -5  -5   1  171.48    7.00
  -5   5   1  166.28    7.80
  -5   5   1  183.38    8.00
   5   5  -1  171.18    6.40
  -5   5   1  184.68    8.20
   5   5  -1  172.78    6.30
  -4  -5   1   24.00    2.50
  -4  -5   1   20.80    2.00
   4  -5  -1   18.50    2.30
  -4  -5   1   23.50    2.00
  -4  -5   1   27.00    2.90
   4  -5  -1   29.70    3.40
   4  -5  -1   30.80    3.70
  -4   5   1   24.30    3.20
  -4   5   1   19.40    2.60
   4   5  -1   24.80    2.50
  -4   5   1   27.40    3.60
   4   5  -1   23.00    2.40
   3  -5  -1  502.55   14.20
  -3  -5   1  536.35   12.60
  -3  -5   1  487.95   12.50
   3  -5  -1  496.15   14.40
  -3  -5   1  498.45   13.30
  -3  -5   1  489.05   13.10
  -3   5   1  486.25   14.30
  -3   5   1  494.55   14.20
  -3   5   1  492.25   14.30
   3   5  -1  485.15   13.00
   3   5  -1  504.15   13.10
  -2  -5   1  332.27    8.70
   2  -5  -1  314.07    9.80
  -2  -5   1  339.77    9.00
   2  -5  -1  335.67   12.00
   2  -5  -1  317.67    9.70
  -2  -5   1  333.87    9.00
  -2   5   1  338.47   10.00
   2   5  -1  325.97    8.80
  -2   5   1  325.37    9.90
  -2   5   1  334.37   10.00
   2   5  -1  335.57    8.80
   1  -5  -1  331.77    9.40
  -1  -5   1  302.57    8.80
   1  -5  -1  309.07    9.20
   1  -5  -1  319.77    9.30
  -1  -5   1  323.67    8.60
  -1  -5   1  322.57    8.70
  -1   5   1  318.37    9.30
  -1   5   1  330.97    9.30
  -1   5   1  313.37    9.30
   1   5  -1  313.27    8.50
   1   5  -1  323.77    8.60
   1   5  -1  329.37    8.70
   0  -5   1    3.70    1.10
   0  -5   1    3.20    1.10
   0  -5   1    5.30    1.40
   0  -5  -1    4.20    1.20
   0  -5  -1    5.50    1.40
   0  -5  -1    4.10    1.30
   0   5   1    3.90    1.30
   0   5   1    3.70    1.10
   0   5  -1    5.70    1.50
   0   5   1    3.10    1.10
   0   5  -1    5.50    1.20
  -1  -5  -1  896.51   21.50
   1  -5   1  897.11   22.50
  -1  -5  -1  859.11   22.10
   1  -5   1  883.51   22.50
   1  -5   1  882.91   22.40
  -1  -5  -1  863.61   22.10
  -1   5  -1  891.41   22.50
  -1   5  -1  874.51   22.40
  -1   5  -1  893.51   22.50
   1   5   1  887.21   21.50
   1   5   1  892.41   22.20
   2  -5   1   21.60    2.60
   2  -5   1   18.50    2.30
  -2  -5  -1   20.40    2.20
   2  -5   1   24.20    2.70
  -2  -5  -1   20.00    2.10
   2   5   1   21.30    2.00
  -2   5  -1   20.70    2.40
  -2   5  -1   22.00    2.40
   2   5   1   19.00    1.70
  -2   5  -1   22.00    2.80
   3  -5   1  310.47    9.70
   3  -5   1  300.37    9.70
   3  -5   1  309.07    9.90
  -3  -5  -1  285.87    8.90
  -3   5  -1  297.37    9.70
   3   5   1  285.27    8.90
   3   5   1  294.67    8.90
  -3   5  -1  289.47    9.60
   4  -5   1  194.98    7.90
   4  -5   1  196.68    7.70
  -4  -5  -1  201.08    7.10
   4   5   1  196.08    7.00
   4   5   1  191.58    7.00
  -4   5  -1  201.38    7.80
  -4   5  -1  183.68    7.90
  -4   5  -1  193.68    8.00
   5  -5   1   78.59    5.70
   5  -5   1   61.69    7.90
   5  -5   1   69.99    5.70
  -5  -5  -1   66.49    4.70
   5   5   1   77.99    5.00
  -5   5  -1   85.79    5.90
  -5   5  -1   83.99    6.30
  -5   5  -1   79.39    6.30
   5   5   1   79.09    4.40
   6  -5   1   69.39    6.60
   6  -5   1   72.29    6.90
  -6  -5  -1   70.49    5.50
  -6  -5  -1   68.09    5.90
   6  -5   1   77.29    6.60
   6   5   1   76.09    5.70
  -6   5  -1   79.89    6.90
  -6   5  -1   78.09    7.40
  -6   5  -1   89.19    7.40
   6   5   1   68.79    4.90
  -7  -5  -1   59.39    7.10
   7  -5   1   45.40    5.80
   7  -5   1   55.79    6.90
  -7  -5  -1   50.69    5.50
   7  -5   1   63.09    7.80
  -7   5  -1   52.89    8.70
   7   5   1   50.39    4.80
  -7   5  -1   60.69    7.80
  -7   5  -1   41.20    5.60
   7   5   1   60.79    6.50
   8  -5   1   29.70    5.20
   8  -5   1   25.50    6.90
  -8  -5  -1   24.20    5.00
   8  -5   1   35.80    7.20
  -8  -5  -1   32.50    6.40
  -8   5  -1   27.10    6.30
  -8   5  -1   40.30    7.70
  -8   5  -1   24.80    6.20
   8   5   1   23.90    4.90
   8  -6  -1    8.90    6.40
   8  -6  -1   10.10    5.60
   8  -6  -1    6.70    4.80
  -8  -6   1   13.50    3.30
  -8  -6   1   14.60    4.70
   8   6  -1    6.20    3.90
  -8   6   1   11.50    5.80
  -8   6   1    8.90    6.80
  -8   6   1    6.50    5.90
   7  -6  -1  110.19    8.80
  -7  -6   1   95.49    4.20
  -7  -6   1   95.49    4.20
  -7  -6   1   93.79    6.00
   7  -6  -1   95.09    7.90
   7  -6  -1   90.29    7.60
  -7  -6   1   93.39    7.20
  -7   6   1  115.29    8.20
  -7   6   1   85.99    9.50
  -7   6   1   95.39    9.10
   7   6  -1   91.39    6.20
   7   6  -1   88.79    5.00
   6  -6  -1   36.50    4.90
   6  -6  -1   30.00    4.00
  -6  -6   1   34.30    2.80
  -6  -6   1   36.40    4.70
  -6  -6   1   35.00    2.70
  -6  -6   1   36.70    3.80
   6  -6  -1   37.40    5.00
   6   6  -1   30.60    3.90
  -6   6   1   37.90    4.60
  -6   6   1   36.40    5.00
   6   6  -1   31.80    3.30
  -6   6   1   41.70    5.30
   5  -6  -1    2.50    2.70
   5  -6  -1   -0.80    2.30
  -5  -6   1    0.90    1.50
  -5  -6   1   -1.60    1.80
  -5  -6   1    1.00    1.20
   5  -6  -1   -0.20    2.60
  -5  -6   1    0.90    1.30
  -5   6   1   -1.50    2.40
  -5   6   1   -1.80    2.40
   5   6  -1   -1.80    1.70
  -5   6   1   -2.00    2.70
   5   6  -1    1.90    1.50
   4  -6  -1  817.42   22.30
  -4  -6   1  784.02   21.10
  -4  -6   1  782.92   19.70
  -4  -6   1  868.21   19.80
   4  -6  -1  812.42   22.50
   4  -6  -1  836.22   22.30
  -4  -6   1  767.92   20.90
  -4   6   1  801.22   22.30
   4   6  -1  803.32   20.70
  -4   6   1  793.82   22.30
   4   6  -1  794.02   20.60
  -4   6   1  801.52   22.40
  -3  -6   1    0.20    1.00
   3  -6  -1   -0.20    1.40
  -3  -6   1    2.50    0.90
   3  -6  -1    1.10    1.90
   3  -6  -1   -0.70    1.50
  -3  -6   1    0.50    1.30
  -3   6   1    0.20    1.90
  -3   6   1    1.10    1.70
   3   6  -1    3.10    1.10
   3   6  -1    1.70    1.10
  -3   6   1    0.50    1.90
   2  -6  -1   10.30    2.00
  -2  -6   1   11.50    1.40
   2  -6  -1   11.10    2.10
  -2  -6   1   11.30    1.50
  -2  -6   1   11.50    1.50
   2  -6  -1    6.80    1.60
   2   6  -1   11.50    1.40
  -2   6   1   11.30    2.10
  -2   6   1    6.40    1.60
   2   6  -1   10.20    1.30
  -2   6   1   10.40    2.10
   2   6  -1   10.20    1.40
  -1  -6   1   13.70    2.00
   1  -6  -1   14.40    2.00
  -1  -6   1   12.40    1.60
   1  -6  -1    8.70    1.50
  -1  -6   1   16.00    1.80
   1  -6  -1   14.40    2.10
  -1   6   1   13.70    2.00
   1   6  -1   13.10    1.70
  -1   6   1    9.50    1.60
  -1   6   1   11.90    1.80
   1   6  -1   17.30    1.90
   1   6  -1   13.10    1.60
   0  -6   1 3383.76   77.79
   0  -6  -1 3250.37   77.79
   0  -6  -1 3377.66   77.59
   0  -6   1 3443.06   77.79
   0  -6  -1 3069.39   77.79
   0  -6   1 3316.97   77.69
   0   6   1 3225.18   77.49
   0   6   1 2905.01   78.59
   0   6   1 3280.17   77.89
   0   6  -1 3173.18   77.69
   0   6  -1 3364.36   77.69
   1  -6   1  210.98    7.00
  -1  -6  -1  206.78    6.70
  -1  -6  -1  217.18    6.80
   1  -6   1  212.48    7.10
  -1  -6  -1  217.98    6.20
   1  -6   1  212.88    7.00
  -1   6  -1  225.58    7.10
   1   6   1  214.28    6.70
   1   6   1  216.98    6.20
  -1   6  -1  218.38    7.00
  -1   6  -1  214.28    7.20
   2  -6   1  682.63   18.30
  -2  -6  -1  702.13   17.70
   2  -6   1  688.53   18.30
   2  -6   1  654.93   18.30
  -2  -6  -1  678.33   17.80
  -2  -6  -1  673.53   16.40
  -2   6  -1  657.53   18.20
   2   6   1  662.73   17.50
  -2   6  -1  650.63   18.20
   2   6   1  699.63   17.60
   3  -6   1   73.79    4.60
   3  -6   1   73.39    4.40
  -3  -6  -1   71.59    3.70
  -3   6  -1   68.09    4.50
  -3   6  -1   70.79    4.70
   3   6   1   70.49    3.60
   3   6   1   69.59    3.60
  -3   6  -1   69.59    4.40
   4  -6   1   46.00    4.50
  -4  -6  -1   43.50    4.00
   4  -6   1   53.29    4.70
   4  -6   1   44.10    4.50
  -4  -6  -1   47.40    3.60
  -4   6  -1   54.49    4.80
   4   6   1   44.30    3.70
  -4   6  -1   53.59    4.90
   4   6   1   48.70    3.40
   5  -6   1   61.09    5.80
   5  -6   1   61.29    6.00
  -5  -6  -1   59.99    5.00
   5  -6   1   61.39    5.80
  -5  -6  -1   63.79    4.60
  -5   6  -1   64.99    5.90
   5   6   1   56.99    4.00
   5   6   1   60.89    4.40
  -5   6  -1   56.09    6.40
  -5   6  -1   74.59    6.20
   6  -6   1   35.40    5.00
  -6  -6  -1   34.70    4.10
   6  -6   1   42.40    5.30
  -6  -6  -1   39.00    4.80
   6  -6   1   36.80    5.10
  -6   6  -1   36.60    5.20
   6   6   1   36.30    4.10
   6   6   1   41.90    4.20
  -6   6  -1   31.00    4.40
  -6   6  -1   32.60    4.80
  -7  -6  -1    1.20    3.50
   7  -6   1    2.40    4.10
  -7  -6  -1    6.40    3.20
   7  -6   1    1.00    3.90
   7  -6   1   -3.20    4.70
   7   6   1   14.00    2.80
  -7   6  -1    4.20    4.70
  -7   6  -1    7.90    4.20
   7   6   1    6.80    3.40
  -7   6  -1    7.20    4.80
  -8  -6  -1   18.50    5.90
  -8  -6  -1   10.10    4.00
   8  -6   1   22.70    7.40
   8  -6   1    8.10    6.60
   8  -6   1   -2.20    6.00
   8   6   1   14.70    4.70
  -8   6  -1   20.60    7.90
  -8   6  -1    9.90    6.40
  -8   6  -1   10.10    6.50
  -8  -7   1    4.40    4.20
   8  -7  -1    9.00    6.90
   8  -7  -1   -7.30    5.20
  -8  -7   1   -2.70    3.10
   8  -7  -1    6.30    5.20
  -8   7   1    6.80    6.00
  -8   7   1    3.60    6.40
  -8   7   1   14.60    6.10
   8   7  -1    2.40    3.80
   7  -7  -1   31.40    5.60
  -7  -7   1   27.90    3.50
   7  -7  -1   22.60    4.70
   7  -7  -1   39.60    6.60
  -7  -7   1   29.30    4.40
  -7   7   1   38.00    6.70
  -7   7   1   28.60    5.50
   7   7  -1   26.50    3.80
  -7   7   1   38.10    6.50
   7   7  -1   27.70    3.00
   6  -7  -1    0.40    3.70
  -6  -7   1    0.80    1.90
   6  -7  -1   -1.30    3.10
  -6  -7   1    0.90    2.40
   6  -7  -1   -1.20    3.20
  -6   7   1    0.60    3.80
  -6   7   1    1.80    3.80
   6   7  -1    5.70    1.90
  -6   7   1    3.20    3.40
   6   7  -1    0.70    2.20
  -5  -7   1    3.00    1.20
   5  -7  -1    5.40    2.80
  -5  -7   1    4.80    1.60
  -5  -7   1    4.10    2.00
  -5  -7   1    5.10    1.50
   5  -7  -1   -0.60    2.50
   5   7  -1    3.40    1.50
   5   7  -1    5.90    1.90
  -5   7   1    5.30    3.30
  -5   7   1    9.80    2.90
  -4  -7   1    3.50    1.10
  -4  -7   1    1.80    1.00
   4  -7  -1    0.10    2.40
  -4  -7   1    3.80    1.80
   4  -7  -1    1.60    1.80
  -4  -7   1    1.70    1.50
   4  -7  -1    7.80    4.50
  -4   7   1    4.50    2.70
  -4   7   1    1.10    2.30
   4   7  -1    2.00    1.40
   4   7  -1    3.00    1.60
  -4   7   1   -0.50    2.30
  -3  -7   1    0.90    1.20
   3  -7  -1    0.50    1.90
  -3  -7   1    1.00    1.10
  -3  -7   1    0.80    1.30
   3  -7  -1   -0.50    1.30
   3  -7  -1   -1.40    1.80
  -3   7   1   -1.10    1.90
  -3   7   1    1.50    2.00
   3   7  -1   -0.20    1.10
   3   7  -1    0.50    1.10
  -3   7   1   -1.30    1.80
  -2  -7   1   -0.50    1.10
   2  -7  -1    0.00    1.60
   2  -7  -1    0.00    1.50
   2  -7  -1   -1.00    1.50
  -2  -7   1   -0.50    1.00
  -2  -7   1    0.00    1.10
   2   7  -1   -0.10    0.90
  -2   7   1   -0.70    1.40
   2   7  -1    0.40    1.00
  -2   7   1    1.10    1.70
   2   7  -1   -0.60    1.00
  -2   7   1   -0.10    1.50
  -1  -7   1  120.79    4.60
   1  -7  -1  104.39    4.90
   1  -7  -1  117.39    5.10
   1  -7  -1  130.89    5.40
  -1  -7   1  132.79    4.60
   1   7  -1  105.19    4.30
  -1   7   1  128.89    5.20
   1   7  -1  137.29    4.70
  -1   7   1  109.69    5.00
   0  -7   1   62.89    3.40
   0  -7   1   62.59    3.50
   0  -7  -1   61.39    3.50
   0  -7  -1   65.59    3.50
   0  -7   1   60.89    3.40
   0  -7  -1   65.29    3.60
   0   7  -1   62.09    3.20
   0   7   1   65.09    3.50
   0   7   1   62.49    3.40
   0   7  -1   68.29    3.60
   1  -7   1    7.30    1.80
  -1  -7  -1   12.80    1.70
   1  -7   1   14.10    2.10
  -1   7  -1    8.50    1.50
   1   7   1   21.30    3.20
  -1   7  -1    6.90    1.90
   2  -7   1   -0.50    1.50
  -2  -7  -1    1.70    1.20
   2  -7   1   -0.80    1.40
   2  -7   1   -0.50    1.90
  -2  -7  -1   -0.40    1.20
  -2  -7  -1   -0.60    0.90
   2   7   1    1.80    1.30
  -2   7  -1   -0.50    1.60
   2   7   1    0.70    1.10
  -2   7  -1    0.00    1.90
  -2   7  -1    0.10    1.70
   2   7   1    0.50    0.90
   3  -7   1    4.00    1.90
   3  -7   1    1.60    1.90
  -3  -7  -1    2.50    1.50
   3  -7   1    3.80    2.10
  -3   7  -1    3.10    2.10
   3   7   1    4.50    1.50
   3   7   1    4.70    1.50
  -3   7  -1    5.40    2.20
  -3   7  -1    5.70    2.40
  -4  -7  -1   11.00    2.20
   4  -7   1    3.00    3.80
  -4  -7  -1    5.70    2.10
   4  -7   1   10.00    2.60
   4  -7   1    6.60    2.80
   4   7   1    4.30    2.90
  -4   7  -1    8.00    2.90
  -4   7  -1    7.50    3.10
  -4   7  -1   13.70    4.20
   4   7   1    7.80    2.10
  -5  -7  -1   21.60    2.70
  -5  -7  -1   26.30    3.70
   5  -7   1   19.40    3.70
   5  -7   1   23.30    4.20
   5  -7   1   15.80    3.10
  -5   7  -1   21.10    3.70
  -5   7  -1   20.70    3.70
   5   7   1   24.40    3.20
   5   7   1   23.80    2.80
  -5   7  -1   19.40    3.90
   6  -7   1    8.50    4.40
   6  -7   1    7.90    4.20
  -6  -7  -1    4.60    3.10
  -6  -7  -1    4.20    2.30
   6  -7   1   11.40    4.10
  -6   7  -1    6.00    4.60
   6   7   1    4.20    2.10
  -6   7  -1   20.40    9.70
  -6   7  -1   14.00    4.40
   6   7   1    6.50    2.90
   7  -7   1   12.10    4.60
   7  -7   1   16.10    5.40
   7  -7   1   15.80    5.60
  -7  -7  -1   14.90    4.10
  -7  -7  -1   17.20    3.90
   7   7   1   17.10    4.10
  -7   7  -1   17.00    5.50
   7   7   1   21.50    3.30
  -7   7  -1   25.20    6.60
  -7   7  -1   21.40    5.10
  -8  -7  -1   -4.70    5.20
   8  -7   1   -1.00    7.10
  -8  -7  -1   -2.70    3.80
   8  -7   1    8.10    6.00
   8  -7   1    9.60    5.70
  -8   7  -1    1.60    6.00
  -8   7  -1    0.60    6.00
   8   7   1   -5.40    4.70
  -8   7  -1    3.20    7.60
   8  -8  -1   22.90    5.70
   8  -8  -1   15.20    7.10
   8  -8  -1   19.40    7.80
  -8  -8   1   19.40    3.90
  -8  -8   1   16.40    5.50
   8   8  -1   18.70    4.60
  -8   8   1   24.80    6.90
  -8   8   1   13.60    7.10
   7  -8  -1   29.90    5.50
  -7  -8   1   35.50    5.00
   7  -8  -1   30.50    6.50
  -7  -8   1   33.90    3.80
   7  -8  -1   22.30    4.20
   7   8  -1   36.70    4.20
  -7   8   1   40.20    6.00
   7   8  -1   29.60    3.80
  -7   8   1   30.50    6.10
  -6  -8   1   23.70    3.20
   6  -8  -1   25.50    5.10
   6  -8  -1   14.90    3.70
   6  -8  -1   20.40    4.00
  -6  -8   1   23.40    3.50
  -6   8   1   22.80    4.90
   6   8  -1   19.50    3.10
   6   8  -1   20.60    2.50
  -6   8   1   15.50    3.80
   5  -8  -1   46.40    5.90
   5  -8  -1   48.10    5.30
  -5  -8   1   37.90    4.20
   5  -8  -1   45.30    5.30
   5   8  -1   46.60    3.70
  -5   8   1   33.90    4.80
  -5   8   1   48.20    5.40
   5   8  -1   41.50    3.20
  -5   8   1   51.39    5.40
   4  -8  -1  122.19    6.60
   4  -8  -1  121.59    6.70
  -4  -8   1  125.29    4.00
  -4  -8   1  125.29    5.30
  -4  -8   1  115.79    5.40
   4  -8  -1  120.79    6.80
  -4  -8   1  120.99    4.10
   4   8  -1  122.49    4.90
  -4   8   1  122.69    7.50
  -4   8   1  117.79    6.90
   4   8  -1  117.29    4.90
  -4   8   1  125.39    6.50
   3  -8  -1   18.80    2.90
   3  -8  -1   20.10    2.80
   3  -8  -1   19.50    3.10
  -3  -8   1   19.80    2.40
  -3  -8   1   22.90    2.70
  -3  -8   1   20.30    2.40
   3   8  -1   22.80    2.40
   3   8  -1   22.00    2.30
  -3   8   1   11.90    2.40
  -3   8   1   23.20    3.10
  -3   8   1   15.40    3.00
   2  -8  -1  519.45   14.80
  -2  -8   1  504.15   13.80
  -2  -8   1  509.75   13.80
   2  -8  -1  525.85   14.90
  -2  -8   1  506.15   13.50
   2  -8  -1  490.45   14.80
   2   8  -1  501.95   13.40
   2   8  -1  496.05   13.60
   2   8  -1  524.25   13.70
  -2   8   1  519.15   14.90
  -2   8   1  517.15   14.90
  -2   8   1  482.45   14.60
   1  -8  -1 1461.45   37.20
  -1  -8   1 1513.05   36.60
  -1  -8   1 1467.95   36.60
   1  -8  -1 1474.35   37.10
   1  -8  -1 1480.85   37.40
   1   8  -1 1481.95   36.50
   1   8  -1 1460.55   36.50
  -1   8   1 1481.25   37.10
  -1   8   1 1510.55   37.30
   1   8  -1 1499.95   36.60
   0  -8   1  503.15   14.00
   0  -8  -1  518.65   14.30
   0  -8   1  513.25   14.10
   0  -8  -1  526.85   14.00
   0  -8  -1  506.45   14.20
   0  -8   1  540.75   15.20
   0   8  -1  512.45   14.00
   0   8   1  510.95   13.90
   0   8  -1  514.25   14.20
   0   8   1  422.36   15.50
   1  -8   1   89.99    4.60
  -1  -8  -1   92.49    4.30
   1  -8   1   94.89    4.50
  -1  -8  -1   89.89    4.00
  -1  -8  -1   89.69    4.30
   1  -8   1   81.69    4.60
   1   8   1   89.79    4.00
  -1   8  -1   80.49    4.50
  -1   8  -1   86.09    4.40
  -1   8  -1   95.39    4.80
   1   8   1   92.19    4.20
  -2  -8  -1  290.77    9.20
   2  -8   1  299.47   10.00
  -2  -8  -1  295.67    8.70
  -2  -8  -1  303.47    9.40
   2  -8   1  294.37   10.00
  -2   8  -1  311.07   11.40
  -2   8  -1  305.77   10.00
  -2   8  -1  296.97   10.00
   2   8   1  301.87    8.30
   2   8   1  312.77    9.20
   2   8   1  290.57    9.10
   3  -8   1  117.59    6.20
   3  -8   1  114.39    6.00
   3  -8   1  116.99    6.20
  -3  -8  -1  103.09    6.10
  -3  -8  -1  118.79    5.30
   3   8   1  115.79    5.00
   3   8   1  121.49    5.20
  -3   8  -1  105.59    7.30
  -3   8  -1  116.59    6.20
  -3   8  -1  113.29    6.10
   4  -8   1   11.00    2.70
  -4  -8  -1   11.20    2.30
   4  -8   1   12.00    3.10
   4  -8   1    7.20    3.10
  -4  -8  -1   12.50    2.70
  -4   8  -1   10.10    3.00
   4   8   1   13.20    2.40
  -4   8  -1   12.00    3.40
   4   8   1   10.70    2.30
  -4   8  -1   13.80    3.50
   5  -8   1   93.59    6.90
   5  -8   1  101.49    6.90
   5  -8   1  110.29    7.30
  -5  -8  -1   89.09    6.10
  -5  -8  -1   99.59    6.10
   5   8   1  109.29    5.70
  -5   8  -1  102.59    7.60
  -5   8  -1   97.59    7.40
   5   8   1   99.19    5.60
  -5   8  -1  114.29    7.40
   6  -8   1   70.79    7.90
   6  -8   1   84.09    7.60
   6  -8   1   71.59    7.50
  -6  -8  -1   71.39    6.20
  -6  -8  -1   84.29    5.50
  -6   8  -1   68.49    8.20
  -6   8  -1   73.69    7.70
   6   8   1   69.09    5.50
   6   8   1   69.09    4.80
  -6   8  -1   88.89    8.20
   7  -8   1    6.10    5.50
  -7  -8  -1    4.70    3.20
   7  -8   1    6.90    5.00
   7  -8   1   10.20    4.50
  -7  -8  -1   -0.90    3.80
  -7   8  -1    0.10    5.20
   7   8   1    1.60    3.60
  -7   8  -1    2.70    5.50
  -7   8  -1    5.00    4.60
   7   8   1    5.30    3.00
  -8  -8  -1    7.50    6.00
  -8  -8  -1    7.20    4.40
   8  -8   1   -4.90    6.60
   8  -8   1   10.40    7.70
   8   8   1    1.50    5.00
  -8   8  -1    2.40    6.80
  -8   8  -1    7.30    7.30
  -8   8  -1    5.60    6.40
  -8  -9   1   20.80    4.30
  -8  -9   1   16.70    5.80
  -8   9   1   12.70    7.20
  -8   9   1   12.70    7.20
   8   9  -1   18.50    4.50
  -8   9   1   31.30   11.10
   7  -9  -1    7.60    4.30
  -7  -9   1   11.50    4.00
   7  -9  -1    8.60    5.80
   7  -9  -1   11.50    5.50
  -7  -9   1    8.70    3.00
  -7   9   1    9.50    7.20
   7   9  -1   11.10    2.60
   7   9  -1   13.70    3.40
  -7   9   1    7.10    5.80
  -7   9   1   11.80    5.10
   6  -9  -1  106.09    7.70
  -6  -9   1   81.49    5.70
  -6  -9   1   85.79    6.30
   6  -9  -1   85.59    7.90
   6  -9  -1   84.19    7.70
  -6   9   1   97.49    7.70
  -6   9   1  100.29   10.80
  -6   9   1   91.49    8.10
   6   9  -1   78.19    5.10
   6   9  -1   81.49    4.60
  -5  -9   1  163.08    7.40
   5  -9  -1  161.98    9.30
   5  -9  -1  194.98    9.40
  -5  -9   1  175.78    7.10
   5  -9  -1  179.48    8.60
   5   9  -1  172.98    7.20
  -5   9   1  173.48    8.90
   5   9  -1  174.18    6.30
  -5   9   1  177.98   10.60
  -5   9   1  181.38    9.20
  -4  -9   1   48.60    3.60
  -4  -9   1   47.70    3.90
   4  -9  -1   51.39    5.80
  -4  -9   1   42.40    2.50
   4  -9  -1   42.20    4.90
   4  -9  -1   45.70    5.50
  -4  -9   1   43.00    2.70
  -4   9   1   43.50    5.10
  -4   9   1   61.49    7.70
   4   9  -1   42.60    3.30
  -4   9   1   46.10    5.10
   4   9  -1   51.29    3.40
   3  -9  -1  241.48   10.70
   3  -9  -1  246.48    9.40
   3  -9  -1  206.38   11.70
  -3  -9   1  238.68    7.20
  -3  -9   1  239.18    7.80
  -3  -9   1  248.08    8.10
  -3   9   1  236.78    9.20
  -3   9   1  234.68    9.20
  -3   9   1  223.58   10.40
   3   9  -1  238.28    7.50
   3   9  -1  242.38    7.60
  -2  -9   1  272.87    9.00
  -2  -9   1  278.47    8.70
   2  -9  -1  274.47    9.70
   2  -9  -1  282.77    9.60
   2  -9  -1  287.07    9.90
  -2  -9   1  278.87    8.70
  -2   9   1  284.87    9.90
  -2   9   1  270.47    9.60
   2   9  -1  281.07    8.50
   2   9  -1  284.67    8.40
   2   9  -1  281.37    8.50
  -2   9   1  267.87    9.60
   1  -9  -1  226.68    8.90
   1  -9  -1  218.88    7.80
  -1  -9   1  220.98    7.40
   1  -9  -1  210.78    7.90
  -1  -9   1  217.78    7.30
  -1   9   1  208.68    7.80
  -1   9   1  208.08    7.70
   1   9  -1  215.78    7.10
  -1   9   1  207.78    7.70
   1   9  -1  222.08    7.30
   1   9  -1  207.28    7.00
   0  -9  -1   61.89    4.00
   0  -9  -1   60.59    3.90
   0  -9  -1   59.49    3.90
   0  -9   1   56.69    4.00
   0  -9   1   52.19    3.80
   0  -9   1   60.29    3.80
   0   9  -1   57.99    3.60
   0   9   1   58.09    3.80
   0   9  -1   51.09    3.90
   0   9   1   63.39    3.80
   1  -9   1  718.93   19.80
  -1  -9  -1  705.93   19.40
  -1  -9  -1  708.93   19.50
   1  -9   1  713.23   19.70
   1  -9   1  727.43   19.80
  -1  -9  -1  749.62   18.90
  -1   9  -1  735.53   19.80
   1   9   1  718.23   18.80
   1   9   1  736.73   19.40
  -1   9  -1  722.43   19.70
  -1   9  -1  730.83   19.90
   2  -9   1   39.70    4.00
  -2  -9  -1   33.40    3.10
  -2  -9  -1   40.00    2.90
   2  -9   1   39.90    4.00
  -2  -9  -1   42.00    3.50
   2  -9   1   40.70    4.20
   2   9   1   38.50    3.00
  -2   9  -1   37.40    4.10
  -2   9  -1   35.00    4.00
   2   9   1   43.60    2.90
   2   9   1   40.00    3.20
  -2   9  -1   37.70    4.00
  -3  -9  -1   18.50    2.70
  -3  -9  -1   18.90    1.80
   3  -9   1   19.80    3.50
  -3  -9  -1   16.40    2.30
   3  -9   1   12.10    2.30
   3  -9   1   18.50    3.10
  -3   9  -1   23.20    3.70
   3   9   1   21.70    2.80
  -3   9  -1   16.10    3.00
   3   9   1   14.30    2.20
  -4  -9  -1  125.69    6.30
   4  -9   1  135.29    7.40
   4  -9   1  134.49    7.60
  -4  -9  -1  135.49    6.10
   4  -9   1  125.99    6.80
  -4   9  -1  117.09    7.30
   4   9   1  132.49    6.00
  -4   9  -1  135.39    8.20
  -4   9  -1  130.39    7.30
   4   9   1  129.59    6.10
  -5  -9  -1  151.48    7.60
   5  -9   1  152.18    8.70
   5  -9   1  141.79    8.20
   5  -9   1  152.88    8.70
  -5  -9  -1  152.08    7.30
   5   9   1  149.88    7.00
  -5   9  -1  157.48    9.10
  -5   9  -1  148.29   11.70
   5   9   1  151.98    6.60
  -6  -9  -1    0.80    3.60
   6  -9   1   -1.70    3.70
  -6  -9  -1   -2.10    2.60
   6  -9   1   -0.60    4.30
   6  -9   1    1.70    4.00
  -6   9  -1   -3.60    4.70
   6   9   1    0.40    3.10
   6   9   1   -0.10    2.10
  -6   9  -1    3.20    3.90
   7  -9   1   16.90    5.00
  -7  -9  -1   19.90    3.80
   7  -9   1   17.60    5.10
   7  -9   1   22.40    6.60
  -7  -9  -1   23.90    5.10
  -7   9  -1   29.40    6.30
  -7   9  -1   30.30    6.80
   7   9   1   17.70    4.10
   7   9   1   15.40    3.50
   8  -9   1    6.30    7.60
  -8   9  -1   17.00    8.60
  -8   9  -1   16.60    7.20
   8  10  -1   -5.00    4.20
  -8  10   1   -6.70    7.00
  -8  10   1   -2.40    8.10
  -7 -10   1   18.50    4.70
   7 -10  -1   16.60    5.60
  -7 -10   1   12.90    3.80
   7 -10  -1   14.30    5.40
   7 -10  -1   25.80    7.10
   7  10  -1   18.50    2.80
  -7  10   1   20.10    8.30
  -7  10   1   19.10    6.80
  -7  10   1   19.30    5.40
  -6 -10   1    2.10    2.90
  -6 -10   1    9.60    2.40
   6 -10  -1    1.00    4.30
   6 -10  -1    8.20    4.60
   6 -10  -1    6.10    4.20
  -6  10   1   -0.50    4.70
   6  10  -1    3.30    2.00
   6  10  -1    1.40    2.30
  -6  10   1    5.30    5.80
  -6  10   1    7.50    4.10
   5 -10  -1   43.30    5.90
  -5 -10   1   34.20    4.40
   5 -10  -1   45.40    7.50
   5 -10  -1   32.40    4.50
  -5 -10   1   39.70    3.90
  -5  10   1   44.10    4.90
  -5  10   1   28.40    4.10
   5  10  -1   38.70    3.80
   5  10  -1   34.40    3.50
  -5  10   1   48.70    8.40
  -4 -10   1   38.10    3.00
  -4 -10   1   34.70    4.00
   4 -10  -1   44.10    5.00
   4 -10  -1   36.90    4.80
  -4 -10   1   39.40    3.50
   4 -10  -1   39.50    4.90
  -4 -10   1   32.30    2.50
   4  10  -1   36.70    3.30
   4  10  -1   37.40    3.50
  -4  10   1   40.10    4.80
  -4  10   1   33.50    4.40
  -4  10   1   40.40    4.90
  -3 -10   1    8.80    2.20
  -3 -10   1    8.30    2.00
   3 -10  -1    5.90    3.00
   3 -10  -1    8.40    2.60
  -3 -10   1    4.00    1.60
   3 -10  -1    4.30    2.80
  -3  10   1    9.80    3.40
   3  10  -1    7.70    1.70
  -3  10   1    7.10    2.80
  -3  10   1    6.70    3.00
   3  10  -1   12.50    2.00
   3  10  -1    7.90    1.90
   2 -10  -1   12.90    2.40
  -2 -10   1   13.30    2.30
   2 -10  -1   13.40    3.10
  -2 -10   1   12.10    2.10
  -2 -10   1   13.90    2.10
   2 -10  -1   17.50    3.00
   2  10  -1   13.00    2.10
   2  10  -1   12.60    2.10
  -2  10   1   13.10    2.60
  -2  10   1   15.40    3.30
  -2  10   1   14.60    2.60
   2  10  -1   18.70    2.40
   1 -10  -1   -0.70    2.00
  -1 -10   1    1.60    2.00
  -1 -10   1    2.50    1.90
  -1 -10   1   -1.00    1.20
   1 -10  -1    1.10    1.90
   1 -10  -1   -0.70    1.70
  -1  10   1   -0.90    1.50
   1  10  -1    0.70    1.60
  -1  10   1    1.80    1.90
  -1  10   1    3.70    2.10
   1  10  -1    2.90    2.00
   1  10  -1    0.40    1.50
   0 -10  -1  584.04   16.50
   0 -10   1  584.84   16.50
   0 -10   1  572.74   16.30
   0 -10  -1  569.84   16.40
   0 -10   1  580.04   16.40
   0 -10  -1  607.44   16.40
   0  10  -1  561.84   16.40
   0  10   1  600.04   16.50
   0  10  -1  578.94   16.20
   0  10   1  567.34   16.20
   1 -10   1  150.18    6.50
   1 -10   1  149.29    6.50
  -1 -10  -1  155.88    6.30
   1 -10   1  137.69    6.40
  -1 -10  -1  140.19    7.50
  -1 -10  -1  142.49    6.10
  -1  10  -1  154.68    6.80
  -1  10  -1  145.69    6.40
   1  10   1  154.68    6.10
   1  10   1  152.58    6.00
  -1  10  -1  147.19    6.50
   2 -10   1   34.90    4.40
   2 -10   1   37.20    4.50
  -2 -10  -1   39.50    3.20
  -2 -10  -1   34.70    3.40
   2 -10   1   38.40    4.20
  -2 -10  -1   35.50    3.60
   2  10   1   36.10    3.10
  -2  10  -1   41.60    4.50
  -2  10  -1   36.40    4.40
   2  10   1   39.30    3.60
  -2  10  -1   32.40    4.10
   2  10   1   35.70    3.20
  -3 -10  -1   19.30    2.90
   3 -10   1   20.80    3.60
   3 -10   1   18.90    3.40
  -3 -10  -1   20.40    2.30
  -3 -10  -1   18.60    2.70
   3 -10   1   16.60    2.60
   3  10   1   17.30    2.00
  -3  10  -1   20.30    3.60
   3  10   1   27.40    3.10
   3  10   1   20.00    2.80
  -3  10  -1   24.80    4.00
  -3  10  -1   16.20    3.20
   4 -10   1   22.00    4.10
  -4 -10  -1   18.50    2.70
   4 -10   1   22.80    4.10
   4 -10   1   26.40    4.60
  -4 -10  -1   25.30    3.60
  -4  10  -1   18.50    3.70
  -4  10  -1   25.30    5.10
   4  10   1   19.90    3.00
  -4  10  -1   17.80    3.70
   4  10   1   22.00    2.90
   5 -10   1   81.79    7.40
   5 -10   1   65.49    6.60
  -5 -10  -1   80.79    5.40
  -5 -10  -1   72.79    6.00
   5 -10   1   71.19    7.00
  -5  10  -1   88.39    7.10
  -5  10  -1   68.39    7.30
   5  10   1   73.89    4.80
   5  10   1   78.79    5.50
  -5  10  -1   71.89    8.70
  -6 -10  -1    4.80    3.80
   6 -10   1    2.70    4.60
   6 -10   1    1.80    4.90
  -6 -10  -1    8.20    3.10
   6 -10   1    2.80    3.90
  -6  10  -1    4.20    5.40
  -6  10  -1    8.90    4.30
   6  10   1    2.50    2.30
  -6  10  -1   12.20    6.00
  -7 -10  -1   39.70    6.00
   7 -10   1   39.80    7.50
   7 -10   1   36.40    7.90
   7 -10   1   39.40    7.30
  -7 -10  -1   31.60    5.10
  -7  10  -1   37.20    7.30
  -7  10  -1   32.30    8.20
   7  10   1   37.80    5.10
  -7  10  -1   30.10    6.90
   7 -11  -1   10.60    6.40
   7 -11  -1   10.00    6.40
  -7 -11   1    7.90    4.20
  -7 -11   1    4.40    3.10
  -7  11   1    8.80    6.00
  -7  11   1    8.90    7.90
   7  11  -1    6.90    3.50
  -7  11   1   12.10    6.50
   6 -11  -1    5.10    4.70
  -6 -11   1    3.10    2.40
   6 -11  -1    3.00    4.60
  -6 -11   1    0.90    3.40
   6 -11  -1    5.80    4.20
   6  11  -1    2.60    2.80
   6  11  -1    5.30    2.10
  -6  11   1    1.80    4.00
  -6  11   1    4.00    5.70
  -6  11   1   -2.50    5.00
   5 -11  -1    6.40    3.60
   5 -11  -1    8.30    4.50
  -5 -11   1    3.80    2.80
   5 -11  -1    5.40    3.80
  -5 -11   1    3.00    1.80
  -5  11   1    4.40    3.00
  -5  11   1    3.60    4.90
  -5  11   1    8.40    3.90
   5  11  -1    5.10    1.70
   5  11  -1    4.50    2.20
  -4 -11   1    0.00    2.10
  -4 -11   1   -1.70    1.70
  -4 -11   1   -1.10    1.30
   4 -11  -1   -1.10    3.10
   4 -11  -1    1.70    3.30
   4 -11  -1    1.20    3.30
  -4 -11   1    0.90    1.80
   4  11  -1    0.20    1.70
  -4  11   1    3.60    4.10
   4  11  -1    1.70    2.10
  -4  11   1    2.10    2.80
  -4  11   1   -0.30    3.50
  -3 -11   1    1.20    1.90
   3 -11  -1    1.30    2.60
   3 -11  -1    1.60    3.10
   3 -11  -1   -2.60    2.60
  -3 -11   1    0.80    2.00
  -3 -11   1    1.60    1.50
  -3  11   1   -2.00    2.40
   3  11  -1   -0.20    1.90
   3  11  -1    1.90    1.50
  -3  11   1    2.20    2.80
   3  11  -1    1.90    1.60
  -3  11   1    1.60    2.90
  -2 -11   1   62.39    4.10
   2 -11  -1   72.59    5.40
   2 -11  -1   72.19    5.20
  -2 -11   1   72.09    4.40
   2 -11  -1   67.79    5.40
  -2 -11   1   72.59    4.70
   2  11  -1   69.99    4.30
   2  11  -1   62.79    4.20
  -2  11   1   69.59    5.80
  -2  11   1   73.49    5.50
  -2  11   1   73.69    5.30
   2  11  -1   69.19    4.00
  -1 -11   1   71.69    5.90
   1 -11  -1   65.09    5.10
   1 -11  -1   72.89    5.10
  -1 -11   1   73.09    4.50
   1 -11  -1   75.19    5.20
  -1 -11   1   68.79    4.30
   1  11  -1   78.29    4.40
   1  11  -1   71.19    4.50
  -1  11   1   78.09    5.00
  -1  11   1   80.59    5.20
   1  11  -1   72.69    4.80
  -1  11   1   83.29    5.30
   0 -11   1  115.09    5.80
   0 -11  -1  120.19    6.00
   0 -11  -1  112.29    6.00
   0 -11   1  113.29    6.10
   0 -11  -1  114.39    5.90
   0 -11   1  130.89    6.10
   0  11   1  113.69    5.90
   0  11  -1  114.69    6.00
   0  11   1  116.29    5.70
   0  11  -1  118.39    5.60
  -1 -11  -1   18.80    2.80
  -1 -11  -1   15.50    2.60
   1 -11   1   13.90    2.80
   1 -11   1   16.90    3.20
  -1 -11  -1   15.60    2.70
   1 -11   1   19.20    3.10
   1  11   1   18.40    2.70
  -1  11  -1    9.90    2.70
  -1  11  -1   16.10    2.90
   1  11   1   14.10    2.20
  -1  11  -1   21.10    3.20
  -2 -11  -1    2.10    1.90
  -2 -11  -1    2.30    1.80
   2 -11   1    6.10    2.70
  -2 -11  -1    3.10    2.10
   2 -11   1    3.90    2.30
   2 -11   1    2.60    2.70
  -2  11  -1   -0.30    2.60
  -2  11  -1    4.90    2.70
   2  11   1    1.80    1.50
  -2  11  -1    2.60    2.30
   2  11   1    2.20    1.80
   2  11   1    3.70    1.90
  -3 -11  -1    0.70    2.20
  -3 -11  -1    1.20    1.60
  -3 -11  -1    2.20    1.90
   3 -11   1    0.10    3.30
   3 -11   1    2.50    3.00
   3 -11   1   -3.30    2.50
  -3  11  -1    4.60    2.90
   3  11   1   -0.90    1.30
  -3  11  -1   -4.50    2.50
   3  11   1   -0.20    1.90
  -3  11  -1   -0.10    2.60
   3  11   1    0.00    1.70
   4 -11   1   53.29    6.00
  -4 -11  -1   53.09    5.00
  -4 -11  -1   51.09    4.60
   4 -11   1   65.49    6.20
   4 -11   1   54.89    6.00
  -4  11  -1   59.09    7.50
   4  11   1   45.20    4.10
  -4  11  -1   53.29    5.80
  -4  11  -1   57.49    6.30
   4  11   1   53.59    4.60
   5 -11   1    2.50    3.40
  -5 -11  -1    2.10    2.20
   5 -11   1    1.60    4.30
  -5 -11  -1   -0.40    2.90
   5 -11   1   -4.30    3.40
   5  11   1    0.50    2.20
  -5  11  -1    0.70    5.00
  -5  11  -1    5.00    3.80
  -5  11  -1   10.90    3.60
   5  11   1    2.80    2.50
   6 -11   1   15.00    5.20
  -6 -11  -1   11.50    4.50
  -6 -11  -1   15.20    3.30
   6 -11   1   12.00    5.40
   6 -11   1   17.50    5.30
   6  11   1   11.90    3.80
  -6  11  -1   10.30    6.00
  -6  11  -1   19.00    5.00
  -6  11  -1   22.70    7.50
   6  11   1   11.20    2.90
   7 -11   1   12.40    5.90
  -7 -11  -1   17.70    4.10
  -7 -11  -1   28.20    5.70
   7 -11   1   23.20    6.90
  -7  11  -1   23.10    9.60
  -7  11  -1   23.80    8.00
   7  11   1   13.40    4.20
  -7  11  -1   12.50    6.10
  -7 -12   1   35.50    5.50
   7 -12  -1   22.00    6.10
   7 -12  -1   34.50    8.10
  -7 -12   1   31.10    4.10
  -7  12   1   30.40    8.30
   7  12  -1   29.30    4.20
  -7  12   1   12.20    9.50
  -7  12   1   24.20    6.70
   6 -12  -1   17.90    5.80
   6 -12  -1   22.60    5.50
  -6 -12   1   16.90    3.10
   6 -12  -1   32.00    6.50
  -6 -12   1   15.70    3.90
  -6  12   1   25.40    4.50
  -6  12   1   17.60    5.70
   6  12  -1   14.00    3.40
  -6  12   1   12.30    6.70
   6  12  -1   16.00    2.60
   5 -12  -1    3.90    4.20
   5 -12  -1   -0.20    4.30
  -5 -12   1   -4.60    2.00
  -5 -12   1   -1.90    2.90
   5 -12  -1   -0.30    3.70
   5  12  -1   -1.90    2.40
  -5  12   1   -1.30    4.00
   5  12  -1    2.30    1.80
  -5  12   1    2.20    3.20
  -5  12   1    1.30    4.00
  -4 -12   1   43.40    3.70
   4 -12  -1   51.09    5.90
   4 -12  -1   39.40    4.90
  -4 -12   1   39.50    3.00
  -4 -12   1   44.40    4.00
   4 -12  -1   36.70    4.80
  -4 -12   1   41.70    4.90
   4  12  -1   34.80    3.30
  -4  12   1   45.20    5.50
  -4  12   1   41.60    5.20
  -4  12   1   37.00    4.50
   4  12  -1   36.10    4.10
   3 -12  -1   80.69    6.70
   3 -12  -1   74.69    6.70
  -3 -12   1   79.09    5.20
   3 -12  -1   83.69    6.10
  -3 -12   1   73.99    5.10
  -3 -12   1   83.09    5.00
  -3  12   1   72.59    6.50
   3  12  -1   80.79    4.70
   3  12  -1   76.89    4.50
  -3  12   1   81.59    7.10
   3  12  -1   71.99    4.50
  -3  12   1   84.59    6.20
  -2 -12   1    0.40    2.40
   2 -12  -1    3.60    2.50
  -2 -12   1    0.70    1.50
   2 -12  -1    1.00    2.50
  -2 -12   1    2.10    2.00
   2 -12  -1    5.30    2.90
  -2  12   1    2.80    2.50
   2  12  -1    4.90    2.10
   2  12  -1    4.70    2.20
  -2  12   1    2.00    2.70
   2  12  -1    4.60    1.80
  -1 -12   1  209.38    8.10
   1 -12  -1  186.68    8.90
  -1 -12   1  195.88    7.80
  -1 -12   1  196.58    7.90
   1 -12  -1  192.08    8.30
   1 -12  -1  200.18    8.60
  -1  12   1  197.18    8.60
  -1  12   1  197.68    8.30
   1  12  -1  197.68    7.50
   1  12  -1  190.88    7.70
   1  12  -1  192.38    7.50
  -1  12   1  196.68    8.40
   0 -12  -1   72.79    5.50
   0 -12   1   72.99    5.70
   0 -12  -1   73.19    5.40
   0 -12   1   75.99    5.40
   0 -12   1   67.39    4.90
   0 -12  -1   75.09    5.40
   0  12  -1   75.09    5.40
   0  12   1   74.59    5.50
   0  12   1   78.79    5.20
   0  12  -1   61.49    7.30
  -1 -12  -1  105.19    6.00
   1 -12   1  104.19    6.00
  -1 -12  -1  101.29    5.80
  -1 -12  -1   98.79    5.70
   1 -12   1  103.39    6.00
   1 -12   1   97.39    6.10
   1  12   1  100.09    5.40
  -1  12  -1  100.49    6.10
  -1  12  -1   96.39    6.10
  -1  12  -1  104.59    6.00
   1  12   1  108.39    5.50
  -2 -12  -1  213.98    8.60
   2 -12   1  222.48    9.40
   2 -12   1  219.48    9.10
  -2 -12  -1  208.78    8.30
  -2 -12  -1  209.98    8.50
   2 -12   1  221.88    9.20
  -2  12  -1  212.48    9.60
  -2  12  -1  212.58    9.10
   2  12   1  209.18    7.90
   2  12   1  213.98    7.70
  -2  12  -1  210.48    9.40
   2  12   1  200.38    8.10
   3 -12   1  109.99    7.50
  -3 -12  -1   96.19    5.80
  -3 -12  -1  109.29    4.70
   3 -12   1  102.49    7.50
  -3 -12  -1  115.09    6.40
   3 -12   1  103.19    7.00
   3  12   1  103.19    6.00
   3  12   1  104.89    4.60
  -3  12  -1  108.49    7.60
  -3  12  -1   98.09    6.90
  -3  12  -1  109.29    7.30
   3  12   1  103.99    5.50
   4 -12   1    3.20    3.60
  -4 -12  -1    9.60    3.00
  -4 -12  -1    5.20    2.40
   4 -12   1    4.00    3.60
   4 -12   1    6.60    3.80
   4  12   1    7.20    2.20
   4  12   1    5.50    2.60
  -4  12  -1    3.20    4.20
  -4  12  -1    1.30    3.70
  -4  12  -1    8.90    3.30
   5 -12   1   75.49   10.80
   5 -12   1   73.39    7.60
   5 -12   1   55.79    7.00
  -5 -12  -1   53.69    6.20
  -5 -12  -1   60.59    5.40
  -5  12  -1   79.29    8.70
  -5  12  -1   62.89    6.70
  -5  12  -1   61.59    7.20
   5  12   1   58.99    5.40
   5  12   1   61.19    5.60
  -6 -12  -1   48.70    5.60
   6 -12   1   44.50    5.90
   6 -12   1   46.10    7.20
  -6 -12  -1   46.00    5.90
   6 -12   1   54.59    7.00
   6  12   1   52.09    6.00
  -6  12  -1   63.99    8.20
  -6  12  -1   63.39    9.40
   6  12   1   52.69    6.00
  -6  12  -1   52.59    7.10
   7 -12   1    6.50    7.80
   7 -12   1   -2.80    7.00
  -7 -12  -1    2.50    5.40
  -7 -12  -1    7.70    3.90
  -7  12  -1    0.50    6.30
   7  12   1   -2.30    4.60
  -7  12  -1    0.50    9.80
  -7  12  -1   -1.30    7.80
   7 -13  -1    3.70    7.70
   7 -13  -1    1.50    6.10
  -7 -13   1   -4.30    4.80
  -7  13   1   17.20    6.80
  -7  13   1    6.30    8.50
  -7  13   1  -10.20    8.90
   7  13  -1   -2.50    3.70
   6 -13  -1   47.10    7.60
   6 -13  -1   42.20    7.60
  -6 -13   1   36.50    3.90
  -6 -13   1   36.60    5.30
  -6  13   1   32.80    7.30
   6  13  -1   36.60    4.40
   6  13  -1   42.70    4.20
  -6  13   1   37.80    6.00
  -6  13   1   51.69    8.30
  -5 -13   1   75.29    6.30
   5 -13  -1   78.59    8.00
  -5 -13   1   59.89    5.10
   5 -13  -1   78.69    7.70
   5 -13  -1   91.99   10.00
   5  13  -1   76.29    5.40
  -5  13   1   89.79    9.80
   5  13  -1   71.39    4.50
  -5  13   1   71.09    9.30
  -5  13   1   86.09    7.30
  -4 -13   1   11.20    3.20
   4 -13  -1   13.10    3.80
   4 -13  -1    9.20    4.10
  -4 -13   1   24.60    3.20
   4 -13  -1   20.60    4.80
  -4 -13   1   16.50    2.70
  -4  13   1   18.20    3.80
  -4  13   1   14.30    4.00
  -4  13   1   12.00   10.10
   4  13  -1   20.00    2.60
   4  13  -1   19.40    3.00
  -3 -13   1   32.70    3.80
  -3 -13   1   35.70    4.50
   3 -13  -1   42.20    4.80
   3 -13  -1   35.90    5.10
   3 -13  -1   51.39    6.30
  -3 -13   1   39.70    4.70
  -3  13   1   50.59    5.70
   3  13  -1   32.00    4.20
  -3  13   1   45.20    6.10
   3  13  -1   35.20    4.10
  -3  13   1   31.50    4.40
   3  13  -1   40.50    3.90
   2 -13  -1  158.68    7.80
  -2 -13   1  152.28    7.20
  -2 -13   1  161.78    7.00
   2 -13  -1  162.08    8.20
   2 -13  -1  147.39    8.10
  -2 -13   1  146.49    6.90
   2  13  -1  154.28    6.90
   2  13  -1  158.08    6.60
   2  13  -1  143.39    6.70
  -2  13   1  152.38    8.10
  -2  13   1  129.79   10.50
  -2  13   1  150.88    8.00
   1 -13  -1   50.29    5.90
   1 -13  -1   46.60    5.20
  -1 -13   1   47.10    4.80
  -1 -13   1   52.69    5.50
  -1 -13   1   58.99    5.00
   1 -13  -1   63.59    5.90
  -1  13   1   56.79    5.50
  -1  13   1   50.49    6.00
   1  13  -1   55.29    4.40
  -1  13   1   54.09    5.80
   1  13  -1   47.40    4.60
   1  13  -1   50.19    4.80
   0 -13   1   13.50    3.10
   0 -13  -1   14.90    3.40
   0 -13   1   10.10    3.00
   0 -13  -1   10.00    2.80
   0 -13   1   10.90    4.10
   0 -13  -1   15.10    3.10
   0  13  -1   14.40    2.70
   0  13   1   13.70    2.70
   0  13   1   15.70    3.30
   0  13   1   14.10    3.90
   0  13  -1   14.20    3.30
   0  13  -1    2.10    3.40
  -1 -13  -1   18.00    3.10
   1 -13   1   19.20    3.70
   1 -13   1   13.70    3.10
  -1 -13  -1   16.80    2.90
   1 -13   1   15.60    2.90
  -1 -13  -1   20.00    3.30
   1  13   1   16.80    2.90
   1  13   1   15.30    2.50
  -1  13  -1   21.90    3.60
  -1  13  -1   17.80    2.90
   1  13   1    7.90    2.50
  -1  13  -1   13.50    2.90
   2 -13   1    7.10    3.30
  -2 -13  -1    8.00    2.70
   2 -13   1   14.30    3.20
  -2 -13  -1    5.10    2.30
  -2 -13  -1    6.30    2.70
   2 -13   1    8.30    3.40
   2  13   1    9.30    2.60
   2  13   1    8.00    2.10
  -2  13  -1    7.70    3.20
   2  13   1    6.90    2.60
  -2  13  -1    7.20    3.60
  -2  13  -1    9.40    3.00
  -3 -13  -1   12.60    3.30
  -3 -13  -1   14.90    2.90
  -3 -13  -1   11.80    2.50
   3 -13   1    6.10    5.60
   3 -13   1   11.10    3.50
   3 -13   1   10.70    3.30
  -3  13  -1   16.40    4.20
   3  13   1   13.10    3.10
   3  13   1   11.00    2.50
   3  13   1   12.30    2.30
  -3  13  -1   14.60    3.60
  -3  13  -1    8.30    3.40
  -4 -13  -1   18.10    4.00
  -4 -13  -1   12.70    2.60
   4 -13   1   19.20    4.80
   4 -13   1   13.10    4.00
   4 -13   1   19.90    4.90
  -4  13  -1   14.60    5.00
   4  13   1   19.30    3.30
  -4  13  -1    8.80    3.70
  -4  13  -1   23.30    5.30
   4  13   1   21.10    3.20
  -5 -13  -1    5.10    2.80
   5 -13   1    7.40    4.80
   5 -13   1    0.00    4.20
   5 -13   1   15.10    5.20
  -5 -13  -1    9.40    3.70
  -5  13  -1    1.50    5.70
  -5  13  -1    7.70    4.50
  -5  13  -1    2.10    5.10
   5  13   1   11.30    3.20
   5  13   1    6.80    3.40
   6 -13   1   12.10    7.40
  -6 -13  -1    9.10    3.40
  -6 -13  -1   10.00    5.00
   6 -13   1   13.50    5.20
  -6  13  -1    6.00    5.20
  -6  13  -1   25.50    8.30
  -6  13  -1   20.40    7.60
   6  13   1   11.60    4.00
   7 -13   1   21.60    8.40
   7 -13   1   22.80    8.60
  -7  13  -1   29.20   11.20
  -7  13  -1   12.20    6.60
  -7  13  -1   30.70    9.20
   6 -14  -1   -3.00    6.80
  -6 -14   1   -5.80    2.80
  -6 -14   1    2.40    4.40
   6 -14  -1   14.60    7.60
   6  14  -1    4.50    3.40
  -6  14   1    9.90    9.60
  -6  14   1   -1.30    6.50
  -6  14   1    1.90    5.00
   5 -14  -1   -8.50    4.80
  -5 -14   1   -1.30    3.20
   5 -14  -1    2.00    5.10
  -5 -14   1    1.80    2.60
   5 -14  -1   -8.10    4.30
   5  14  -1   -0.60    2.30
  -5  14   1    2.10    4.00
   5  14  -1    1.30    2.90
  -5  14   1   -0.10    5.30
  -5  14   1    1.80    5.50
  -4 -14   1    2.70    3.20
   4 -14  -1    3.90    5.10
  -4 -14   1    0.20    2.50
   4 -14  -1   -0.80    4.10
  -4 -14   1    2.80    2.10
   4 -14  -1    4.50    3.70
   4  14  -1    3.70    2.70
  -4  14   1    4.00    3.90
   4  14  -1    4.20    1.90
  -4  14   1    2.50    5.30
  -4  14   1    0.70    4.20
   3 -14  -1    6.30    3.30
   3 -14  -1   10.00    4.10
  -3 -14   1   11.50    3.30
  -3 -14   1   14.70    3.10
   3 -14  -1   13.50    3.90
  -3 -14   1   13.00    2.60
   3  14  -1   12.40    2.90
   3  14  -1    9.80    2.80
  -3  14   1   16.80    5.20
  -3  14   1   11.60    4.40
   3  14  -1   11.30    2.80
  -3  14   1    8.20    3.60
  -2 -14   1   13.40    3.50
  -2 -14   1   12.80    3.10
   2 -14  -1   24.30    4.70
  -2 -14   1   10.00    2.50
   2 -14  -1   11.70    3.80
   2 -14  -1   12.50    3.30
  -2  14   1   14.30    3.70
   2  14  -1   14.50    3.20
   2  14  -1   17.00    2.80
   2  14  -1   16.00    3.30
  -2  14   1   15.80    4.10
  -2  14   1   16.10    3.90
   1 -14  -1  306.77   12.20
  -1 -14   1  294.87   11.10
  -1 -14   1  306.97   13.00
  -1 -14   1  324.37   11.40
   1 -14  -1  318.27   11.90
   1 -14  -1  310.87   11.90
   1  14  -1  302.57   10.80
   1  14  -1  324.57   11.00
   1  14  -1  295.47   11.00
  -1  14   1  310.07   11.80
  -1  14   1  302.37   11.90
  -1  14   1  307.47   12.00
   0 -14  -1   66.79    6.30
   0 -14   1   58.39    5.60
   0 -14   1   78.89    6.30
   0 -14  -1   67.29    6.20
   0 -14   1   71.29    6.60
   0 -14  -1   62.89    5.90
   0  14  -1   58.49    5.20
   0  14   1   63.09    5.80
   0  14  -1   63.79    5.90
   0  14   1   65.19    6.20
   0  14   1   70.39    6.00
   1 -14   1    9.60    3.00
  -1 -14  -1   20.80    3.50
  -1 -14  -1    9.30    3.10
   1 -14   1   21.60    4.30
   1 -14   1    8.00    3.50
  -1 -14  -1   12.20    2.60
   1  14   1   16.60    3.00
  -1  14  -1    5.70    4.30
   1  14   1   12.30    3.00
  -1  14  -1   22.70    4.00
  -1  14  -1   14.00    3.60
   2 -14   1   12.90    3.40
   2 -14   1    8.40    3.90
  -2 -14  -1    5.50    2.70
  -2 -14  -1   10.10    3.10
   2 -14   1   14.90    3.80
  -2 -14  -1   14.30    3.20
   2  14   1    9.80    2.50
   2  14   1    9.70    2.90
   2  14   1   12.90    3.10
  -2  14  -1    4.20    3.50
  -2  14  -1    4.40    5.70
  -3 -14  -1   11.60    2.90
   3 -14   1   14.40    5.00
  -3 -14  -1    6.00    3.00
   3 -14   1   10.90    3.80
  -3 -14  -1    8.20    3.40
   3 -14   1    7.10    3.30
  -3  14  -1   16.20    4.70
  -3  14  -1    6.70    3.20
   3  14   1    9.80    2.50
   3  14   1    9.00    3.10
  -3  14  -1    8.50    4.50
   3  14   1    8.40    2.50
  -4 -14  -1   14.60    4.10
   4 -14   1   21.50    5.90
  -4 -14  -1   13.10    3.00
   4 -14   1   23.60    5.10
   4 -14   1   25.20    5.50
  -4  14  -1   14.50    4.10
  -4  14  -1   20.10    5.30
   4  14   1   20.20    3.20
   4  14   1   20.30    3.80
  -4  14  -1   16.50    5.40
   5 -14   1    1.50    5.50
  -5 -14  -1   -2.30    3.40
   5 -14   1   -3.00    4.90
  -5 -14  -1   -4.20    2.70
   5 -14   1    3.30    6.60
  -5  14  -1   -0.20    6.50
  -5  14  -1   -1.60    5.70
   5  14   1    9.30    3.70
  -5  14  -1   -2.90    4.10
   5  14   1    0.20    3.70
  -6 -14  -1    5.40    3.90
  -6 -14  -1   12.80    5.50
   6 -14   1   12.40    8.00
   6 -14   1   15.50    7.30
  -6  14  -1   10.00    7.40
   6  14   1   12.10    4.40
  -6  14  -1    2.90    5.00
  -6  14  -1    8.20    8.10
  -6 -15   1    7.40    5.10
  -6 -15   1    2.60    3.70
   6 -15  -1   -0.50    8.00
   6 -15  -1   13.40    7.80
  -6  15   1    8.20    8.40
  -6  15   1   21.70    6.10
  -6  15   1    3.10    7.20
   6  15  -1   16.10    4.00
   5 -15  -1   59.59    7.90
   5 -15  -1   48.40    7.80
  -5 -15   1   48.10    5.80
  -5 -15   1   50.89    5.60
  -5  15   1   38.50    7.40
  -5  15   1   65.39    7.90
  -5  15   1   41.30    7.10
   5  15  -1   51.59    7.20
   5  15  -1   48.20    5.20
   4 -15  -1    1.10    5.00
   4 -15  -1   -5.70    4.00
  -4 -15   1    1.50    2.50
   4 -15  -1   -4.90    4.50
  -4 -15   1   -0.40    3.30
  -4  15   1    0.40    4.30
   4  15  -1    2.60    3.10
  -4  15   1    0.40    5.50
   4  15  -1    3.70    2.30
  -4  15   1    5.60    3.90
   3 -15  -1   18.60    4.80
   3 -15  -1   15.30    4.80
  -3 -15   1   17.80    3.10
  -3 -15   1   28.30    4.30
   3 -15  -1   23.40    4.90
  -3 -15   1   21.40    4.00
   3  15  -1   20.30    3.80
  -3  15   1   24.30    5.40
  -3  15   1   16.20    5.10
   3  15  -1   19.80    3.40
   3  15  -1   19.10    3.30
  -3  15   1   17.10    4.40
  -2 -15   1  115.39    7.00
   2 -15  -1  113.69    8.00
  -2 -15   1  121.29    6.70
   2 -15  -1   99.09    7.90
   2 -15  -1  110.29    8.10
  -2 -15   1  111.79    7.50
   2  15  -1  115.49    6.20
   2  15  -1  113.99    6.70
   2  15  -1  108.49    6.80
  -2  15   1  116.69    7.90
  -2  15   1  116.29    8.30
  -2  15   1  110.79    8.50
  -1 -15   1    9.80    3.20
  -1 -15   1    7.60    3.80
   1 -15  -1    9.00    3.90
   1 -15  -1    3.10    3.60
  -1 -15   1    4.20    3.00
  -1  15   1    9.40    3.60
  -1  15   1    9.70    3.20
   1  15  -1   12.10    3.50
  -1  15   1    5.10    3.60
   1  15  -1    8.20    3.20
   1  15  -1    6.50    2.40
   0 -15  -1  345.77   12.40
   0 -15   1  348.97   13.00
   0 -15  -1  336.27   12.70
   0 -15  -1  357.86   15.80
   0 -15   1  322.17   12.30
   0 -15   1  352.36   12.70
   0  15   1  330.87   12.20
   0  15  -1  316.67   12.30
   0  15  -1  334.77   12.10
   0  15   1  325.67   12.40
   0  15   1  341.17   12.60
  -1 -15  -1   35.40    4.70
   1 -15   1   41.40    5.30
   1 -15   1   39.60    5.00
  -1 -15  -1   34.50    4.50
   1 -15   1   33.80    6.90
  -1 -15  -1   43.00    5.70
  -1  15  -1   37.70    4.80
   1  15   1   23.70    3.70
  -1  15  -1   34.30    4.70
   1  15   1   34.20    4.20
   1  15   1   40.30    4.90
  -2 -15  -1   -1.00    3.10
   2 -15   1    5.30    3.50
   2 -15   1    0.40    3.70
  -2 -15  -1    0.50    2.90
  -2 -15  -1   -1.20    2.90
   2 -15   1    1.70    3.40
   2  15   1    1.30    2.20
   2  15   1   -3.00    2.60
   2  15   1   -2.40    2.70
  -2  15  -1    2.70    3.60
  -2  15  -1    3.30    3.30
  -2  15  -1    0.30    3.70
   3 -15   1   13.50    4.30
   3 -15   1    3.80    3.50
  -3 -15  -1   10.40    3.30
  -3 -15  -1   10.60    3.40
   3 -15   1    4.40    4.90
  -3 -15  -1   13.10    3.20
  -3  15  -1    6.80    3.50
  -3  15  -1    8.70    4.20
   3  15   1   12.60    2.90
   3  15   1    8.50    3.50
   3  15   1    4.10    2.70
  -3  15  -1    5.70    4.30
   4 -15   1   75.69    9.80
   4 -15   1   85.99   10.60
  -4 -15  -1   53.79    6.90
   4 -15   1   60.19    7.60
  -4 -15  -1   52.79    6.30
  -4  15  -1   74.49    8.30
   4  15   1   64.89    6.40
  -4  15  -1   73.29    8.30
   4  15   1   65.29    5.30
  -4  15  -1   73.19    7.50
  -5 -15  -1    1.70    4.30
   5 -15   1   14.20    7.20
  -5 -15  -1    0.70    3.60
   5 -15   1   -1.60    6.70
  -5  15  -1    7.10    5.90
  -5  15  -1    0.70    4.20
  -5  15  -1   -4.00    6.40
   5  15   1    0.10    3.90
   6 -15   1   21.80    9.50
  -6 -15  -1    8.00    3.90
   6 -15   1   23.80    9.30
  -6  15  -1   -2.60    5.40
  -6  15  -1   17.30    9.30
  -6  15  -1    8.90    9.00
   5 -16  -1   11.60    8.80
   5 -16  -1   15.90    7.70
  -5 -16   1   15.10    3.50
  -5 -16   1   15.40    5.20
   5  16  -1   19.70    4.10
  -5  16   1   11.10    7.80
  -5  16   1   10.70    7.20
  -5  16   1   13.40    5.10
  -4 -16   1   53.09    6.10
   4 -16  -1   59.19    8.90
   4 -16  -1   44.60    6.30
  -4 -16   1   47.00    5.70
  -4 -16   1   44.10    5.70
   4 -16  -1   44.80    7.20
   4  16  -1   51.69    6.10
  -4  16   1   64.99    7.60
   4  16  -1   43.20    4.60
  -4  16   1   53.69    7.90
  -4  16   1   53.99    6.80
  -3 -16   1   17.50    4.20
  -3 -16   1   10.50    3.10
   3 -16  -1   12.80    5.10
  -3 -16   1   10.50    4.10
   3 -16  -1    7.10    4.70
   3 -16  -1    8.60    5.80
   3  16  -1    8.40    3.30
   3  16  -1   11.90    3.10
   3  16  -1   15.30    3.90
  -3  16   1    5.40    3.80
  -3  16   1    9.70    4.90
  -3  16   1    7.90    4.40
   2 -16  -1    4.90    4.30
  -2 -16   1    5.60    3.30
  -2 -16   1   10.20    3.50
  -2 -16   1    2.50    5.10
   2 -16  -1   10.30    4.10
   2 -16  -1    6.40    6.00
  -2  16   1    3.50    3.70
  -2  16   1    3.70    4.60
   2  16  -1    7.00    3.60
   2  16  -1    7.60    2.60
  -2  16   1    4.80    4.30
   2  16  -1    2.70    3.30
   1 -16  -1   54.49    6.20
  -1 -16   1   59.69    7.40
  -1 -16   1   70.69    6.80
  -1 -16   1   68.69    6.70
   1 -16  -1   65.59    7.10
   1  16  -1   64.49    6.70
  -1  16   1   50.09    5.60
  -1  16   1   66.69    7.40
   1  16  -1   55.39    5.40
   1  16  -1   57.99    6.30
   0 -16  -1   73.69    7.80
   0 -16  -1   65.99    7.10
   0 -16  -1   61.69    7.30
   0 -16   1   72.99    7.60
   0 -16   1   69.59    6.80
   0  16  -1   69.59    6.70
   0  16   1   63.69    6.70
   0  16   1   74.69    7.10
   0  16  -1   73.59    6.80
   0  16   1   69.89    7.10
   0  16  -1   75.59    6.50
  -1 -16  -1    3.50    3.20
  -1 -16  -1    1.90    3.50
   1 -16   1    2.80    4.40
   1 -16   1   -1.10    3.20
  -1 -16  -1   -4.10    3.70
   1 -16   1    2.50    3.50
  -1  16  -1    2.90    3.60
  -1  16  -1    2.50    3.70
   1  16   1    1.50    3.00
   1  16   1   -4.40    3.30
   1  16   1    6.50    3.40
   2 -16   1  122.79    9.10
  -2 -16  -1  130.59    7.90
   2 -16   1  122.39    8.70
  -2 -16  -1  103.29    7.70
  -2 -16  -1  133.99    8.00
   2 -16   1  112.49    8.90
  -2  16  -1  122.29    8.60
   2  16   1  124.09    7.40
   2  16   1  118.89    6.40
   2  16   1  137.89    7.90
  -2  16  -1  117.59    8.70
  -2  16  -1  114.49    8.60
  -3 -16  -1  137.09    8.40
   3 -16   1  188.48   11.20
  -3 -16  -1  153.68    9.00
  -3 -16  -1  157.38    7.70
   3 -16   1  152.68    9.70
   3 -16   1  166.68   11.30
   3  16   1  141.19    7.70
   3  16   1  155.48    7.30
   3  16   1  157.88    8.80
  -3  16  -1  140.89    9.30
  -3  16  -1  151.28   10.70
  -3  16  -1  151.98   11.60
  -4 -16  -1   21.70    5.30
   4 -16   1   21.90    5.00
  -4 -16  -1   29.40    4.20
   4 -16   1   30.90    6.50
  -4 -16  -1   19.10    2.60
   4 -16   1   21.50    7.00
  -4  16  -1   18.90    6.60
   4  16   1   28.20    5.10
  -4  16  -1   10.20    4.50
  -4  16  -1   18.10    5.80
   4  16   1   13.30    3.40
   5 -16   1   32.90    7.60
  -5 -16  -1   26.40    5.90
   5 -16   1   44.70    9.00
  -5 -16  -1   19.00    4.40
   5  16   1   30.50    5.30
  -5  16  -1   20.30    7.50
  -5  16  -1   32.50    5.70
  -5  16  -1   19.90    8.00
  -5 -17   1   26.30    5.70
  -5 -17   1   15.30    3.90
   5 -17  -1   11.80    8.40
   5 -17  -1   18.50    8.40
  -5  17   1   18.70    6.10
  -5  17   1    7.50    8.60
   5  17  -1   11.00    4.50
  -5  17   1   24.30   10.10
  -4 -17   1    7.40    3.70
  -4 -17   1    3.50    4.80
  -4 -17   1    5.10    4.10
   4 -17  -1    9.40    7.50
   4 -17  -1   -0.60    5.70
   4  17  -1    3.50    3.80
  -4  17   1    1.50    6.30
  -4  17   1   -0.70    5.20
  -4  17   1    4.00    5.30
  -3 -17   1   21.40    4.70
  -3 -17   1   38.90    5.30
   3 -17  -1   30.20    6.70
  -3 -17   1   21.60    3.80
   3 -17  -1   22.70    5.90
   3 -17  -1   21.60    5.80
   3  17  -1   19.70    3.90
  -3  17   1   16.30    5.40
  -3  17   1   22.30    6.20
   3  17  -1   23.30    4.40
   3  17  -1   28.80    4.60
  -3  17   1   21.00    6.20
  -2 -17   1    4.70    3.60
  -2 -17   1   -3.20    3.40
  -2 -17   1    0.50    4.70
   2 -17  -1   -3.10    4.00
   2 -17  -1   -4.00    4.70
   2  17  -1    4.60    3.70
  -2  17   1   -3.30    5.00
  -2  17   1    1.30    4.50
   2  17  -1    3.30    3.80
  -2  17   1    2.90    4.50
   2  17  -1    0.70    2.50
   1 -17  -1    4.90    4.30
   1 -17  -1    2.00    4.70
  -1 -17   1    5.00    3.90
   1 -17  -1    5.20    4.90
  -1 -17   1    4.90    4.80
  -1 -17   1    5.50    3.80
  -1  17   1    6.00    4.10
   1  17  -1   10.60    4.20
   1  17  -1    1.80    4.10
  -1  17   1    3.50    4.00
   1  17  -1   -1.00    2.80
  -1  17   1    0.70    4.20
   0 -17  -1   -3.80    3.80
   0 -17  -1   -5.00    4.40
   0 -17   1   -1.10    4.90
   0 -17  -1    9.00    4.30
   0 -17   1    3.30    3.80
   0  17  -1    0.20    3.40
   0  17  -1   -1.70    3.70
   0  17   1   -2.20    3.30
   0  17   1    7.40    4.70
   0  17  -1    8.50    4.00
   0  17   1   -1.00    4.00
   1 -17   1   29.70    5.00
   1 -17   1   36.60    5.50
   1 -17   1   32.30    5.80
  -1 -17  -1   34.00    5.30
  -1 -17  -1   33.50    5.10
  -1 -17  -1   50.69    6.10
  -1  17  -1   37.20    5.30
  -1  17  -1   37.90    8.00
   1  17   1   35.60    4.90
  -1  17  -1   30.80    5.60
   1  17   1   35.80    4.90
   1  17   1   47.60    5.30
   2 -17   1    1.90    5.20
   2 -17   1   -0.10    4.80
   2 -17   1    1.90    4.40
  -2 -17  -1    2.40    4.00
  -2 -17  -1   -2.20    3.10
  -2 -17  -1    7.70    6.20
  -2  17  -1   -1.80    4.20
  -2  17  -1    1.90    4.40
   2  17   1    0.80    3.80
  -2  17  -1    1.50    4.20
   2  17   1   -3.10    2.50
   2  17   1    9.80    3.70
  -3 -17  -1    2.00    4.20
   3 -17   1   16.40    5.70
   3 -17   1    6.30    5.20
   3 -17   1   -1.10    5.90
  -3 -17  -1   10.10    3.90
  -3 -17  -1    1.30    4.00
  -3  17  -1    8.50    5.90
   3  17   1   10.70    4.10
  -3  17  -1    6.40    5.70
   3  17   1   -3.40    3.30
  -3  17  -1    7.20    4.40
   3  17   1    8.00    3.50
   4 -17   1   17.00    7.20
  -4 -17  -1    8.50    3.80
   4 -17   1    9.10    7.10
  -4 -17  -1    5.50    5.00
  -4 -17  -1   10.20    2.90
   4  17   1    0.40    4.50
  -4  17  -1    5.80    7.30
  -4  17  -1   12.10    7.10
  -4  17  -1    6.10    4.90
   5 -17   1   10.90    8.50
   5 -17   1    4.90    8.60
  -5  17  -1   -8.90    8.60
  -5  17  -1   -1.20    8.20
  -5  17  -1    4.10    5.70
  -4 -18   1   10.80    4.10
  -4 -18   1   19.60    6.00
   4 -18  -1    5.30    7.40
   4 -18  -1   20.60    7.90
  -4 -18   1   15.00    4.90
  -4  18   1   15.50    8.00
  -4  18   1   21.20    6.30
   4  18  -1    4.20    7.90
  -4  18   1   15.40    8.00
  -3 -18   1   -4.20    5.00
  -3 -18   1   -4.50    4.10
  -3 -18   1   11.30    4.60
   3 -18  -1    9.70    6.60
   3 -18  -1  -12.50    6.40
  -3  18   1    6.00    6.90
   3  18  -1    1.10    4.30
  -3  18   1    2.90    5.70
   3  18  -1    0.00    4.00
  -3  18   1    0.90    5.30
  -2 -18   1    4.10    5.10
  -2 -18   1    3.90    4.20
   2 -18  -1    9.90    6.30
  -2 -18   1   -4.50    3.70
   2 -18  -1    7.60    5.50
   2 -18  -1   -4.50    5.00
  -2  18   1    4.40    5.20
  -2  18   1   10.00    5.60
   2  18  -1   -0.30    4.40
  -2  18   1   -2.00    4.50
   2  18  -1   -2.20    2.80
   2  18  -1   -1.60    4.30
  -1 -18   1   62.09    6.90
  -1 -18   1   78.69    8.10
   1 -18  -1   45.00    7.00
   1 -18  -1   57.09    6.70
   1 -18  -1   50.79    6.40
  -1 -18   1   52.19    6.90
   1  18  -1   61.29    6.30
  -1  18   1   45.80    6.30
  -1  18   1   50.89    6.50
   1  18  -1   41.40    6.90
  -1  18   1   47.80    6.00
   1  18  -1   56.79    6.30
   0 -18  -1    8.50    5.70
   0 -18   1    1.10    3.80
   0 -18  -1   -1.80    4.80
   0 -18   1    3.30    4.00
   0 -18  -1    0.20    4.80
   0 -18   1   -1.80    5.20
   0  18   1    0.20    4.50
   0  18  -1    2.50    4.50
   0  18  -1    1.30    3.20
   0  18   1    3.10    3.90
   0  18  -1    1.40    4.20
   1 -18   1   22.10    5.20
   1 -18   1    6.60    6.00
   1 -18   1    5.30    4.70
  -1 -18  -1   15.60    4.80
  -1 -18  -1   17.20    5.80
  -1 -18  -1   10.40    4.60
  -1  18  -1   14.30    4.90
   1  18   1    2.80    4.50
   1  18   1   14.90    4.80
  -1  18  -1   16.20    5.20
   1  18   1   13.30    3.90
  -1  18  -1   17.00    5.10
  -2 -18  -1   -1.10    4.10
   2 -18   1    4.10    4.80
  -2 -18  -1    4.10    4.80
   2 -18   1   19.30    6.10
   2 -18   1    4.60    5.10
  -2 -18  -1   -1.70    4.10
  -2  18  -1    5.80    4.80
   2  18   1   -1.30    4.40
  -2  18  -1   -2.00    4.50
   2  18   1    4.50    4.30
  -2  18  -1   -1.40    5.20
   2  18   1    0.20    3.10
   3 -18   1    1.40    6.60
  -3 -18  -1    7.40    4.50
  -3 -18  -1    7.70    5.00
   3 -18   1   13.30    5.90
  -3 -18  -1   15.30    5.00
  -3  18  -1   12.90    7.20
  -3  18  -1    6.50    5.30
   3  18   1   10.90    4.90
   3  18   1   14.70    4.20
  -3  18  -1    4.90    5.90
  -4 -18  -1    1.70    4.50
   4 -18   1   16.30    7.80
   4 -18   1    3.10    8.50
  -4  18  -1    3.20    9.20
  -4  18  -1   -3.10    7.70
  -4  18  -1   12.30    5.80
  -3 -19   1   13.70    5.40
   3 -19  -1  -16.10    6.80
  -3 -19   1    9.50    5.10
   3 -19  -1    6.50    7.90
  -3 -19   1    3.20    5.80
  -3  19   1   27.60    9.30
   3  19  -1    7.70    5.20
  -3  19   1   11.40    7.90
  -3  19   1    4.00    6.60
   3  19  -1    5.90    5.00
  -2 -19   1   18.30    5.60
   2 -19  -1   21.70    7.30
  -2 -19   1   14.40    6.40
  -2 -19   1   20.20    5.70
   2 -19  -1   25.80    6.90
   2 -19  -1   11.40    6.20
   2  19  -1    7.40    5.20
   2  19  -1   10.70    8.40
  -2  19   1    1.20    5.80
  -2  19   1    5.40    6.40
  -2  19   1   14.70    5.90
  -1 -19   1    7.80    6.50
  -1 -19   1   10.30    6.20
   1 -19  -1    8.70    6.90
   1 -19  -1   14.50    5.60
  -1 -19   1   10.40    5.20
   1 -19  -1   10.10    6.40
   1  19  -1    5.60    5.30
  -1  19   1   -3.00    5.20
  -1  19   1    5.60    5.30
   1  19  -1    9.00    5.20
  -1  19   1    0.50    5.20
   0 -19  -1   54.79    7.30
   0 -19   1   76.79    8.60
   0 -19   1   55.19    7.50
   0 -19  -1   73.29    9.70
   0 -19   1   66.69    8.40
   0 -19  -1   68.29    8.10
   0  19   1   62.49    7.60
   0  19  -1   68.99    7.40
   0  19   1   79.59    9.30
   0  19  -1   68.89    7.50
   1 -19   1   16.80    5.50
   1 -19   1   24.00    7.00
  -1 -19  -1   25.30    5.70
  -1 -19  -1   24.40    6.70
  -1 -19  -1   18.50    5.40
   1 -19   1   26.90    6.50
  -1  19  -1   23.00    5.70
   1  19   1   22.10    6.00
   1  19   1   24.20    5.50
  -1  19  -1   18.30    6.80
   2 -19   1   -0.90    6.30
  -2 -19  -1   11.90    5.40
  -2 -19  -1    2.50    5.10
   2 -19   1    2.80    6.40
  -2 -19  -1    9.50    6.00
   2  19   1    3.20    5.30
  -2  19  -1    2.60    7.10
  -2  19  -1    1.30    5.50
   2  19   1    9.80    5.30
  -2  19  -1    8.90    6.00
   3 -19   1    6.00    6.70
  -3 -19  -1   14.70    6.10
  -3 -19  -1   16.50    5.00
   3 -19   1   14.10    7.10
   3  19   1    9.00    5.00
  -3  19  -1    8.00    6.20
  -2 -20   1    4.90    6.00
  -2 -20   1   -9.90    6.80
   2 -20  -1  -13.50    6.60
  -2  20   1   -3.70    6.40
   2  20  -1   -3.90    5.50
   1 -20  -1    9.30    5.90
  -1 -20   1    5.50    7.40
   1 -20  -1   15.10    8.10
   1 -20  -1   27.60    8.90
  -1  20   1   -1.30    6.20
   1  20  -1   21.80    6.30
   0 -20  -1    7.70    7.60
   0 -20   1   -4.80    6.00
   0 -20  -1    4.00    7.20
   0 -20   1    0.10    7.10
   0 -20   1    4.90    5.00
   0  20   1    3.30    5.90
   0  20  -1   -7.70    6.10
  -1 -20  -1    3.20    6.90
   1 -20   1   -6.00    5.30
   1 -20   1    2.70    9.90
  -1 -20  -1    4.90    6.10
  -1  20  -1    6.90    6.00
   1  20   1    4.60    5.90
  -2 -20  -1    4.00    6.30
  -2 -20  -1    2.80    6.90
   2 -20   1   -9.50    6.40
  -2  20  -1    8.50    6.90
   2  20   1    5.70    5.70
  -9   0   2    6.50    5.50
   9   0  -2    9.90    6.10
  -9   0   2   -1.90    5.10
   8   0  -2  111.49    8.80
  -8   0   2  116.49    8.40
   8   0  -2  107.99    8.60
  -8   0   2  104.89    7.70
   8   0  -2  111.89    6.70
  -8   0   2   97.09   11.10
   7   0  -2   11.90    3.70
  -7   0   2   18.70    3.40
   7   0  -2   13.30    2.60
  -7   0   2   15.20    3.70
   7   0  -2   14.40    3.40
   6   0  -2    0.80    1.60
   6   0  -2    4.90    2.50
  -6   0   2    2.30    2.50
  -6   0   2    3.50    2.10
   6   0  -2    5.90    2.80
   5   0  -2  315.07   10.30
  -5   0   2  323.37   10.20
   5   0  -2  325.47   10.30
   5   0  -2  334.37   10.10
  -5   0   2  314.77   10.30
   4   0  -2  145.59    5.50
  -4   0   2  151.58    5.60
   4   0  -2  137.39    5.40
  -4   0   2  148.39    5.60
   4   0  -2  142.69    5.30
  -3   0   2    9.10    1.60
   3   0  -2   11.60    1.50
   3   0  -2   12.50    1.70
  -3   0   2    8.90    1.50
   3   0  -2    9.10    1.40
  -2   0   2 4591.44  108.69
  -2   0   2 4414.06  107.69
   2   0  -2 4549.24  109.09
   2   0  -2 4585.74  107.39
   2   0  -2 4589.34  109.09
  -1   0   2  383.26    8.40
   1   0  -2  296.87    8.30
  -1   0  -2   18.50    1.60
   1   0   2   17.30    1.50
  -1   0  -2   18.10    1.30
   1   0   2   17.20    1.50
   1   0   2   18.80    1.30
   2   0   2  411.36   10.70
  -2   0  -2  394.76   11.30
   2   0   2  406.06   11.30
  -2   0  -2  413.66   10.70
  -2   0  -2  426.56   11.40
   2   0   2  413.76   11.30
   3   0   2   41.00    2.70
  -3   0  -2   44.70    3.30
  -3   0  -2   44.70    3.20
  -3   0  -2   44.30    2.80
   3   0   2   42.50    3.20
   3   0   2   44.60    3.10
  -4   0  -2   47.60    3.30
   4   0   2   42.60    3.20
  -4   0  -2   45.20    3.90
   4   0   2   47.40    3.70
  -4   0  -2   47.40    4.00
   5   0   2  497.05   14.70
   5   0   2  480.35   13.60
  -5   0  -2  479.45   15.10
  -5   0  -2  490.05   13.80
  -5   0  -2  469.15   14.90
   6   0   2   54.89    5.80
  -6   0  -2   48.40    5.90
   6   0   2   46.60    4.80
  -6   0  -2   43.40    4.90
   6   0   2   44.00    5.10
  -6   0  -2   41.60    5.50
  -7   0  -2    2.40    3.50
   7   0   2    3.80    3.30
  -7   0  -2    3.60    3.10
   7   0   2    4.30    2.90
  -7   0  -2    4.00    3.60
   8   0   2   76.89    7.90
  -8   0  -2   60.59    5.80
  -8   0  -2   56.89    6.60
  -8   0  -2   55.29    7.00
   8   0   2   50.99    6.40
  -9  -1   2   14.50    5.30
  -9  -1   2    1.70    4.60
   9  -1  -2    7.40    6.60
   9   1  -2   15.10    6.20
  -9   1   2   13.80    6.20
  -9   1   2    6.60    5.30
   8  -1  -2   -3.80    4.50
  -8  -1   2    5.10    3.80
  -8  -1   2    5.30    4.40
   8  -1  -2   -0.90    3.00
   8  -1  -2   -2.60    3.90
  -8  -1   2   -2.10    3.20
  -8   1   2    3.00    3.50
  -8   1   2    3.80    4.00
   8   1  -2    8.80    4.00
   8   1  -2    4.20    4.10
  -8   1   2    6.10    4.20
   8   1  -2   -1.80    2.60
  -7  -1   2    3.70    3.10
   7  -1  -2    5.80    2.30
  -7  -1   2    2.70    3.20
   7  -1  -2    3.60    3.10
   7  -1  -2    4.40    3.60
  -7  -1   2    2.10    2.50
   7   1  -2   -0.60    2.00
   7   1  -2    3.80    3.10
  -7   1   2    4.40    3.30
  -7   1   2    7.00    3.20
  -7   1   2    1.60    2.80
   7   1  -2   -1.30    3.10
   6  -1  -2   65.09    5.10
   6  -1  -2   63.59    5.30
  -6  -1   2   51.39    4.70
  -6  -1   2   59.69    5.10
  -6  -1   2   61.99    4.60
   6  -1  -2   62.29    4.20
   6   1  -2   55.79    4.10
   6   1  -2   64.39    4.90
   6   1  -2   63.99    4.90
  -6   1   2   62.59    4.90
  -6   1   2   67.29    5.40
  -6   1   2   53.49    5.20
  -5  -1   2    6.10    2.10
   5  -1  -2    6.50    2.30
  -5  -1   2    2.70    1.70
  -5  -1   2    5.30    2.20
   5  -1  -2    2.70    1.90
   5  -1  -2    3.80    1.40
   5   1  -2    7.00    1.60
   5   1  -2    5.80    1.80
  -5   1   2    4.70    2.10
  -5   1   2    4.90    2.00
  -5   1   2    4.10    2.20
   5   1  -2    2.90    2.00
  -4  -1   2  341.47   10.00
  -4  -1   2  361.46   10.20
   4  -1  -2  358.66   10.50
  -4  -1   2  355.06   10.30
   4  -1  -2  336.67   10.40
   4  -1  -2  333.57   10.20
  -4   1   2  351.76   10.40
  -4   1   2  342.57   10.40
   4   1  -2  354.56   10.10
  -4   1   2  353.26   10.60
   4   1  -2  342.87   10.10
   4   1  -2  350.06   10.00
   3  -1  -2 1249.77   30.30
  -3  -1   2 1219.28   30.10
  -3  -1   2 1243.38   30.10
  -3  -1   2 1229.18   30.20
   3  -1  -2 1231.88   30.40
   3   1  -2 1245.48   30.10
   3   1  -2 1264.37   30.00
  -3   1   2 1212.78   30.50
  -3   1   2 1208.98   30.50
  -3   1   2 1188.68   30.40
   3   1  -2 1212.68   30.00
  -2  -1   2 1106.59   27.30
   2  -1  -2 1126.69   27.60
   2  -1  -2 1141.09   27.80
  -2  -1   2 1142.29   27.20
  -2  -1   2 1161.48   27.50
   2   1  -2 1137.79   27.10
   2   1  -2 1130.49   27.20
  -2   1   2 1119.39   27.60
  -2   1   2 1079.39   27.60
  -2   1   2 1163.08   27.80
   2   1  -2 1146.19   27.50
  -1  -1   2  452.05   10.60
  -1  -1   2  450.05   10.60
  -1   1   2  457.95   11.20
  -1   1   2  431.96   11.20
  -1  -1  -2 1137.49   28.40
   1  -1   2 1167.48   28.50
   1  -1   2 1142.09   28.40
  -1  -1  -2 1173.88   27.90
  -1  -1  -2 1195.48   28.50
   1  -1   2 1186.38   28.30
  -1   1  -2 1133.49   28.40
   1   1   2 1162.08   27.80
   1   1   2 1228.98   28.40
  -1   1  -2 1176.88   28.30
  -1   1  -2 1180.78   28.50
  -2  -1  -2   41.30    2.10
  -2  -1  -2   45.10    2.80
  -2  -1  -2   38.40    2.80
   2  -1   2   43.20    2.60
   2  -1   2   42.90    2.80
   2  -1   2   45.20    3.00
   2   1   2   44.00    2.00
  -2   1  -2   40.70    3.00
  -2   1  -2   40.50    2.70
   2   1   2   43.70    2.70
  -2   1  -2   42.90    2.80
  -3  -1  -2  349.27   10.40
  -3  -1  -2  354.96    9.50
   3  -1   2  370.66   10.60
   3  -1   2  356.66    9.90
  -3  -1  -2  342.77   10.50
   3  -1   2  341.47   10.50
   3   1   2  341.27   10.60
  -3   1  -2  370.76   10.70
   3   1   2  348.27   10.30
  -3   1  -2  359.06   10.00
  -3   1  -2  348.67   10.70
   3   1   2  357.06    9.40
   4  -1   2  237.18    8.60
  -4  -1  -2  244.38    8.50
   4  -1   2  251.37    8.00
  -4  -1  -2  249.68    7.50
   4  -1   2  243.88    8.50
  -4  -1  -2  234.98    8.60
   4   1   2  232.58    8.40
  -4   1  -2  256.27    8.80
  -4   1  -2  245.98    8.10
  -4   1  -2  236.58    8.70
   4   1   2  249.48    7.30
   4   1   2  248.58    8.40
  -5  -1  -2    3.90    2.40
  -5  -1  -2    2.90    2.40
  -5  -1  -2   -0.40    1.90
   5  -1   2    1.10    2.50
   5  -1   2    1.90    2.10
   5  -1   2    0.50    2.20
  -5   1  -2    3.30    2.60
  -5   1  -2    1.80    2.40
   5   1   2    3.80    2.00
   5   1   2    0.40    2.00
  -5   1  -2    4.90    2.30
   5   1   2    0.20    2.10
  -6  -1  -2   51.79    5.50
  -6  -1  -2   41.50    4.40
   6  -1   2   43.90    5.80
  -6  -1  -2   42.90    5.70
   6  -1   2   45.70    4.80
   6  -1   2   39.00    4.90
   6   1   2   49.00    4.50
  -6   1  -2   40.50    5.00
  -6   1  -2   42.00    4.40
  -6   1  -2   47.40    5.80
   6   1   2   58.99    4.80
   7  -1   2    2.70    3.50
   7  -1   2    6.50    4.60
  -7  -1  -2    5.30    3.30
   7  -1   2    6.40    3.70
  -7  -1  -2    9.10    4.30
  -7  -1  -2    6.40    3.00
   7   1   2    9.30    2.90
  -7   1  -2    2.30    4.00
   7   1   2    1.10    3.10
   7   1   2    6.30    3.10
  -7   1  -2    7.20    4.10
  -7   1  -2    1.50    3.20
   8  -1   2    9.10    4.90
   8  -1   2    0.30    4.00
  -8  -1  -2    3.90    5.30
  -8  -1  -2    4.70    4.40
  -8  -1  -2    7.30    3.90
   8   1   2    7.50    4.30
   8   1   2    7.90    3.80
   8   1   2    5.30    5.10
  -8   1  -2    6.60    5.40
  -8   1  -2    4.00    4.30
  -8   1  -2    5.50    5.70
   9  -2  -2    2.00    6.50
  -9  -2   2    9.20    4.60
  -9  -2   2    6.80    5.20
  -9   2   2    9.80    6.30
  -9   2   2    6.60    5.60
   9   2  -2    5.50    6.40
   8  -2  -2    8.50    5.20
   8  -2  -2   11.10    3.20
  -8  -2   2   -1.70    2.90
  -8  -2   2   -3.60    4.00
   8  -2  -2    7.60    4.20
  -8  -2   2    8.40    3.90
   8   2  -2    2.40    5.00
  -8   2   2    3.20    4.30
  -8   2   2    4.80    3.60
   8   2  -2    2.70    3.90
   8   2  -2    4.80    2.90
  -8   2   2    4.80    4.60
   7  -2  -2    1.60    2.70
  -7  -2   2    4.20    2.60
  -7  -2   2    2.50    3.10
   7  -2  -2    7.60    3.50
   7  -2  -2    0.60    3.50
  -7  -2   2    4.00    2.90
   7   2  -2    4.00    3.00
  -7   2   2    4.20    3.50
   7   2  -2    6.50    2.30
   7   2  -2    6.50    3.00
  -7   2   2    9.10    3.60
  -7   2   2    4.50    3.20
   6  -2  -2   -0.10    2.20
  -6  -2   2    0.90    1.80
   6  -2  -2   -3.10    1.70
   6  -2  -2    3.60    2.80
  -6  -2   2   -0.30    2.20
  -6  -2   2    3.20    2.40
   6   2  -2    0.80    2.10
  -6   2   2   -0.90    2.70
  -6   2   2    2.00    2.60
  -6   2   2    4.80    2.60
   6   2  -2    1.40    1.80
   6   2  -2   -0.40    1.90
   5  -2  -2   -0.20    2.20
   5  -2  -2    1.30    1.50
  -5  -2   2    0.50    1.80
   5  -2  -2    0.70    1.40
  -5  -2   2   -1.60    1.60
  -5  -2   2    0.30    1.50
  -5   2   2    1.00    2.10
  -5   2   2    0.90    1.80
   5   2  -2   -1.70    1.70
  -5   2   2    0.30    1.90
   5   2  -2    0.30    1.70
   5   2  -2   -1.50    1.40
  -4  -2   2    7.10    1.60
   4  -2  -2    7.60    2.10
  -4  -2   2    5.40    1.50
   4  -2  -2    6.10    1.70
  -4  -2   2    8.90    1.60
  -4   2   2    5.20    1.70
   4   2  -2    8.00    1.40
  -4   2   2    6.80    2.20
   4   2  -2    7.20    1.60
  -4   2   2    7.10    2.00
   4   2  -2    7.30    1.60
  -3  -2   2  138.69    4.70
  -3  -2   2  144.79    4.60
  -3  -2   2  146.09    4.70
   3  -2  -2  137.39    5.00
   3  -2  -2  144.09    5.30
  -3   2   2  137.99    5.30
   3   2  -2  143.39    4.50
   3   2  -2  140.59    4.70
   3   2  -2  138.69    4.50
  -3   2   2  142.89    5.20
  -3   2   2  134.09    5.10
  -2  -2   2 1147.29   27.20
  -2  -2   2 1123.69   27.20
  -2  -2   2 1114.79   27.50
   2  -2  -2 1110.19   27.80
   2  -2  -2 1163.78   28.10
   2   2  -2 1130.89   27.00
  -2   2   2 1125.19   27.90
  -2   2   2 1142.29   28.10
   2   2  -2 1131.99   27.10
  -2   2   2 1154.78   27.90
   1  -2  -2  120.09    3.80
   1  -2  -2  118.79    3.80
  -1   2   2  121.59    3.90
  -1   2   2  120.79    3.80
  -1   2   2  118.79    3.80
   0  -2  -2   24.10    1.50
   0  -2   2   24.40    1.30
   0  -2   2   23.20    1.30
   0  -2   2   18.00    1.40
   0  -2  -2   24.60    1.30
   0  -2  -2   23.50    1.50
   0   2  -2   26.00    1.70
   0   2   2   24.30    1.50
   0   2   2   22.70    1.50
   0   2   2   24.30    1.30
   1  -2   2   56.89    2.70
   1  -2   2   57.39    2.70
   1  -2   2   58.69    2.70
  -1  -2  -2   59.29    2.60
  -1  -2  -2   59.79    2.60
   1   2   2   61.09    2.60
   1   2   2   61.29    1.80
   1   2   2   61.49    1.80
  -1   2  -2   55.99    2.70
  -1   2  -2   57.59    2.80
   1   2   2   55.79    2.60
  -2  -2  -2    1.90    1.20
   2  -2   2    0.30    1.40
  -2  -2  -2    0.20    1.20
  -2  -2  -2    0.50    0.60
   2  -2   2    0.40    1.20
   2  -2   2    0.40    1.40
  -2   2  -2    0.80    1.20
  -2   2  -2    0.90    1.30
   2   2   2    1.30    0.60
   2   2   2    2.10    1.30
  -2   2  -2    0.40    1.40
   2   2   2    0.70    1.20
  -3  -2  -2   24.90    2.70
   3  -2   2   23.80    2.80
   3  -2   2   26.50    2.70
  -3  -2  -2   26.00    1.80
  -3  -2  -2   25.70    2.60
   3  -2   2   25.70    2.90
  -3   2  -2   24.90    2.90
   3   2   2   29.70    2.80
  -3   2  -2   29.40    2.90
   3   2   2   27.60    1.80
  -3   2  -2   29.60    3.10
   3   2   2   28.00    3.60
   4  -2   2   14.30    2.50
  -4  -2  -2   10.60    1.90
   4  -2   2   12.00    2.50
  -4  -2  -2   11.10    1.60
  -4  -2  -2   11.70    2.30
   4  -2   2   13.20    2.30
  -4   2  -2   10.40    2.40
  -4   2  -2   11.60    2.70
   4   2   2   11.90    1.70
  -4   2  -2   13.60    2.80
   4   2   2   14.30    2.40
  -5  -2  -2   10.70    2.00
   5  -2   2   14.30    2.80
   5  -2   2    7.20    2.10
  -5  -2  -2    9.70    2.60
   5  -2   2    9.00    2.40
  -5  -2  -2   13.50    2.80
  -5   2  -2   10.60    2.50
  -5   2  -2    9.50    2.80
  -5   2  -2   12.10    2.80
   5   2   2   13.90    3.80
   5   2   2   11.60    2.10
  -6  -2  -2   -0.50    2.10
   6  -2   2   -5.00    2.50
   6  -2   2   -0.40    2.20
  -6  -2  -2    0.70    2.80
  -6  -2  -2    2.70    2.60
   6  -2   2    2.40    2.90
  -6   2  -2    2.40    3.20
   6   2   2    3.10    2.10
  -6   2  -2    2.00    3.10
   6   2   2   -0.40    2.10
   6   2   2    0.20    2.30
  -6   2  -2    1.30    2.80
   7  -2   2   21.60    4.30
   7  -2   2   14.00    4.30
   7  -2   2   16.80    4.40
  -7  -2  -2   16.10    4.30
  -7  -2  -2   14.50    4.10
  -7  -2  -2    9.90    2.90
  -7   2  -2   17.50    4.80
   7   2   2   16.80    3.40
   7   2   2   12.80    3.20
  -7   2  -2   12.10    3.90
  -7   2  -2   15.30    5.20
   7   2   2   15.80    3.90
   8  -2   2    7.70    4.10
   8  -2   2    0.40    5.00
  -8  -2  -2   -5.80    4.20
  -8  -2  -2   -4.30    4.80
  -8  -2  -2    3.40    3.50
   8   2   2    3.00    3.50
  -8   2  -2  -12.00    4.60
   8   2   2    2.40    5.00
  -8   2  -2    6.00    4.80
   8   2   2    2.80    3.90
  -8   2  -2    5.10    5.30
   9  -3  -2   34.20    8.10
  -9  -3   2   25.80    5.10
  -9  -3   2   30.90    5.50
  -9   3   2   43.10    7.40
  -9   3   2   29.20    7.10
  -8  -3   2    5.50    4.10
  -8  -3   2    0.80    2.80
   8  -3  -2    6.60    4.60
  -8  -3   2   -0.60    3.40
   8  -3  -2   -4.20    3.20
   8  -3  -2    2.10    5.10
  -8   3   2    6.40    4.40
   8   3  -2   -0.10    3.70
   8   3  -2   -0.70    3.50
  -8   3   2   -2.50    4.20
  -8   3   2    1.80    4.60
   8   3  -2   -3.60    2.60
   7  -3  -2   26.70    4.60
  -7  -3   2   25.40    3.50
  -7  -3   2   23.10    4.20
   7  -3  -2   21.60    3.30
   7  -3  -2   24.60    4.20
  -7  -3   2   23.70    3.00
   7   3  -2   26.60    3.50
   7   3  -2   30.50    3.80
  -7   3   2   19.10    4.10
  -7   3   2   23.10    4.10
   7   3  -2   29.60    3.40
  -7   3   2   21.10    4.30
   6  -3  -2   54.29    5.80
   6  -3  -2   38.10    4.40
  -6  -3   2   48.90    4.10
  -6  -3   2   48.40    4.70
  -6  -3   2   45.30    4.70
   6   3  -2   46.40    4.30
   6   3  -2   56.39    3.90
  -6   3   2   49.70    5.30
  -6   3   2   52.49    5.60
   6   3  -2   51.49    4.40
  -6   3   2   53.99    5.30
   5  -3  -2  189.48    7.70
  -5  -3   2  185.48    7.20
  -5  -3   2  185.28    6.50
   5  -3  -2  188.28    7.40
  -5  -3   2  181.28    6.80
  -5   3   2  193.78    7.80
  -5   3   2  193.98    7.90
   5   3  -2  184.78    6.50
  -5   3   2  187.98    7.70
   5   3  -2  186.68    6.70
  -4  -3   2    5.60    1.50
   4  -3  -2    1.90    1.50
  -4  -3   2    4.80    1.40
  -4  -3   2    5.20    1.60
   4  -3  -2    3.40    1.70
   4  -3  -2    3.70    2.00
  -4   3   2    3.90    1.80
  -4   3   2    4.20    2.00
   4   3  -2    6.90    1.50
   4   3  -2    5.40    1.50
   4   3  -2    4.10    1.30
  -4   3   2    4.60    1.90
  -3  -3   2 1041.60   26.00
   3  -3  -2 1059.29   27.00
   3  -3  -2 1067.79   27.80
  -3  -3   2 1037.80   26.10
  -3  -3   2 1102.39   26.10
   3  -3  -2 1087.29   26.90
  -3   3   2 1081.29   27.00
  -3   3   2 1031.40   26.90
   3   3  -2 1063.79   25.90
   3   3  -2 1065.69   26.30
  -3   3   2 1029.10   26.90
  -2  -3   2  937.41   23.10
   2  -3  -2  941.81   23.70
   2  -3  -2  934.21   23.80
  -2  -3   2  937.41   22.80
  -2  -3   2  943.71   22.80
  -2   3   2  944.11   23.80
  -2   3   2  960.90   23.90
   2   3  -2  962.30   22.70
   2   3  -2  966.20   22.70
  -2   3   2  943.81   23.90
   1  -3  -2    1.50    1.10
  -1  -3   2    0.90    0.50
   1  -3  -2   -0.10    1.10
  -1  -3   2    0.90    0.50
   1  -3  -2    1.20    1.00
  -1   3   2    0.20    0.70
  -1   3   2    0.00    1.00
   1   3  -2    0.90    0.50
  -1   3   2    0.80    0.90
   0  -3  -2   45.10    2.20
   0  -3  -2   48.00    2.00
   0  -3   2   48.50    2.00
   0  -3   2   46.70    2.00
   0  -3  -2   45.50    2.30
   0  -3   2   46.20    2.40
   0   3   2   45.60    2.30
   0   3  -2   45.30    2.40
   0   3   2   48.60    2.10
   0   3   2   47.10    2.30
  -1  -3  -2  425.06   10.20
  -1  -3  -2  420.76   11.20
  -1  -3  -2  436.56   11.20
   1  -3   2  407.16   11.30
   1  -3   2  413.86   11.20
   1  -3   2  404.46   11.30
  -1   3  -2  411.96   11.20
  -1   3  -2  421.46   11.30
   1   3   2  420.86   11.20
   1   3   2  408.46   10.20
   1   3   2  458.85   11.20
   2  -3   2    9.00    1.80
   2  -3   2    9.30    1.80
  -2  -3  -2    6.00    1.30
  -2  -3  -2    8.20    1.50
   2  -3   2    3.90    1.10
  -2   3  -2    8.30    1.90
  -2   3  -2   10.80    1.90
  -2   3  -2   10.40    2.40
   2   3   2    7.90    1.60
  -3  -3  -2  158.68    4.40
  -3  -3  -2  160.68    6.00
  -3  -3  -2  161.38    6.00
   3  -3   2  180.78    8.30
   3  -3   2  167.38    6.40
   3  -3   2  159.78    6.40
  -3   3  -2  167.68    6.20
  -3   3  -2  159.48    6.40
   3   3   2  156.68    5.80
   3   3   2  179.38    4.50
  -4  -3  -2   85.69    3.20
   4  -3   2   85.89    4.90
  -4  -3  -2   93.09    4.80
  -4  -3  -2   80.29    4.60
   4  -3   2   85.79    5.10
   4  -3   2   90.29    5.00
  -4   3  -2   86.89    5.30
   4   3   2   92.39    4.50
   4   3   2   94.29    3.30
  -4   3  -2   88.19    5.10
  -4   3  -2   92.59    5.40
   5  -3   2    6.50    2.70
   5  -3   2    9.00    2.80
   5  -3   2    8.30    2.80
  -5  -3  -2    6.00    2.30
  -5  -3  -2    6.80    2.40
  -5  -3  -2    7.20    1.60
  -5   3  -2    8.80    3.00
   5   3   2    7.70    2.30
  -5   3  -2    2.90    2.50
   5   3   2    6.40    2.40
   5   3   2    6.10    1.70
  -5   3  -2    2.30    2.70
   6  -3   2   53.19    7.80
  -6  -3  -2   56.89    3.80
   6  -3   2   60.69    5.80
  -6  -3  -2   51.49    6.00
  -6  -3  -2   51.29    6.90
   6  -3   2   56.69    5.80
   6   3   2   66.19    5.00
   6   3   2   58.39    5.70
  -6   3  -2   62.49    6.10
  -6   3  -2   65.19    6.30
  -6   3  -2   59.09    6.40
   6   3   2   63.49    3.90
  -7  -3  -2   13.60    3.90
  -7  -3  -2   11.60    2.60
   7  -3   2   17.00    4.70
  -7  -3  -2   12.80    3.90
   7  -3   2   11.00    3.70
   7  -3   2   16.00    4.40
   7   3   2   16.00    2.70
  -7   3  -2   24.70    4.80
   7   3   2   11.40    3.80
  -7   3  -2   16.70    4.90
  -7   3  -2   11.40    4.20
   8  -3   2    4.60    4.10
   8  -3   2   14.90    6.20
   8  -3   2   -4.90    5.30
  -8  -3  -2   13.10    4.70
  -8  -3  -2    3.50    3.00
  -8  -3  -2   10.30    4.80
  -8   3  -2   11.30    7.60
   8   3   2    3.80    4.80
  -8   3  -2    6.60    5.50
  -8   3  -2    4.80    6.30
  -9  -4   2    5.10    5.50
   9  -4  -2    1.30    7.70
  -9   4   2    5.90    5.80
  -9   4   2    5.20    6.70
   8  -4  -2  104.59    8.20
   8  -4  -2  109.99   10.20
  -8  -4   2  114.19    9.10
  -8  -4   2   96.69    6.70
  -8  -4   2  118.49    6.80
   8  -4  -2  102.49    9.00
  -8   4   2  104.89    8.90
   8   4  -2   91.49    5.90
  -8   4   2  129.49   11.10
  -8   4   2  106.69    9.00
   8   4  -2  102.59    7.40
  -7  -4   2  138.09    7.90
   7  -4  -2  150.58    8.90
  -7  -4   2  140.89    6.40
   7  -4  -2  127.69    7.70
  -7  -4   2  119.49    6.50
  -7   4   2  133.79    8.30
  -7   4   2  153.18    9.40
  -7   4   2  138.29    8.70
   7   4  -2  140.59    6.10
   7   4  -2  141.19    7.50
  -6  -4   2   89.99    4.80
   6  -4  -2   89.39    6.80
   6  -4  -2   80.09    6.10
  -6  -4   2   90.29    5.70
  -6  -4   2   86.49    5.00
   6  -4  -2  100.29    5.90
   6   4  -2   87.39    5.00
  -6   4   2   94.39    6.40
   6   4  -2   86.99    4.60
  -6   4   2   90.19    6.60
  -6   4   2  103.39    6.90
   5  -4  -2  217.38   10.90
   5  -4  -2  246.38    9.40
  -5  -4   2  246.38    8.40
  -5  -4   2  243.38    8.10
   5  -4  -2  251.67    9.00
  -5  -4   2  250.87    7.60
  -5   4   2  250.97    9.50
   5   4  -2  241.08    7.80
  -5   4   2  244.48    9.30
  -5   4   2  240.78    9.30
   5   4  -2  250.07    7.90
  -4  -4   2  218.88    6.40
   4  -4  -2  206.18    7.50
   4  -4  -2  210.98    7.70
  -4  -4   2  198.88    6.60
  -4  -4   2  206.88    6.80
   4   4  -2  210.08    6.40
  -4   4   2  208.78    7.90
  -4   4   2  213.68    7.80
  -4   4   2  201.88    7.70
   4   4  -2  203.98    6.30
  -3  -4   2  157.58    4.90
   3  -4  -2  154.68    5.90
   3  -4  -2  149.99    5.90
  -3  -4   2  151.58    4.80
   3  -4  -2  151.18    5.70
  -3  -4   2  149.88    4.90
  -3   4   2  157.38    6.10
  -3   4   2  156.58    5.90
   3   4  -2  155.08    4.70
   3   4  -2  151.28    4.60
  -2  -4   2   56.39    2.20
   2  -4  -2   55.89    3.20
   2  -4  -2   58.99    3.50
   2  -4  -2   56.99    3.10
  -2  -4   2   55.39    2.60
  -2  -4   2   53.79    2.20
  -2   4   2   57.09    3.30
  -2   4   2   53.19    3.30
  -2   4   2   55.19    3.50
   2   4  -2   56.09    2.00
   2   4  -2   53.29    2.00
  -1  -4   2  496.65   12.20
   1  -4  -2  472.55   13.00
   1  -4  -2  493.45   13.00
  -1  -4   2  506.95   12.20
  -1  -4   2  486.55   12.60
   1  -4  -2  493.35   13.00
  -1   4   2  500.25   13.10
  -1   4   2  480.25   13.00
   1   4  -2  489.55   12.60
   1   4  -2  496.15   12.10
   1   4  -2  495.15   12.10
  -1   4   2  470.25   13.00
   0  -4   2  410.46   10.80
   0  -4  -2  395.36   11.10
   0  -4  -2  408.46   11.10
   0  -4  -2  426.76   10.80
   0  -4   2  426.16   11.20
   0  -4   2  414.16   10.80
   0   4  -2  406.76   11.10
   0   4   2  424.26   11.20
   0   4   2  421.86   10.80
   0   4  -2  430.26   10.80
   0   4   2  405.86   11.10
  -1  -4  -2  311.07    8.90
   1  -4   2  315.87    9.00
   1  -4   2  322.67    9.20
  -1  -4  -2  308.77    8.00
  -1  -4  -2  319.77    9.00
   1  -4   2  314.17    9.10
   1   4   2  322.57    8.90
   1   4   2  319.87    9.00
  -1   4  -2  320.37    9.20
  -1   4  -2  333.87    9.10
   2  -4   2   24.70    2.80
  -2  -4  -2   20.90    2.30
  -2  -4  -2   18.40    2.30
   2  -4   2   20.10    2.60
   2  -4   2   20.10    2.60
  -2   4  -2   19.70    2.40
  -2   4  -2   16.00    2.00
   2   4   2   18.50    2.10
  -2   4  -2   17.50    2.10
  -3  -4  -2   38.80    3.00
   3  -4   2   41.40    3.50
   3  -4   2   45.20    3.60
  -3  -4  -2   40.60    3.20
   3  -4   2   42.40    3.50
   3   4   2   41.10    3.00
  -3   4  -2   40.90    3.70
   4  -4   2   35.40    4.20
   4  -4   2   38.30    4.20
  -4  -4  -2   37.30    3.70
  -4  -4  -2   42.20    3.60
   4  -4   2   38.90    4.10
  -4   4  -2   34.50    4.10
   4   4   2   40.10    3.30
  -4   4  -2   40.70    4.00
   4   4   2   36.90    1.60
  -4   4  -2   42.10    4.50
   4   4   2   39.80    3.40
  -5  -4  -2  266.47    9.80
   5  -4   2  258.77    9.80
   5  -4   2  259.67   10.30
   5  -4   2  275.37   10.30
  -5  -4  -2  264.87    7.10
  -5  -4  -2  258.47    9.60
   5   4   2  260.07    9.10
  -5   4  -2  271.37   10.00
   5   4   2  272.47    7.20
   5   4   2  251.27    9.40
  -5   4  -2  272.67   10.50
  -5   4  -2  260.67   10.40
  -6  -4  -2   22.90    2.60
   6  -4   2   20.10    3.70
   6  -4   2   38.00    5.10
  -6  -4  -2   17.90    3.50
   6  -4   2   29.40    4.50
  -6  -4  -2   21.60    3.60
   6   4   2   26.10    3.80
  -6   4  -2   25.30    4.50
   6   4   2   23.50    2.90
  -6   4  -2   26.60    4.60
   6   4   2   21.20    2.70
  -6   4  -2   32.70    4.50
   7  -4   2   27.90    5.00
  -7  -4  -2   16.10    2.20
  -7  -4  -2   18.30    4.50
  -7  -4  -2   21.80    4.80
   7  -4   2   14.80    4.80
   7  -4   2   15.20    5.00
  -7   4  -2   17.70    4.60
   7   4   2   17.40    4.40
  -7   4  -2   16.60    4.60
   7   4   2   18.70    2.50
   7   4   2   22.20    3.20
  -7   4  -2   16.50    5.10
   8  -4   2   83.99   10.00
  -8  -4  -2   68.09    8.70
  -8  -4  -2   79.89    8.40
  -8  -4  -2   69.69    4.30
   8  -4   2   79.89   10.40
  -8   4  -2  118.19   12.00
  -8   4  -2  106.29   11.20
   8   4   2   89.69    9.20
  -8   4  -2   70.89    7.40
   8  -5  -2    2.50    4.00
  -8  -5   2    5.90    4.30
  -8  -5   2    4.50    3.00
  -8  -5   2    8.80    3.10
   8  -5  -2   11.20    5.90
  -8   5   2   -0.10    6.20
  -8   5   2   -2.50    4.70
   8   5  -2   -0.20    3.40
  -8   5   2    2.40    4.50
   8   5  -2   -1.60    2.50
   7  -5  -2    0.50    3.20
   7  -5  -2    0.70    4.20
   7  -5  -2   -2.00    3.00
  -7  -5   2   -2.70    2.30
  -7  -5   2   -4.50    2.30
  -7  -5   2   -0.80    3.00
  -7   5   2   -0.10    4.20
  -7   5   2   10.90    6.30
   7   5  -2   -0.50    1.90
   7   5  -2   -1.00    2.60
  -7   5   2   -0.50    3.50
  -6  -5   2    7.20    2.70
   6  -5  -2    5.30    3.40
  -6  -5   2    4.50    1.90
   6  -5  -2   10.90    3.10
   6  -5  -2   11.10    3.70
  -6  -5   2    7.70    2.10
   6   5  -2    5.40    1.60
  -6   5   2    6.70    3.40
  -6   5   2    6.20    3.50
  -6   5   2    3.10    3.00
   6   5  -2    6.70    2.60
   5  -5  -2   75.09    5.40
   5  -5  -2   80.49    5.20
  -5  -5   2   79.09    3.80
   5  -5  -2   69.99    8.10
  -5  -5   2   69.99    4.10
  -5  -5   2   72.39    4.40
  -5   5   2   73.49    5.30
   5   5  -2   78.59    3.90
   5   5  -2   78.19    3.70
  -5   5   2   72.29    5.70
  -5   5   2   82.89    5.70
   4  -5  -2  174.28    6.80
  -4  -5   2  165.58    5.40
  -4  -5   2  152.38    5.20
  -4  -5   2  160.48    5.70
   4  -5  -2  168.68    6.90
   4  -5  -2  173.38    7.00
  -4  -5   2  157.78    5.90
  -4   5   2  168.68    7.00
  -4   5   2  174.58    7.10
   4   5  -2  166.68    5.40
   4   5  -2  165.68    5.40
  -4   5   2  160.48    7.00
  -3  -5   2  217.08    6.40
   3  -5  -2  218.18    7.50
  -3  -5   2  213.28    6.30
   3  -5  -2  222.48    7.70
  -3  -5   2  213.48    6.50
  -3  -5   2  220.68    6.30
   3  -5  -2  218.38    7.70
  -3   5   2  212.28    7.90
   3   5  -2  214.98    6.10
   3   5  -2  225.68    6.20
  -3   5   2  205.98    7.60
  -3   5   2  220.78    7.70
   2  -5  -2    7.30    3.10
   2  -5  -2    4.60    1.30
  -2  -5   2    6.20    1.00
  -2  -5   2    5.10    1.20
   2  -5  -2    6.80    1.60
  -2  -5   2    6.90    1.20
  -2   5   2    2.80    1.50
   2   5  -2    7.00    0.90
  -2   5   2    5.40    1.70
   2   5  -2    6.50    1.00
  -2   5   2    4.90    1.70
  -1  -5   2  122.09    4.00
   1  -5  -2  138.79    5.00
  -1  -5   2  118.29    4.00
   1  -5  -2  117.59    4.70
  -1  -5   2  142.49    4.60
   1  -5  -2  117.29    4.70
  -1   5   2  117.09    4.80
  -1   5   2  148.09    5.10
  -1   5   2  118.89    4.70
   1   5  -2  112.59    3.80
   1   5  -2  149.99    4.60
   0  -5   2  347.07    9.50
   0  -5  -2  349.47    9.80
   0  -5  -2  349.96    9.40
   0  -5   2  342.47    9.40
   0  -5   2  357.36    9.90
   0   5  -2  342.87    9.40
   0   5   2  331.27    9.70
   0   5   2  348.37    9.40
   0   5  -2  347.37    9.80
   0   5   2  358.26    9.80
   1  -5   2  226.38    7.30
  -1  -5  -2  229.58    7.20
  -1  -5  -2  228.68    7.20
  -1  -5  -2  235.68    6.40
   1  -5   2  235.48    7.40
   1  -5   2  232.48    7.50
   1   5   2  238.88    6.40
  -1   5  -2  242.38    7.30
   1   5   2  233.98    7.20
  -1   5  -2  242.68    7.60
   1   5   2  246.28    7.30
   2  -5   2   72.39    3.90
   2  -5   2   65.59    3.90
  -2  -5  -2   67.79    3.50
   2  -5   2   62.19    3.70
  -2  -5  -2   68.99    3.50
  -2   5  -2   68.59    4.00
   2   5   2   68.79    3.40
  -2   5  -2   67.19    3.70
  -2   5  -2   68.79    3.90
   3  -5   2   78.79    4.60
  -3  -5  -2   72.99    4.00
  -3  -5  -2   75.79    4.00
   3  -5   2   73.49    4.40
   3  -5   2   75.59    4.60
  -3   5  -2   80.09    4.70
  -3   5  -2   71.19    4.60
   3   5   2   76.79    4.00
   4  -5   2   45.30    4.40
  -4  -5  -2   51.49    3.90
   4  -5   2   59.49    4.90
  -4  -5  -2   49.00    4.10
   4   5   2   53.69    3.90
  -4   5  -2   48.50    4.80
  -4   5  -2   50.89    5.00
   4   5   2   50.79    3.60
  -5  -5  -2    6.80    2.60
   5  -5   2   16.90    3.70
  -5  -5  -2   14.30    2.40
   5  -5   2   12.10    4.60
   5   5   2   13.30    2.80
  -5   5  -2   14.50    3.00
   5   5   2   10.10    2.00
  -5   5  -2   15.40    3.30
  -5   5  -2   12.60    3.20
   6  -5   2   13.20    3.80
  -6  -5  -2   11.10    3.10
   6  -5   2   17.10    4.10
   6  -5   2   11.30    3.70
  -6  -5  -2   11.50    3.00
   6   5   2   15.80    3.50
  -6   5  -2   18.20    4.20
   6   5   2   16.70    2.70
  -6   5  -2   12.80    4.30
  -6   5  -2   16.00    3.80
   7  -5   2    3.10    4.30
  -7  -5  -2    0.40    3.90
   7  -5   2   -2.50    4.20
   7  -5   2   -0.60    4.30
  -7  -5  -2    0.90    3.20
   7   5   2    4.80    2.50
   7   5   2    5.40    3.80
  -7   5  -2    9.50    4.90
  -7   5  -2    6.10    4.50
   8  -5   2   22.30    5.00
  -8  -5  -2   14.40    6.30
  -8  -5  -2   12.90    4.60
   8  -5   2   12.40    6.20
   8  -5   2   28.50    7.40
  -8   5  -2   13.30    6.50
   8   5   2   13.10    5.20
  -8   5  -2   12.50    7.00
  -8   5  -2   20.30    6.20
  -8  -6   2   13.60    3.00
  -8  -6   2   16.90    4.90
  -8  -6   2   18.00    3.40
   8  -6  -2   24.50    6.40
   8  -6  -2   20.10    4.40
  -8  -6   2   17.20    3.00
   8   6  -2   13.00    3.90
  -8   6   2   23.10    5.90
  -8   6   2   20.80    6.00
  -8   6   2   16.40    6.60
  -7  -6   2    1.20    2.20
   7  -6  -2    3.40    3.90
  -7  -6   2    4.50    2.20
  -7  -6   2    4.90    3.10
  -7  -6   2    4.40    2.40
   7  -6  -2    3.50    4.60
   7  -6  -2    3.30    3.10
   7   6  -2    2.80    1.90
  -7   6   2    3.60    4.20
   7   6  -2   -0.60    2.50
  -7   6   2    8.20    4.10
  -7   6   2   -2.40    4.20
  -6  -6   2   57.39    3.70
   6  -6  -2   58.79    6.50
  -6  -6   2   57.49    3.90
  -6  -6   2   63.69    4.20
  -6  -6   2   54.09    4.90
   6  -6  -2   57.19    5.70
   6  -6  -2   50.49    5.40
  -6   6   2   55.69    6.10
  -6   6   2   55.89    6.50
   6   6  -2   53.99    4.00
   6   6  -2   62.19    3.60
  -6   6   2   63.59    6.10
   5  -6  -2  108.89    6.30
  -5  -6   2  101.89    4.80
  -5  -6   2  107.49    4.20
   5  -6  -2   98.39    6.20
  -5  -6   2  100.09    4.30
  -5  -6   2  104.39    5.30
   5  -6  -2  103.39    6.10
   5   6  -2  101.49    4.50
   5   6  -2  104.99    4.30
  -5   6   2   99.99    6.20
  -5   6   2  103.49    6.50
   4  -6  -2  160.58    6.90
  -4  -6   2  161.08    5.60
  -4  -6   2  156.28    5.80
  -4  -6   2  155.18    5.20
   4  -6  -2  165.48    6.90
  -4  -6   2  172.08    5.30
   4  -6  -2  160.48    7.20
  -4   6   2  162.38    7.40
  -4   6   2  160.08    7.10
   4   6  -2  163.78    5.30
  -4   6   2  155.58    7.00
   4   6  -2  150.68    5.20
  -3  -6   2   43.70    2.70
   3  -6  -2   45.20    4.00
   3  -6  -2   40.40    3.60
  -3  -6   2   43.00    2.50
   3  -6  -2   44.10    3.70
  -3  -6   2   49.50    2.70
  -3  -6   2   43.90    2.50
   3   6  -2   45.00    2.20
  -3   6   2   41.50    3.70
   3   6  -2   47.50    2.30
  -3   6   2   44.40    3.60
  -3   6   2   47.90    4.10
   2  -6  -2  482.95   13.80
  -2  -6   2  502.45   12.70
  -2  -6   2  488.45   12.60
  -2  -6   2  491.55   12.90
   2  -6  -2  479.85   13.80
   2  -6  -2  504.45   13.90
   2   6  -2  490.85   12.80
  -2   6   2  473.95   13.90
  -2   6   2  477.35   13.80
   2   6  -2  492.55   12.50
  -2   6   2  489.15   13.90
   2   6  -2  499.25   12.50
  -1  -6   2  108.29    4.30
   1  -6  -2  100.19    4.50
   1  -6  -2  105.19    4.50
  -1  -6   2   98.99    3.70
  -1  -6   2  106.79    3.80
   1  -6  -2  105.09    4.50
  -1   6   2  101.39    4.50
   1   6  -2  113.99    4.20
   1   6  -2  117.59    3.80
  -1   6   2   99.49    4.50
  -1   6   2  110.09    4.60
   1   6  -2  104.19    3.70
   0  -6  -2   44.30    3.00
   0  -6  -2   45.60    2.70
   0  -6   2   46.30    2.60
   0  -6   2   40.40    3.10
   0  -6  -2   43.20    2.90
   0   6  -2   42.30    3.10
   0   6   2   47.60    3.10
   0   6  -2   47.00    2.70
   0   6   2   46.40    3.00
   0   6   2   46.30    2.90
  -1  -6  -2  783.02   20.10
  -1  -6  -2  769.32   20.10
   1  -6   2  772.22   20.10
  -1  -6  -2  791.82   19.20
   1  -6   2  761.92   20.20
   1   6   2  764.62   20.00
   1   6   2  779.32   20.00
  -1   6  -2  793.02   20.40
  -1   6  -2  778.42   20.20
   1   6   2  761.02   19.10
   2  -6   2  176.48    6.70
   2  -6   2  172.28    6.50
  -2  -6  -2  149.79    4.40
   2  -6   2  175.18    6.60
  -2  -6  -2  175.08    6.10
  -2  -6  -2  163.78    6.10
  -2   6  -2  177.38    6.50
  -2   6  -2  172.58    6.70
   2   6   2  171.38    4.60
  -2   6  -2  177.68    6.60
   2   6   2  181.68    6.10
   3  -6   2   16.70    2.80
   3  -6   2   13.60    2.20
  -3  -6  -2   19.50    2.60
  -3  -6  -2   15.70    2.30
   3  -6   2   19.60    3.00
  -3   6  -2    9.20    1.90
   3   6   2   15.00    1.90
   3   6   2   14.40    2.00
  -3   6  -2   19.50    3.90
  -3   6  -2   13.70    2.40
  -4  -6  -2    7.10    2.10
   4  -6   2    7.00    2.50
  -4  -6  -2    7.80    2.30
   4  -6   2    7.30    2.80
  -4   6  -2    8.20    2.80
   4   6   2    6.00    2.00
  -4   6  -2    8.20    2.40
   4   6   2    8.50    2.10
  -4   6  -2    5.00    2.70
   5  -6   2  194.08    8.80
  -5  -6  -2  187.98    8.50
   5  -6   2  201.58    9.30
   5  -6   2  207.98    9.10
  -5  -6  -2  198.18    8.10
  -5   6  -2  208.68    9.50
  -5   6  -2  200.68    9.10
  -5   6  -2  198.58    9.40
   5   6   2  190.58    7.90
   5   6   2  193.28    7.50
  -6  -6  -2   31.20    4.30
  -6  -6  -2   21.50    4.50
   6  -6   2   31.50    5.10
   6  -6   2   23.20    4.50
   6  -6   2   22.60    4.70
  -6   6  -2   26.90    5.00
   6   6   2   22.70    3.80
   6   6   2   24.00    2.90
  -6   6  -2   34.20    8.50
  -6   6  -2   23.20    4.50
   7  -6   2   16.20    4.60
   7  -6   2   10.50    3.90
  -7  -6  -2   15.80    3.80
   7  -6   2   24.20    5.90
  -7   6  -2   23.80    5.50
   7   6   2   19.70    3.20
  -7   6  -2   15.30    4.90
   7   6   2   16.50    4.00
  -7   6  -2   14.80    5.40
   8  -6   2    7.70    7.00
   8  -6   2    5.90    5.20
   8  -6   2    0.70    6.10
  -8  -6  -2   12.50    5.50
  -8  -6  -2   14.00    4.80
  -8   6  -2    5.00    6.10
  -8   6  -2   15.70    7.10
   8   6   2   10.80    4.90
  -8   6  -2   21.40    7.40
   8  -7  -2    6.10    5.20
  -8  -7   2    6.80    3.10
   8  -7  -2    0.90    6.20
  -8  -7   2   -0.50    4.10
   8  -7  -2   -0.10    5.10
  -8   7   2   -0.40    5.40
  -8   7   2    4.00    6.30
   8   7  -2   -6.00    3.10
  -7  -7   2   44.60    3.50
   7  -7  -2   59.79    6.90
  -7  -7   2   50.29    3.40
  -7  -7   2   49.00    4.50
  -7  -7   2   52.29    6.10
   7  -7  -2   51.19    6.10
   7  -7  -2   52.39    6.50
   7   7  -2   44.00    4.70
   7   7  -2   50.29    3.90
  -7   7   2   43.30    5.60
  -7   7   2   36.10    5.50
  -6  -7   2  110.69    4.50
  -6  -7   2  108.59    4.30
  -6  -7   2  113.39    6.10
  -6  -7   2  101.79    5.30
   6  -7  -2  105.89    7.60
   6  -7  -2  112.29    7.30
   6   7  -2  116.59    4.70
  -6   7   2  104.99    8.50
   6   7  -2  116.29    5.30
  -6   7   2  109.29    7.80
  -5  -7   2   38.30    3.00
  -5  -7   2   36.90    3.10
   5  -7  -2   51.39    5.10
   5  -7  -2   37.30    4.50
   5  -7  -2   39.70    5.20
  -5  -7   2   40.10    2.80
  -5  -7   2   37.40    3.90
  -5   7   2   45.10    5.40
   5   7  -2   42.50    3.60
   5   7  -2   41.50    2.90
  -5   7   2   43.10    5.00
  -5   7   2   40.80    5.10
  -4  -7   2  346.67   10.00
   4  -7  -2  344.17   11.50
  -4  -7   2  358.46    9.50
  -4  -7   2  341.37    9.40
   4  -7  -2  330.37   11.70
  -4  -7   2  337.77   10.10
  -4   7   2  340.47   11.60
  -4   7   2  329.87   11.50
  -4   7   2  339.97   12.00
   4   7  -2  335.67    9.50
   4   7  -2  343.67    9.60
   3  -7  -2  503.15   14.80
   3  -7  -2  486.65   14.70
  -3  -7   2  483.35   13.20
  -3  -7   2  477.35   13.20
  -3  -7   2  482.95   13.00
   3  -7  -2  542.15   17.10
   3   7  -2  482.95   12.80
  -3   7   2  491.75   14.70
   3   7  -2  497.55   12.80
  -3   7   2  508.15   14.80
  -2  -7   2   14.70    1.90
   2  -7  -2   13.10    2.10
  -2  -7   2   15.70    1.80
  -2  -7   2    9.80    1.70
   2  -7  -2   13.40    2.20
   2  -7  -2   16.60    2.50
   2   7  -2   13.40    1.70
  -2   7   2   12.00    2.00
  -2   7   2   16.00    2.50
  -2   7   2    9.00    1.90
  -1  -7   2  294.97    8.60
   1  -7  -2  273.37    9.00
  -1  -7   2  281.87    8.20
  -1  -7   2  287.57    8.20
   1  -7  -2  279.87    9.00
   1  -7  -2  290.37    9.10
   1   7  -2  285.37    8.10
   1   7  -2  288.07    8.60
   1   7  -2  282.67    8.10
  -1   7   2  276.57    8.90
  -1   7   2  292.67    9.10
  -1   7   2  284.97    8.90
   0  -7  -2 1744.93   43.00
   0  -7  -2 1736.03   42.50
   0  -7   2 1749.43   42.60
   0  -7   2 1700.23   42.70
   0  -7   2 1762.52   42.90
   0   7   2 1710.13   42.50
   0   7   2 1719.23   42.90
   0   7  -2 1745.83   42.90
   0   7   2 1789.52   43.00
   0   7  -2 1796.12   42.90
   1  -7   2  773.92   20.30
   1  -7   2  811.82   20.50
  -1  -7  -2  767.32   20.10
   1  -7   2  768.62   20.20
  -1  -7  -2  764.82   20.10
  -1  -7  -2  800.42   19.30
  -1   7  -2  796.22   20.30
  -1   7  -2  740.13   20.30
   1   7   2  759.62   19.20
   1   7   2  686.13   20.90
   1   7   2  759.82   20.10
   2  -7   2  109.19    5.30
  -2  -7  -2  128.49    5.00
   2  -7   2  113.69    5.60
   2  -7   2  111.39    5.40
   2   7   2  135.59    5.10
  -2   7  -2  115.39    5.70
   2   7   2  112.89    3.60
  -2   7  -2  112.59    5.40
   3  -7   2   42.60    4.20
   3  -7   2   51.99    4.20
  -3  -7  -2   40.70    3.50
  -3  -7  -2   41.60    3.70
  -3   7  -2   43.20    4.10
  -3   7  -2   42.00    4.40
   3   7   2   47.50    3.30
   3   7   2   45.40    3.40
  -3   7  -2   42.00    4.20
   4  -7   2  132.69    7.20
   4  -7   2  139.19    6.80
   4  -7   2  136.99    7.10
  -4  -7  -2  117.59    6.20
  -4  -7  -2  133.59    6.00
  -4   7  -2  138.79    7.20
   4   7   2  126.49    5.90
   4   7   2  142.09    6.30
  -4   7  -2  175.48    9.80
   5  -7   2   24.60    4.00
   5  -7   2   24.60    4.50
   5  -7   2   22.80    3.80
  -5  -7  -2   19.20    2.90
   5   7   2   29.10    3.50
  -5   7  -2   29.40    4.80
   5   7   2   22.70    3.20
  -5   7  -2   22.30    3.90
  -5   7  -2   27.80    4.10
   6  -7   2   80.69    7.00
  -6  -7  -2   80.09    7.90
   6  -7   2   64.19    7.30
  -6  -7  -2   65.99    5.70
   6  -7   2   75.09    7.20
   6   7   2   72.19    4.80
  -6   7  -2   78.19    8.00
  -6   7  -2   50.79    9.80
   6   7   2   71.59    5.80
  -6   7  -2   86.29    8.10
   7  -7   2   27.60    6.10
   7  -7   2   26.70    6.00
   7  -7   2   24.80    5.90
  -7  -7  -2   22.50    4.10
  -7  -7  -2   28.70    5.20
  -7   7  -2   24.20    5.80
   7   7   2   22.50    3.50
  -7   7  -2   29.70    6.40
   7   7   2   21.80    4.40
  -7   7  -2   31.70    6.40
  -8  -7  -2    2.90    5.00
   8  -7   2    8.60    7.30
   8  -7   2  -16.00    6.80
  -8  -7  -2   -2.00    4.30
   8  -7   2   17.60    8.30
  -8   7  -2   -0.20    6.20
  -8   7  -2   34.60    8.90
  -8   7  -2    9.60    6.40
  -8  -8   2   15.90    3.90
   8  -8  -2   16.20    7.80
   8  -8  -2   24.00    7.20
  -8  -8   2   27.70    5.20
   8  -8  -2   22.70    5.80
  -8   8   2   21.30    6.70
  -8   8   2   44.20    8.40
   8   8  -2   20.80    3.90
  -8   8   2   19.30    9.50
   7  -8  -2   27.70    5.00
   7  -8  -2   26.20    5.30
   7  -8  -2   27.30    5.80
  -7  -8   2   25.10    3.40
  -7  -8   2   29.00    4.40
  -7   8   2   29.10    5.50
   7   8  -2   26.10    2.80
  -7   8   2   21.40    5.40
  -7   8   2   30.10    6.90
   7   8  -2   32.00    3.60
   6  -8  -2   -2.10    3.00
  -6  -8   2    0.00    1.50
  -6  -8   2    0.20    1.40
   6  -8  -2    0.70    3.70
  -6  -8   2    5.40    2.10
   6  -8  -2    1.30    3.80
  -6  -8   2    0.70    2.40
  -6   8   2    2.50    3.50
   6   8  -2    2.90    1.60
  -6   8   2    0.00    4.50
  -6   8   2    1.50    3.80
   6   8  -2    2.40    2.10
  -5  -8   2   33.60    4.60
  -5  -8   2   36.00    2.80
   5  -8  -2   30.30    4.00
   5  -8  -2   37.40    4.60
   5  -8  -2   22.60    5.10
  -5  -8   2   29.80    2.90
  -5  -8   2   31.40    3.90
   5   8  -2   30.80    3.00
   5   8  -2   32.80    2.90
  -5   8   2   40.50    5.00
  -5   8   2   33.20    4.00
  -5   8   2   37.40    5.40
  -4  -8   2  227.28    7.80
  -4  -8   2  231.38    6.90
  -4  -8   2  239.28    7.60
  -4  -8   2  238.98    7.10
   4  -8  -2  229.38    9.10
   4  -8  -2  245.18   10.70
   4  -8  -2  226.88    9.30
   4   8  -2  233.98    7.10
  -4   8   2  234.38    9.50
  -4   8   2  221.98    9.80
   4   8  -2  226.28    7.20
  -4   8   2  233.38    9.30
   3  -8  -2    3.30    2.00
  -3  -8   2    2.10    1.40
  -3  -8   2    2.40    1.50
   3  -8  -2    6.70    2.00
  -3  -8   2    4.10    1.30
   3  -8  -2    3.30    2.30
   3   8  -2    5.10    1.20
   3   8  -2    2.10    1.30
  -3   8   2    2.20    2.10
  -3   8   2    2.90    2.10
  -3   8   2    4.60    2.50
   2  -8  -2   30.80    4.20
  -2  -8   2   20.80    2.20
   2  -8  -2   19.80    2.60
   2  -8  -2   22.60    3.00
  -2  -8   2   19.70    2.20
  -2  -8   2   20.80    2.00
   2   8  -2   20.20    2.10
  -2   8   2   16.30    2.40
   2   8  -2   19.60    2.00
  -2   8   2   16.20    2.40
   2   8  -2   21.20    2.50
  -2   8   2   21.90    2.90
   1  -8  -2  228.48    7.90
  -1  -8   2  227.98    7.40
  -1  -8   2  223.88    7.10
   1  -8  -2  234.28    8.00
  -1  -8   2  223.88    7.10
   1  -8  -2  223.38    7.70
   1   8  -2  224.48    7.00
   1   8  -2  225.98    7.40
  -1   8   2  220.38    7.80
  -1   8   2  216.88    7.70
   1   8  -2  230.78    7.10
   0  -8  -2  309.27    9.20
   0  -8   2  315.87    9.50
   0  -8  -2  303.07    9.60
   0  -8   2  307.17    9.50
   0  -8   2  302.37    9.30
   0  -8  -2  297.67    9.60
   0   8  -2  297.87    9.50
   0   8   2  302.07    9.60
   0   8  -2  312.17    9.20
   0   8   2  332.07   10.60
   0   8   2  305.37    9.20
  -1  -8  -2  131.59    5.50
   1  -8   2  129.99    6.20
  -1  -8  -2  130.79    4.80
   1  -8   2  139.19    5.60
   1  -8   2  134.69    5.80
  -1   8  -2  131.49    5.80
   1   8   2  129.59    4.80
   1   8   2  128.49    5.40
   1   8   2  130.09    5.30
  -1   8  -2  138.59    5.50
   2  -8   2  145.39    6.40
  -2  -8  -2  145.49    5.80
  -2  -8  -2  138.39    5.90
   2  -8   2  147.99    6.60
  -2  -8  -2  140.39    4.50
   2  -8   2  146.79    6.30
   2   8   2  148.89    4.60
  -2   8  -2  143.89    6.50
  -2   8  -2  144.09    6.50
  -2   8  -2  140.39    6.30
   2   8   2  144.89    5.70
   3  -8   2    6.00    2.60
   3  -8   2    7.70    2.50
  -3  -8  -2   11.20    2.50
   3  -8   2    7.90    2.70
  -3  -8  -2    6.80    2.00
  -3   8  -2    7.40    2.60
  -3   8  -2    6.80    2.70
   3   8   2    8.90    2.20
  -3   8  -2    5.50    1.90
   3   8   2    6.30    1.60
  -4  -8  -2   20.60    3.40
   4  -8   2   17.70    3.20
   4  -8   2   20.20    3.20
  -4  -8  -2   20.50    3.00
   4  -8   2   15.80    3.00
   4   8   2   20.40    2.80
   4   8   2   25.70    3.20
  -4   8  -2   21.60    3.60
  -4   8  -2   24.70    3.80
  -4   8  -2   26.80    4.20
   5  -8   2   24.40    4.00
   5  -8   2   25.40    4.00
  -5  -8  -2   28.30    4.60
  -5  -8  -2   32.20    4.30
   5  -8   2   33.20    4.80
  -5   8  -2   26.60    4.80
  -5   8  -2   34.90    4.80
  -5   8  -2   24.90    4.50
   5   8   2   29.00    3.70
   5   8   2   29.10    3.10
  -6  -8  -2    2.70    3.30
   6  -8   2   -0.90    3.60
  -6  -8  -2    5.20    2.80
   6  -8   2   -0.90    4.40
   6  -8   2   -1.90    3.60
  -6   8  -2    0.10    4.40
  -6   8  -2   -1.30    4.00
   6   8   2    2.00    2.00
  -6   8  -2    1.20    4.30
   6   8   2    1.50    2.90
  -7  -8  -2   -0.70    3.60
   7  -8   2   -3.20    4.60
   7  -8   2   -4.80    5.40
  -7  -8  -2    2.70    4.40
   7  -8   2   -3.90    5.20
  -7   8  -2   -5.10    6.00
   7   8   2    0.70    3.00
   7   8   2   -5.10    3.50
  -7   8  -2    0.10    5.10
  -7   8  -2    1.40    5.50
  -8  -8  -2    9.00    5.20
   8  -8   2   16.60    7.10
   8  -8   2    2.80    7.50
  -8   8  -2   22.80    9.00
  -8   8  -2   11.90    7.10
  -8   8  -2   26.30    7.90
  -8  -9   2   -1.80    4.80
  -8  -9   2    1.90    3.50
  -8   9   2   13.50    7.10
  -8   9   2   -6.50    9.00
  -8   9   2    5.60    6.60
   8   9  -2    4.40    3.60
  -7  -9   2   13.00    3.80
   7  -9  -2    5.30    4.30
   7  -9  -2   11.90    6.00
  -7  -9   2   10.10    2.80
   7  -9  -2    4.70    4.40
  -7   9   2   12.60    4.60
  -7   9   2    8.70    6.70
  -7   9   2    2.50    4.90
   7   9  -2    6.20    2.80
   7   9  -2    6.00    2.20
  -6  -9   2   12.30    2.90
   6  -9  -2    4.20    4.20
   6  -9  -2    2.40    4.20
  -6  -9   2    4.00    2.50
   6  -9  -2    5.20    4.00
  -6   9   2    4.00    3.80
   6   9  -2    6.90    1.80
  -6   9   2    9.80   10.20
   6   9  -2    5.10    2.20
  -6   9   2   -1.60    3.40
   5  -9  -2   30.90    4.60
  -5  -9   2   38.80    3.00
  -5  -9   2   37.20    2.70
  -5  -9   2   38.60    4.00
  -5  -9   2   41.60    3.40
   5  -9  -2   25.20    4.20
   5  -9  -2   30.50    4.10
   5   9  -2   37.80    3.10
  -5   9   2   31.10    4.10
   5   9  -2   33.10    2.70
  -5   9   2   39.70    5.20
  -5   9   2   28.30    4.80
   4  -9  -2    5.20    2.60
  -4  -9   2    3.20    1.60
   4  -9  -2    5.10    2.60
  -4  -9   2    6.10    1.90
  -4  -9   2    4.20    1.90
  -4  -9   2    3.30    1.40
   4  -9  -2    2.80    2.70
  -4   9   2    1.20    3.20
  -4   9   2    3.90    4.40
   4   9  -2    2.90    1.20
  -4   9   2    0.80    2.60
  -3  -9   2    9.60    1.80
   3  -9  -2    9.50    2.50
  -3  -9   2   10.10    2.00
   3  -9  -2    6.60    2.40
  -3  -9   2   11.60    2.00
   3  -9  -2    3.10    4.40
  -3   9   2    6.40    2.30
   3   9  -2    7.70    1.70
  -3   9   2    7.80    2.40
  -3   9   2    8.80    2.80
   3   9  -2    7.70    1.50
  -2  -9   2    7.30    1.70
   2  -9  -2   10.10    2.60
   2  -9  -2   11.10    2.60
  -2  -9   2    9.40    1.70
  -2  -9   2    6.60    2.50
   2  -9  -2    8.50    3.10
   2   9  -2    7.60    1.60
   2   9  -2   16.80    2.00
  -2   9   2   11.50    2.70
  -2   9   2   10.50    4.20
   2   9  -2   11.20    1.90
  -2   9   2   10.10    2.50
   1  -9  -2   37.30    3.50
  -1   9   2   46.90    3.60
   1   9  -2   31.40    2.90
   0  -9   2  488.55   13.80
   0  -9   2  482.95   13.70
   0  -9  -2  459.55   14.00
   0  -9   2  484.45   13.90
   0  -9  -2  485.45   13.60
   0  -9  -2  480.85   14.10
   0   9   2  479.85   13.50
   0   9  -2  480.35   13.90
   0   9   2  483.05   13.90
   0   9  -2  491.35   13.60
   0   9   2  488.95   14.00
   1  -9   2   91.59    5.00
  -1  -9  -2   83.49    4.50
   1  -9   2   77.29    4.40
  -1  -9  -2   75.09    4.00
  -1  -9  -2   77.79    4.50
   1  -9   2   87.39    4.80
   1   9   2   80.69    4.50
  -1   9  -2   81.89    4.90
   1   9   2   82.09    4.10
   1   9   2   90.19    4.40
  -1   9  -2   83.79    4.50
   2  -9   2  180.08    7.50
   2  -9   2  182.08    7.50
  -2  -9  -2  179.08    6.90
  -2  -9  -2  169.58    5.60
  -2  -9  -2  173.98    6.90
   2  -9   2  179.18    7.40
  -2   9  -2  177.58    7.50
   2   9   2  173.08    5.60
  -2   9  -2  177.88    7.30
   2   9   2  184.38    6.70
  -2   9  -2  174.68    7.60
   3  -9   2   19.70    3.10
  -3  -9  -2   21.10    2.80
  -3  -9  -2   20.20    3.10
   3  -9   2   24.60    4.70
   3  -9   2   18.90    3.60
   3   9   2   19.60    3.00
  -3   9  -2   16.70    3.20
  -3   9  -2   23.80    3.70
   3   9   2   21.70    2.80
   4  -9   2   24.70    5.40
   4  -9   2   21.00    3.40
  -4  -9  -2   17.20    2.70
   4  -9   2   16.50    3.80
   4   9   2   20.00    3.10
   4   9   2   24.90    3.20
  -4   9  -2   15.00    3.30
  -4   9  -2   13.50    3.40
  -5  -9  -2   40.00    4.70
  -5  -9  -2   36.20    4.20
   5  -9   2   37.80    5.30
   5  -9   2   27.90    5.00
   5  -9   2   27.30    4.30
  -5   9  -2   38.20    5.40
  -5   9  -2   36.60    5.20
   5   9   2   37.60    4.20
   5   9   2   31.80    3.70
  -5   9  -2   29.80    5.90
   6  -9   2    8.90    4.70
  -6  -9  -2    9.50    3.50
  -6  -9  -2   10.70    3.90
   6  -9   2   22.10    5.00
   6  -9   2   10.10    5.00
  -6   9  -2   12.70    5.10
  -6   9  -2   21.40    5.50
   6   9   2   16.20    3.00
  -6   9  -2   14.80    5.20
   6   9   2   20.80    4.10
  -7  -9  -2    0.10    3.60
   7  -9   2   -4.50    5.70
  -7  -9  -2   -0.40    4.30
   7  -9   2    8.50    5.90
   7  -9   2    4.50    5.40
   7   9   2    2.20    7.70
  -7   9  -2    0.70    5.80
  -7   9  -2   -2.10    5.20
  -7   9  -2    3.20    6.50
   8  -9   2   -0.10    7.50
  -8   9  -2    7.00   11.00
  -8   9  -2    0.20    8.90
  -8   9  -2   12.70    7.20
  -8 -10   2   11.70    5.60
  -8  10   2    9.40    6.90
   8  10  -2   12.20    3.50
  -8  10   2   23.90    7.60
   7 -10  -2   -6.70    5.00
   7 -10  -2    1.80    4.40
  -7 -10   2   -4.00    2.80
  -7 -10   2    1.50    3.60
   7 -10  -2   -2.40    6.00
   7  10  -2    5.70    2.70
  -7  10   2    2.50    5.60
  -7  10   2   -5.50    4.70
   7  10  -2    2.80    2.20
  -7  10   2   -1.40    6.90
   6 -10  -2    8.30    4.60
  -6 -10   2   19.70    3.90
   6 -10  -2    8.80    4.70
  -6 -10   2   12.90    2.50
   6 -10  -2   18.80    4.90
  -6  10   2   11.70    4.40
  -6  10   2   15.10    4.90
   6  10  -2   16.80    2.40
   6  10  -2   13.50    2.60
  -6  10   2   16.10    6.20
  -5 -10   2   53.09    3.00
   5 -10  -2   56.89    5.90
   5 -10  -2   55.19    7.10
  -5 -10   2   55.29    4.70
   5 -10  -2   52.09    6.80
  -5 -10   2   46.30    3.30
  -5 -10   2   48.10    3.80
  -5  10   2   49.30    5.80
   5  10  -2   54.39    3.60
  -5  10   2   56.99    6.30
  -5  10   2   62.59    7.00
   5  10  -2   48.20    3.10
  -4 -10   2  198.48    6.50
   4 -10  -2  210.58    9.60
   4 -10  -2  212.28    9.50
   4 -10  -2  207.88    9.10
  -4 -10   2  193.48    7.20
  -4 -10   2  204.58    7.60
  -4 -10   2  196.98    6.70
  -4  10   2  193.48    9.30
   4  10  -2  209.48    6.80
  -4  10   2  207.68    9.00
  -4  10   2  212.78    9.90
   4  10  -2  207.58    6.70
  -3 -10   2    1.90    1.40
   3 -10  -2   -1.30    2.20
  -3 -10   2    0.80    2.00
  -3 -10   2   -0.60    1.60
   3 -10  -2   -0.70    2.10
   3 -10  -2    2.60    2.70
  -3  10   2   -3.40    2.10
  -3  10   2    2.60    2.80
  -3  10   2    0.90    4.00
   3  10  -2   -0.50    1.50
   3  10  -2    1.80    1.60
   3  10  -2    1.70    1.30
   2 -10  -2  167.08    7.40
  -2 -10   2  166.38    7.20
  -2 -10   2  160.58    6.00
   2 -10  -2  166.98    7.20
  -2 -10   2  158.28    6.10
   2 -10  -2  171.28    7.60
  -2  10   2  169.18    7.40
  -2  10   2  157.88    7.10
   2  10  -2  157.08    5.80
  -2  10   2  159.98    7.50
   2  10  -2  165.28    6.30
   2  10  -2  154.38    5.80
   1 -10  -2  272.47    9.20
   1 -10  -2  270.27    9.60
  -1 -10   2  268.87    9.00
  -1 -10   2  258.37    8.60
   1 -10  -2  270.17    9.50
  -1 -10   2  261.37    8.70
  -1  10   2  255.87    9.20
   1  10  -2  275.77    9.00
  -1  10   2  268.17    9.40
   1  10  -2  256.57    8.40
  -1  10   2  266.57    9.50
   1  10  -2  274.97    8.60
   0 -10   2  102.19    5.20
   0 -10   2  109.29    5.50
   0 -10  -2  105.79    5.20
   0 -10  -2   98.49    5.30
   0 -10   2   99.69    5.00
   0 -10  -2  103.39    5.40
   0  10   2  104.69    5.30
   0  10  -2   95.09    5.30
   0  10   2   99.39    5.00
   0  10   2  101.09    5.30
   0  10  -2  103.89    4.70
   0  10  -2   88.89    4.70
   1 -10   2  373.96   11.80
   1 -10   2  369.46   11.70
  -1 -10  -2  362.66   11.70
  -1 -10  -2  364.36   11.60
   1 -10   2  385.16   12.00
  -1 -10  -2  367.66   11.80
   1  10   2  371.66   11.50
  -1  10  -2  366.46   11.90
  -1  10  -2  378.06   11.70
   1  10   2  370.66   12.20
   1  10   2  367.76   10.90
  -2 -10  -2  109.79    4.40
  -2 -10  -2  117.79    5.60
   2 -10   2  113.49    6.10
   2 -10   2  117.89    6.30
  -2 -10  -2  104.89    5.60
   2 -10   2   79.79    9.30
  -2  10  -2  115.59    6.00
  -2  10  -2  106.59    6.10
   2  10   2  111.19    4.50
   2  10   2  102.99    5.10
  -2  10  -2  104.59    6.10
   2  10   2  109.19    5.20
  -3 -10  -2   55.09    4.30
   3 -10   2   54.49    5.50
   3 -10   2   74.89    7.80
  -3 -10  -2   47.30    4.50
   3 -10   2   52.49    5.30
  -3  10  -2   50.49    5.40
   3  10   2   52.49    3.80
   3  10   2   51.49    4.40
  -3  10  -2   53.39    6.20
   3  10   2   50.99    2.30
  -3  10  -2   45.50    5.30
   4 -10   2    5.70    3.00
   4 -10   2    8.00    3.60
   4 -10   2   11.80    3.30
  -4 -10  -2   11.00    2.50
   4  10   2    7.80    2.50
  -4  10  -2    6.40    3.80
  -4  10  -2    1.70    3.00
   4  10   2    9.50    2.30
  -4  10  -2   10.10    3.70
   5 -10   2  131.09    8.70
  -5 -10  -2  133.99    6.80
  -5 -10  -2  124.99    7.30
   5 -10   2  123.69    8.10
   5 -10   2  117.89    8.30
   5  10   2  115.09    6.20
  -5  10  -2  114.79    8.90
  -5  10  -2  115.49    8.20
   5  10   2  127.59    6.90
  -6 -10  -2    0.20    3.90
   6 -10   2    0.40    4.40
   6 -10   2    6.00    5.50
  -6 -10  -2    5.70    3.60
   6 -10   2    8.00    4.00
  -6  10  -2   11.00    5.80
   6  10   2    4.80    2.70
  -6  10  -2   -0.80    4.30
   6  10   2   10.90    3.70
   7 -10   2    6.00    6.40
   7 -10   2   14.40    6.80
  -7 -10  -2    7.80    4.60
   7 -10   2   13.80    5.80
  -7 -10  -2   10.90    5.00
   7  10   2   18.00    5.00
  -7  10  -2   23.00    7.70
  -7  10  -2   10.70    5.70
  -7 -11   2   10.00    3.30
   7 -11  -2   22.80    6.40
  -7 -11   2   15.90    4.70
   7 -11  -2   19.80    6.50
   7  11  -2   19.40    3.10
  -7  11   2   25.90    5.80
   7  11  -2   17.00    2.80
  -7  11   2   25.30    7.50
  -7  11   2   26.40    8.80
   6 -11  -2   43.60    5.90
   6 -11  -2   75.89    9.40
  -6 -11   2   53.79    6.00
   6 -11  -2   50.89    6.80
  -6 -11   2   49.00    4.50
   6  11  -2   49.20    4.00
  -6  11   2   54.59    8.00
  -6  11   2   67.49    7.60
  -6  11   2   57.89    6.90
   6  11  -2   52.39    6.80
  -5 -11   2   68.59    3.40
   5 -11  -2   59.69    7.70
  -5 -11   2   67.79    5.30
   5 -11  -2   61.09    7.20
   5 -11  -2   68.59    6.60
  -5 -11   2   62.69    3.60
  -5 -11   2   63.49    4.30
  -5  11   2   51.09    6.00
  -5  11   2   68.09    7.50
  -5  11   2   52.59    6.00
   5  11  -2   56.29    3.60
   5  11  -2   59.39    4.00
  -4 -11   2    8.60    2.00
  -4 -11   2   10.00    1.80
  -4 -11   2    7.10    2.30
   4 -11  -2    9.40    3.40
   4 -11  -2   16.10    3.90
  -4 -11   2   12.90    2.60
   4 -11  -2   11.50    3.90
  -4  11   2    6.30    3.00
  -4  11   2   16.80    4.10
   4  11  -2    8.30    1.90
  -4  11   2   13.60    4.20
   4  11  -2   11.30    2.10
   3 -11  -2  226.58    9.70
   3 -11  -2  226.38    9.40
  -3 -11   2  224.58    8.00
  -3 -11   2  231.88    8.10
   3 -11  -2  227.28    9.60
  -3 -11   2  222.48    7.70
   3  11  -2  222.88    7.40
  -3  11   2  227.38    9.50
  -3  11   2  222.68   10.00
  -3  11   2  227.18    9.80
   3  11  -2  225.38    7.60
   3  11  -2  223.58    7.40
  -2 -11   2    2.30    1.50
  -2 -11   2   -1.20    2.10
   2 -11  -2    0.90    2.20
  -2 -11   2    2.50    1.80
   2 -11  -2    1.40    2.30
   2 -11  -2    3.80    2.50
   2  11  -2    0.50    1.70
  -2  11   2   -0.60    2.20
   2  11  -2    1.70    2.00
  -2  11   2    2.80    2.20
   2  11  -2    2.70    1.50
   1 -11  -2   34.00    4.40
  -1 -11   2   35.00    3.70
   1 -11  -2   36.00    4.50
  -1 -11   2   39.90    3.60
   1 -11  -2   24.60    3.20
  -1 -11   2   36.30    4.30
   1  11  -2   32.80    3.50
   1  11  -2   36.00    3.40
   1  11  -2   32.90    4.10
  -1  11   2   37.30    4.20
  -1  11   2   39.90    4.20
  -1  11   2   35.40    4.10
   0 -11   2  135.49    6.10
   0 -11  -2  139.79    6.60
   0 -11  -2  145.49    6.70
   0 -11   2  146.19    6.90
   0 -11  -2  139.29    6.40
   0  11  -2  139.59    6.00
   0  11   2  149.39    6.70
   0  11   2  142.89    6.50
   0  11  -2  128.69    6.50
   0  11   2  133.09    6.30
   0  11  -2  129.99    6.00
  -1 -11  -2  103.39    5.70
  -1 -11  -2  108.79    5.60
   1 -11   2  100.19    5.70
  -1 -11  -2  108.39    5.30
   1 -11   2  104.09    6.00
   1 -11   2  108.09    6.00
  -1  11  -2  110.69    6.20
   1  11   2  113.39    5.60
  -1  11  -2  111.09    5.80
   1  11   2  127.89    8.30
  -1  11  -2   96.29    8.00
   1  11   2  111.09    5.50
   2 -11   2   16.20    3.10
   2 -11   2   25.70    3.90
  -2 -11  -2   17.80    2.60
  -2 -11  -2   22.60    2.40
   2 -11   2   24.30    3.50
  -2 -11  -2   21.00    3.10
  -2  11  -2   19.00    3.20
  -2  11  -2   19.40    2.80
   2  11   2   22.30    2.90
   2  11   2   22.00    2.40
   2  11   2   22.90    2.90
  -2  11  -2   20.40    3.40
  -3 -11  -2   64.49    3.00
  -3 -11  -2   66.99    5.20
   3 -11   2   68.69    6.10
   3 -11   2   72.09    6.00
   3 -11   2   74.19    6.30
  -3 -11  -2   64.49    5.00
  -3  11  -2   74.59    6.60
  -3  11  -2   56.09    5.70
  -3  11  -2   59.49    6.10
   3  11   2   66.29    3.10
   3  11   2   66.79    4.40
   3  11   2   65.09    4.90
   4 -11   2   52.89    6.00
   4 -11   2   52.69    6.60
  -4 -11  -2   43.80    5.30
   4 -11   2   47.90    5.80
  -4 -11  -2   51.59    4.80
   4  11   2   44.90    4.10
  -4  11  -2   46.60    5.90
  -4  11  -2   44.40    5.70
   4  11   2   49.00    4.80
  -4  11  -2   39.70    5.40
  -5 -11  -2    9.10    3.80
   5 -11   2   13.10    3.80
   5 -11   2   16.80    4.70
  -5 -11  -2   12.20    2.60
   5 -11   2    9.60    3.70
  -5  11  -2   18.60    6.20
  -5  11  -2   10.80    4.10
   5  11   2    9.70    3.50
   5  11   2   19.80    3.00
  -5  11  -2   11.40    5.20
   6 -11   2   56.99    6.90
  -6 -11  -2   72.69    6.70
   6 -11   2   54.39    6.60
   6 -11   2   80.49    9.70
  -6 -11  -2   62.69    6.50
  -6  11  -2   83.19   10.60
   6  11   2   80.89    6.60
  -6  11  -2   68.59    8.40
  -6  11  -2   58.69    6.70
   6  11   2   69.79    6.90
   7 -11   2   14.20    6.00
  -7 -11  -2   39.30    6.80
  -7 -11  -2   36.60    5.30
   7 -11   2   27.20    7.30
  -7  11  -2   37.60    9.10
   7  11   2   28.30    5.50
  -7  11  -2   15.10    6.60
  -7  11  -2   26.20    9.80
  -7 -12   2   15.10    4.70
   7 -12  -2    8.50    5.20
  -7 -12   2    7.80    3.30
   7 -12  -2   31.00    7.90
   7  12  -2   11.30    3.10
  -7  12   2   -1.70    8.00
  -7  12   2    7.70    5.40
  -7  12   2   16.80    7.50
   6 -12  -2    1.50    4.60
  -6 -12   2   -3.60    3.20
   6 -12  -2    7.90    5.10
  -6 -12   2    1.60    2.40
   6 -12  -2  -10.40    4.70
  -6  12   2   -1.50    6.20
  -6  12   2    7.40    6.60
   6  12  -2    0.40    2.10
   6  12  -2   -4.20    2.40
  -6  12   2    4.00    4.00
  -5 -12   2    0.60    1.60
  -5 -12   2    1.70    2.70
  -5 -12   2   -0.40    2.00
   5 -12  -2    7.40    3.90
   5 -12  -2    1.00    3.90
   5 -12  -2    9.20    4.40
  -5 -12   2   -0.70    1.90
   5  12  -2    3.20    2.20
  -5  12   2    0.60    4.30
   5  12  -2    0.80    1.90
  -5  12   2    1.50    4.10
  -5  12   2    3.70    3.60
  -4 -12   2   39.20    3.70
   4 -12  -2   33.40    4.40
  -4 -12   2   42.10    4.30
   4 -12  -2   45.50    5.80
   4 -12  -2   36.30    5.10
  -4 -12   2   35.00    4.30
  -4  12   2   41.60    5.70
  -4  12   2   37.20    4.70
   4  12  -2   34.70    3.60
   4  12  -2   46.00    3.50
  -4  12   2   50.09    7.50
   3 -12  -2   14.30    3.30
   3 -12  -2   26.10    4.20
  -3 -12   2   23.60    3.10
  -3 -12   2   23.10    3.50
   3 -12  -2   15.50    3.80
  -3 -12   2   20.70    3.00
   3  12  -2   22.60    2.50
   3  12  -2   20.40    2.60
  -3  12   2   13.20    3.00
   3  12  -2   22.80    2.90
  -3  12   2   25.50    4.80
  -3  12   2   20.80    4.00
  -2 -12   2   28.40    3.10
   2 -12  -2   28.00    4.20
  -2 -12   2   25.80    3.10
   2 -12  -2   31.00    4.00
  -2 -12   2   27.60    3.40
   2 -12  -2   33.80    4.30
   2  12  -2   28.80    3.30
   2  12  -2   29.90    3.50
  -2  12   2   25.80    3.80
   2  12  -2   27.40    3.10
  -2  12   2   27.70    3.80
  -2  12   2   25.00    4.00
  -1 -12   2    7.80    2.90
   1 -12  -2    2.90    2.60
   1 -12  -2    2.70    2.70
  -1 -12   2    2.90    1.70
   1 -12  -2    3.10    2.40
  -1 -12   2    3.40    1.90
   1  12  -2    9.10    2.20
  -1  12   2    3.00    2.10
   1  12  -2    3.50    2.20
   1  12  -2    5.50    2.50
  -1  12   2    8.20    2.80
  -1  12   2    6.40    2.50
   0 -12   2   74.69    5.60
   0 -12  -2   72.49    5.30
   0 -12   2   71.49    4.90
   0 -12  -2   63.09    5.10
   0  12   2   77.79    5.60
   0  12  -2   72.79    4.70
   0  12   2   66.29    5.30
   0  12  -2   70.49    5.30
   0  12  -2   72.39    4.90
   0  12   2   76.79    5.20
   1 -12   2    3.80    2.80
  -1 -12  -2   -0.70    2.10
  -1 -12  -2    1.00    2.30
  -1 -12  -2   -0.20    2.40
   1 -12   2    1.70    2.10
   1 -12   2    1.40    2.70
  -1  12  -2    0.20    2.40
   1  12   2    4.60    1.90
   1  12   2    1.50    2.20
  -1  12  -2    2.10    2.40
  -2 -12  -2   43.20    4.60
   2 -12   2   48.90    5.20
  -2 -12  -2   45.30    4.50
   2 -12   2   40.00    4.80
   2 -12   2   40.30    4.90
  -2 -12  -2   44.50    3.90
   2  12   2   33.90    4.20
   2  12   2   41.30    3.80
  -2  12  -2   41.90    4.80
  -2  12  -2   29.90    5.50
  -2  12  -2   38.50    4.90
   2  12   2   39.30    3.80
  -3 -12  -2   20.30    3.50
   3 -12   2   17.90    3.70
  -3 -12  -2   22.10    3.50
   3 -12   2   25.00    4.30
  -3 -12  -2   17.00    2.10
   3 -12   2   22.90    4.20
   3  12   2   18.00    2.70
   3  12   2   19.00    3.10
   3  12   2   19.40    2.10
  -3  12  -2   24.80    4.60
  -3  12  -2   19.80    4.10
  -3  12  -2   18.00    6.30
   4 -12   2    8.80    3.50
   4 -12   2    7.10    3.00
  -4 -12  -2    3.60    3.30
  -4 -12  -2    5.10    3.00
   4 -12   2    9.70    3.90
  -4  12  -2    5.90    4.10
  -4  12  -2    6.30    3.90
  -4  12  -2    4.70    3.30
   4  12   2    3.10    2.80
   4  12   2    7.40    2.10
   5 -12   2    9.30    4.70
  -5 -12  -2   16.30    3.50
   5 -12   2   13.90    4.10
   5 -12   2   12.80    4.60
  -5 -12  -2   11.40    3.80
   5  12   2   13.10    3.80
  -5  12  -2   21.20    6.30
  -5  12  -2    6.90    5.50
   5  12   2   19.90    3.40
  -5  12  -2   14.00    4.10
  -6 -12  -2   -1.70    3.00
   6 -12   2   -4.00    5.40
   6 -12   2    4.50    5.80
   6 -12   2    5.10    4.70
  -6 -12  -2   -4.60    4.10
  -6  12  -2    6.10    6.30
  -6  12  -2    1.60    7.90
   6  12   2    1.80    3.60
   6  12   2   -1.30    3.60
  -6  12  -2   -2.00    4.50
   7 -12   2   17.10    7.50
  -7 -12  -2    8.60    4.50
   7 -12   2    2.10    7.30
  -7  12  -2   15.20    8.10
  -7  12  -2    2.80    6.00
  -7  12  -2    5.90   10.40
   7 -13  -2   24.40    8.30
   7 -13  -2   20.30    7.20
  -7 -13   2   23.50    5.30
  -7  13   2   15.30    7.60
  -7  13   2   15.20    7.90
   7  13  -2   21.20    3.40
  -7  13   2   20.40    6.50
   6 -13  -2   12.10    6.40
  -6 -13   2    0.60    2.50
  -6 -13   2    2.70    3.60
   6 -13  -2    1.70    5.50
   6  13  -2    2.40    2.40
   6  13  -2    6.10    2.80
  -6  13   2    2.40    4.10
  -6  13   2    7.80    7.00
  -6  13   2    1.90    6.40
   5 -13  -2    9.70    4.30
   5 -13  -2    9.60    4.90
  -5 -13   2    8.10    2.00
  -5 -13   2    4.70    2.40
   5 -13  -2    3.20    4.80
  -5 -13   2    9.50    2.30
  -5 -13   2    7.00    3.00
  -5  13   2    8.80    3.70
  -5  13   2    6.60    4.80
   5  13  -2    9.90    2.50
  -5  13   2   10.70    5.10
   5  13  -2    8.00    2.10
  -4 -13   2   10.20    3.00
  -4 -13   2    9.70    2.90
   4 -13  -2   10.90    4.30
  -4 -13   2   10.10    2.30
   4 -13  -2   14.70    4.00
   4 -13  -2    8.40    4.30
   4  13  -2   12.60    2.60
  -4  13   2   12.60    3.60
  -4  13   2    5.90    4.50
  -4  13   2   11.60    5.10
   4  13  -2   11.70    2.00
  -3 -13   2   63.79    5.00
  -3 -13   2   72.49    5.50
   3 -13  -2   70.29    6.30
   3 -13  -2   57.89    6.90
  -3 -13   2   60.19    4.40
   3 -13  -2   66.29    6.50
  -3  13   2   61.09    6.80
   3  13  -2   70.69    5.80
  -3  13   2   76.19    7.70
   3  13  -2   72.59    5.00
   3  13  -2   61.89    4.00
  -3  13   2   62.09    6.80
  -2 -13   2   17.10    2.90
   2 -13  -2   25.20    4.10
  -2 -13   2   15.80    2.90
   2 -13  -2   19.20    3.90
  -2 -13   2   20.40    3.50
   2 -13  -2   28.70    6.00
   2  13  -2   15.20    2.30
  -2  13   2   17.20    3.70
   2  13  -2   19.70    3.20
  -2  13   2   19.70    4.00
   2  13  -2   15.80    2.80
  -2  13   2   10.80    2.70
   1 -13  -2    9.50    3.40
  -1 -13   2   14.50    3.20
  -1 -13   2   14.10    3.30
  -1 -13   2   13.10    2.90
   1 -13  -2   11.40    3.00
   1 -13  -2   14.50    3.70
   1  13  -2   10.70    3.10
   1  13  -2   10.80    2.70
  -1  13   2   12.50    4.90
  -1  13   2    9.80    3.20
  -1  13   2   14.00    3.30
   1  13  -2   12.50    2.70
   0 -13  -2   78.59    6.20
   0 -13   2   89.29    6.30
   0 -13  -2   79.69    5.90
   0 -13  -2   84.09    6.00
   0 -13   2   78.19    5.60
   0  13   2   72.79    6.00
   0  13  -2   81.69    5.30
   0  13  -2   80.99    5.50
   0  13   2   77.29    5.80
   0  13   2   75.59    5.60
   0  13  -2   84.69    5.90
   1 -13   2   80.99    6.30
  -1 -13  -2   73.59    5.70
   1 -13   2   73.79    5.60
   1 -13   2   75.19    6.00
  -1 -13  -2   63.89    5.80
  -1 -13  -2   77.99    5.60
  -1  13  -2   64.79    5.80
   1  13   2   84.99    5.50
   1  13   2   72.19    5.20
  -1  13  -2   81.09    6.00
  -1  13  -2   80.19    5.70
   2 -13   2   56.39    5.70
  -2 -13  -2   61.79    5.30
   2 -13   2   63.79    6.50
  -2 -13  -2   52.69    4.60
   2 -13   2   57.49    5.60
  -2 -13  -2   57.39    5.30
  -2  13  -2   51.89    5.70
   2  13   2   50.79    5.00
  -2  13  -2   57.39    6.50
  -2  13  -2   51.59    5.40
   2  13   2   51.79    4.20
   2  13   2   59.79    4.60
  -3 -13  -2   38.30    4.30
  -3 -13  -2   39.30    3.60
   3 -13   2   30.30    4.70
   3 -13   2   36.20    4.80
   3 -13   2   50.19    5.80
  -3 -13  -2   26.30    3.90
   3  13   2   38.00    4.30
  -3  13  -2   31.80    4.50
   3  13   2   36.20    3.40
   3  13   2   33.90    4.00
  -3  13  -2   23.90    3.80
  -3  13  -2   23.30    4.10
   4 -13   2   65.09    7.40
   4 -13   2   59.89    7.00
  -4 -13  -2   62.09    6.20
   4 -13   2   61.19    7.60
  -4 -13  -2   52.39    5.40
   4  13   2   51.99    5.50
   4  13   2   57.89    4.80
  -4  13  -2   56.79    7.40
  -4  13  -2   45.10    5.40
  -4  13  -2   52.39    6.40
   5 -13   2   -1.10    3.70
   5 -13   2    4.50    6.20
  -5 -13  -2    4.90    4.00
  -5 -13  -2    3.80    3.10
   5 -13   2   11.60    5.30
  -5  13  -2    9.10    5.70
  -5  13  -2    2.70    5.50
  -5  13  -2    4.40    3.40
   5  13   2   16.10    3.50
   5  13   2    8.30    3.70
  -6 -13  -2   41.40    6.70
  -6 -13  -2   35.90    4.80
   6 -13   2   43.30    7.50
   6 -13   2   48.50    8.30
   6  13   2   45.80    5.70
  -6  13  -2   35.20    8.10
  -6  13  -2   51.09    9.20
  -6  13  -2   43.80    6.60
  -6 -14   2   -1.00    2.90
  -6 -14   2   -0.10    4.00
   6 -14  -2   -1.90    7.10
   6 -14  -2    8.20    5.70
  -6  14   2    1.10    6.50
  -6  14   2    4.60    5.90
   6  14  -2   -0.30    2.80
  -6  14   2    9.70    4.70
  -5 -14   2   41.90    4.10
   5 -14  -2   43.60    6.90
  -5 -14   2   38.40    4.60
   5 -14  -2   47.40    6.70
   5 -14  -2   46.30    7.50
  -5 -14   2   43.40    5.00
  -5 -14   2   39.10    3.40
  -5  14   2   46.20    7.70
   5  14  -2   46.40    5.00
   5  14  -2   43.10    4.10
  -5  14   2   39.50    5.50
  -5  14   2   41.90    6.90
  -4 -14   2  110.69    6.40
  -4 -14   2  105.19    6.80
   4 -14  -2  105.79    7.70
  -4 -14   2  106.09    5.70
   4 -14  -2  114.29    9.60
   4 -14  -2  111.49    9.50
   4  14  -2  100.49    5.00
  -4  14   2  125.79    8.00
   4  14  -2  106.29    5.60
  -4  14   2  103.49    9.30
  -4  14   2  115.89   10.00
  -3 -14   2   24.40    3.30
   3 -14  -2   16.00    4.10
  -3 -14   2   20.10    3.70
   3 -14  -2   15.30    3.80
  -3 -14   2   18.90    3.40
   3 -14  -2   19.20    4.60
   3  14  -2   21.50    3.00
   3  14  -2   21.30    2.90
  -3  14   2   19.40    4.60
   3  14  -2   17.80    3.20
  -3  14   2   19.20    4.40
  -3  14   2   23.30    4.40
  -2 -14   2  193.28    8.30
  -2 -14   2  198.18    8.40
  -2 -14   2  203.08    8.80
   2 -14  -2  199.18    9.60
   2 -14  -2  194.98    9.60
   2 -14  -2  203.38    9.90
   2  14  -2  199.18    7.70
  -2  14   2  198.08    9.30
  -2  14   2  204.78    9.80
   2  14  -2  189.98    7.80
   2  14  -2  203.48    8.60
  -2  14   2  198.28   10.10
   1 -14  -2  284.27   12.30
  -1 -14   2  277.37   12.50
  -1 -14   2  226.78   14.70
   1 -14  -2  312.47   11.70
   1 -14  -2  294.67   11.80
  -1 -14   2  245.68   11.70
   1  14  -2  301.87   11.00
   1  14  -2  314.87   10.40
  -1  14   2  287.87   11.50
  -1  14   2  322.07   12.30
  -1  14   2  310.97   11.80
   1  14  -2  306.77   10.60
   0 -14   2   19.20    3.20
   0 -14   2   24.00    7.60
   0 -14  -2   24.70    4.70
   0 -14  -2   25.10    3.80
   0 -14   2   20.50    3.30
   0 -14  -2   22.90    3.60
   0  14   2   34.90    4.70
   0  14  -2   24.50    3.70
   0  14  -2   29.70    4.20
   0  14   2   26.20    3.80
   0  14   2   28.90    4.30
   0  14  -2   39.70    4.30
  -1 -14  -2  221.38    9.70
   1 -14   2  218.08    9.70
  -1 -14  -2  226.58    9.80
  -1 -14  -2  237.98    9.30
   1 -14   2  216.48    9.60
   1 -14   2  238.98   10.30
  -1  14  -2  230.88    9.80
   1  14   2  228.88    9.20
   1  14   2  215.18    8.90
  -1  14  -2  223.28    9.70
  -1  14  -2  232.78    9.50
   2 -14   2   46.90    5.10
  -2 -14  -2   38.20    3.90
   2 -14   2   34.10    4.50
   2 -14   2   38.30    4.50
  -2 -14  -2   32.10    4.20
  -2 -14  -2   30.70    3.80
  -2  14  -2   27.00    4.00
   2  14   2   28.60    3.50
   2  14   2   41.10    4.60
  -2  14  -2   39.30    4.80
   2  14   2   37.30    4.20
  -2  14  -2   35.90    4.90
  -3 -14  -2    0.20    3.10
   3 -14   2    2.10    3.00
  -3 -14  -2    2.80    2.40
  -3 -14  -2    5.20    2.80
   3 -14   2   10.40    4.30
   3 -14   2    1.70    3.40
   3  14   2    4.40    3.10
   3  14   2    5.90    2.20
  -3  14  -2    7.00    3.50
  -3  14  -2    5.60    3.70
  -3  14  -2    5.90    3.80
   3  14   2   -0.70    2.20
   4 -14   2   32.70    4.90
   4 -14   2   47.60    6.60
   4 -14   2   39.90    6.50
  -4 -14  -2   26.80    4.10
  -4 -14  -2   43.90    5.40
  -4  14  -2   36.40    5.50
  -4  14  -2   32.90    4.60
  -4  14  -2   33.40    5.40
   4  14   2   39.50    4.50
   4  14   2   43.00    4.90
   5 -14   2   65.19    7.90
  -5 -14  -2   61.69    7.50
   5 -14   2   79.69   10.50
  -5 -14  -2   57.29    6.60
   5 -14   2   66.89    8.10
   5  14   2   56.49    7.20
  -5  14  -2   69.69    9.10
  -5  14  -2   84.89    8.80
  -5  14  -2   52.69    6.20
   5  14   2   75.99    9.10
  -6 -14  -2    0.60    4.30
  -6 -14  -2   -1.50    5.40
   6 -14   2    2.10    7.60
   6 -14   2    5.10    5.70
   6  14   2    5.30    4.70
  -6  14  -2   -4.10    5.20
  -6  14  -2    3.30    9.40
  -6  14  -2   -3.20    7.80
  -6 -15   2    9.60    3.40
   6 -15  -2   21.30    7.80
  -6 -15   2   10.40    4.70
   6 -15  -2    9.90    8.00
  -6  15   2    3.70    8.40
  -6  15   2   -0.70    6.30
  -6  15   2    8.50    5.40
   6  15  -2    9.10    3.30
   5 -15  -2    3.20    5.90
   5 -15  -2   -1.50    6.00
  -5 -15   2    0.60    2.50
  -5 -15   2   -1.40    2.10
  -5 -15   2   -0.50    3.70
  -5 -15   2    1.00    2.70
  -5  15   2    4.30    4.30
  -5  15   2   -2.90    6.60
  -5  15   2    6.70    6.80
   5  15  -2   -0.10    2.90
   5  15  -2    1.60    2.40
  -4 -15   2    4.00    2.50
  -4 -15   2   10.50    3.60
   4 -15  -2   13.90    5.60
   4 -15  -2   -1.00    4.00
  -4 -15   2   10.40    3.70
   4 -15  -2    5.80    5.90
  -4  15   2   13.40    3.60
   4  15  -2   14.00    3.20
  -4  15   2    6.00    4.90
   4  15  -2    9.30    2.30
  -4  15   2    9.60    5.30
   3 -15  -2   13.90    4.60
   3 -15  -2   13.00    4.50
  -3 -15   2   17.10    4.00
  -3 -15   2   12.70    3.00
  -3 -15   2   15.10    3.20
   3 -15  -2   11.90    4.20
  -3  15   2   15.50    4.30
   3  15  -2   15.80    3.40
  -3  15   2    9.50    4.20
   3  15  -2   12.70    3.10
  -3  15   2   20.40    4.60
   3  15  -2   12.40    2.60
   2 -15  -2    6.50    3.60
   2 -15  -2   -1.90    3.80
   2 -15  -2   -4.30    5.70
  -2 -15   2   -0.20    2.70
  -2 -15   2    2.60    2.50
  -2 -15   2   -2.10    3.50
   2  15  -2    3.60    2.90
  -2  15   2   -1.40    3.30
   2  15  -2    1.50    1.90
   2  15  -2    2.60    3.00
  -2  15   2   -0.70    3.70
  -2  15   2    4.50    3.50
   1 -15  -2   62.39    7.10
   1 -15  -2   52.89    5.80
  -1 -15   2   57.49    6.90
  -1 -15   2   54.79    5.70
   1 -15  -2   55.29    6.80
  -1  15   2   59.69    6.30
  -1  15   2   54.19    6.50
   1  15  -2   58.69    5.90
   1  15  -2   59.19    5.20
  -1  15   2   41.30    5.20
   1  15  -2   58.69    5.60
   0 -15   2    3.60    2.40
   0 -15   2    9.80    4.10
   0 -15  -2    6.80    3.60
   0 -15  -2    6.70    3.10
   0 -15   2    2.60    2.90
   0 -15  -2    9.10    3.80
   0  15   2    3.60    2.90
   0  15   2    5.40    3.50
   0  15  -2    5.50    3.20
   0  15   2    8.00    3.20
   0  15  -2    8.70    2.50
   0  15  -2    4.10    3.30
   1 -15   2   24.90    4.90
  -1 -15  -2   26.10    4.50
   1 -15   2   27.70    3.90
  -1 -15  -2   24.30    4.20
  -1 -15  -2   16.60    3.30
   1 -15   2   24.10    4.30
   1  15   2   29.20    4.10
   1  15   2   22.00    3.70
  -1  15  -2   29.80    4.80
  -1  15  -2   17.10    3.90
   2 -15   2   15.40    4.60
  -2 -15  -2   21.20    3.80
   2 -15   2   22.30    4.60
  -2 -15  -2   20.10    3.70
   2 -15   2   12.50    4.50
  -2 -15  -2   11.90    3.50
   2  15   2   13.20    3.50
  -2  15  -2   18.90    3.90
   2  15   2   17.40    3.30
  -2  15  -2   22.20    4.40
   2  15   2   10.40    2.80
   3 -15   2   34.80    8.00
   3 -15   2   24.50    4.90
   3 -15   2   27.80    7.90
  -3 -15  -2   23.70    4.30
  -3 -15  -2   28.00    4.10
   3  15   2   27.20    4.30
   3  15   2   27.70    3.60
   3  15   2   33.90    4.30
  -3  15  -2   36.60    6.20
  -3  15  -2   33.70    4.90
  -3  15  -2   29.10    5.60
   4 -15   2    9.90    5.90
  -4 -15  -2    5.20    3.40
  -4 -15  -2    8.00    4.10
   4 -15   2    4.70    6.20
   4 -15   2    9.00    4.40
   4  15   2    3.80    2.80
  -4  15  -2    5.50    4.10
  -4  15  -2    7.90    5.00
   4  15   2    5.40    3.70
  -4  15  -2    7.90    5.80
   5 -15   2    2.70    6.50
   5 -15   2   -4.60    6.90
  -5 -15  -2   -5.40    3.50
  -5 -15  -2    4.20    4.20
  -5  15  -2    7.50    7.10
  -5  15  -2    3.70    6.70
  -5  15  -2    7.80    4.70
   5  15   2    0.30    4.50
   6 -15   2   -1.80    8.70
   6 -15   2    0.20    6.30
  -6  15  -2    4.40    8.90
  -6  15  -2   13.20    5.50
  -6  15  -2   -4.40    7.80
  -5 -16   2    5.80    3.00
   5 -16  -2    7.50    7.30
  -5 -16   2    6.00    3.10
   5 -16  -2    8.20    6.80
  -5 -16   2    0.40    2.20
  -5 -16   2    9.00    4.50
  -5  16   2   10.90    7.40
  -5  16   2   -0.50    5.00
   5  16  -2    0.90    3.30
  -5  16   2    1.60    7.00
   4 -16  -2   -8.60    4.60
   4 -16  -2    2.00    6.50
  -4 -16   2    4.70    4.20
  -4 -16   2    3.30    3.70
   4 -16  -2    6.20    5.90
  -4 -16   2    6.10    3.00
   4  16  -2    6.10    3.30
   4  16  -2    5.00    2.50
  -4  16   2   -1.00    6.00
  -4  16   2   -0.10    4.40
  -4  16   2    0.40    5.10
   3 -16  -2   37.80    6.00
   3 -16  -2   46.90    6.80
  -3 -16   2   34.50    4.50
   3 -16  -2   36.40    6.50
  -3 -16   2   34.00    4.00
  -3 -16   2   39.90    5.00
   3  16  -2   39.30    4.50
   3  16  -2   34.50    3.80
   3  16  -2   35.20    4.70
  -3  16   2   34.00    5.70
  -3  16   2   26.80    5.50
  -3  16   2   34.00    6.30
   2 -16  -2   44.00    5.80
  -2 -16   2   46.70    5.70
   2 -16  -2   44.30    6.80
  -2 -16   2   45.20    5.40
   2 -16  -2   29.60    5.20
  -2 -16   2   56.49    5.90
  -2  16   2   55.79    6.00
  -2  16   2   56.39    6.60
   2  16  -2   47.90    4.80
  -2  16   2   38.90    5.30
   2  16  -2   48.50    5.70
   2  16  -2   41.80    4.80
   1 -16  -2   12.90    5.00
   1 -16  -2    6.10    3.90
  -1 -16   2    8.60    3.40
  -1 -16   2    6.60    4.20
   1 -16  -2    1.40    4.30
  -1  16   2    5.90    3.80
  -1  16   2    3.90    4.90
   1  16  -2    8.20    3.50
   1  16  -2    5.50    2.60
   1  16  -2    1.60    3.60
  -1  16   2    7.00    3.80
   0 -16  -2   55.59    7.20
   0 -16  -2   61.29    7.10
   0 -16  -2   65.89    7.50
   0 -16   2   59.59    6.60
   0 -16   2   63.19    6.10
   0 -16   2   62.69    7.50
   0  16  -2   72.69    6.60
   0  16   2   60.49    7.40
   0  16   2   61.39    6.70
   0  16  -2   55.79    6.10
   0  16  -2   68.19    7.00
   0  16   2   64.39    6.80
   1 -16   2    1.00    3.20
  -1 -16  -2    4.70    3.80
  -1 -16  -2    9.30    4.00
   1 -16   2    3.00    3.40
  -1 -16  -2    2.00    3.40
   1  16   2    1.60    3.10
  -1  16  -2    1.00    3.30
   1  16   2   -0.20    2.50
  -1  16  -2   -1.40    3.60
  -1  16  -2    2.40    4.00
   2 -16   2   12.40    4.70
  -2 -16  -2    7.10    3.80
  -2 -16  -2   10.20    3.70
   2 -16   2    6.30    4.50
   2 -16   2    6.30    4.10
  -2 -16  -2   13.90    4.30
   2  16   2    5.00    3.80
   2  16   2   11.00    2.90
  -2  16  -2    6.50    4.00
   2  16   2    5.50    3.30
  -2  16  -2   13.20    4.40
  -2  16  -2    3.30    3.30
  -3 -16  -2    3.80    4.00
  -3 -16  -2    2.90    3.20
   3 -16   2   -4.60    5.30
  -3 -16  -2    2.60    3.20
   3 -16   2   -0.70    4.50
   3 -16   2   -1.90    3.90
  -3  16  -2    2.70    5.10
  -3  16  -2    1.20    4.50
   3  16   2    1.80    3.00
   3  16   2   -0.90    3.80
  -3  16  -2    1.90    3.80
   3  16   2   -1.40    2.70
  -4 -16  -2    0.20    4.50
  -4 -16  -2    6.40    3.60
   4 -16   2   -1.60    5.70
   4 -16   2   11.70    6.00
  -4  16  -2    1.80    4.10
   4  16   2    4.70    4.40
  -4  16  -2   -2.40    5.70
  -4  16  -2   -2.60    5.70
   4  16   2    3.50    2.90
   5 -16   2   12.60    8.10
  -5 -16  -2    7.10    4.70
   5 -16   2   10.80    7.20
  -5 -16  -2   24.60    4.70
   5  16   2    9.90    5.10
  -5  16  -2   10.90    8.00
  -5  16  -2   15.50    5.00
  -5  16  -2   18.60    8.80
  -5 -17   2   -3.60    4.60
   5 -17  -2    3.00    8.00
  -5 -17   2    2.70    3.40
   5 -17  -2   -3.80    8.40
  -5  17   2   -0.60    7.70
   5  17  -2    1.30    3.70
  -5  17   2   -2.10    9.20
  -5  17   2    3.50    5.20
  -4 -17   2   23.10    3.90
   4 -17  -2   34.60    6.90
   4 -17  -2   37.70    8.00
  -4 -17   2   32.10    5.10
  -4 -17   2   36.10    5.70
  -4  17   2   29.80    7.70
   4  17  -2   33.90    6.00
  -4  17   2   18.20    5.90
  -4  17   2   28.10    6.00
  -3 -17   2   15.40    3.90
   3 -17  -2   18.40    5.70
  -3 -17   2   18.10    4.30
   3 -17  -2    8.40    5.40
   3 -17  -2   10.70    5.30
  -3 -17   2   10.50    8.50
   3  17  -2    9.60    3.30
   3  17  -2   13.90    4.20
  -3  17   2   16.70    5.20
  -3  17   2   24.30    5.90
   3  17  -2   16.80    4.20
  -3  17   2   16.60    5.80
   2 -17  -2   18.10    4.90
  -2 -17   2   21.40    4.00
   2 -17  -2   12.00    4.90
  -2 -17   2   15.60    5.20
  -2 -17   2   24.30    4.20
   2 -17  -2   19.60    5.60
  -2  17   2   15.80    5.50
  -2  17   2    7.90    4.40
   2  17  -2   17.50    4.20
  -2  17   2   13.10    4.70
   2  17  -2   15.30    4.30
   2  17  -2   16.20    3.20
   1 -17  -2    3.40    5.10
   1 -17  -2   13.50    5.00
  -1 -17   2   10.30    4.50
  -1 -17   2   13.70    5.30
  -1  17   2   19.70    5.10
   1  17  -2    8.10    4.00
  -1  17   2   13.60    4.90
  -1  17   2    9.10    4.40
   1  17  -2   11.10    2.70
   1  17  -2   10.30    4.30
   0 -17   2  243.38   10.90
   0 -17  -2  245.68   12.20
   0 -17  -2  244.38   11.70
   0 -17  -2  246.38   11.80
   0 -17   2  256.57   12.30
   0 -17   2  250.67   11.30
   0  17  -2  242.58   11.20
   0  17  -2  252.57   10.70
   0  17  -2  230.08   10.90
   0  17   2  238.48   11.10
   0  17   2  239.78   11.90
  -1 -17  -2   13.40    4.60
   1 -17   2   18.20    4.70
   1 -17   2    9.20    4.10
  -1 -17  -2    7.40    4.20
  -1 -17  -2   13.70    4.20
   1 -17   2   12.40    5.70
   1  17   2   15.30    4.10
   1  17   2    3.00    3.70
  -1  17  -2   18.20    4.60
  -1  17  -2   16.50    4.50
   1  17   2   12.20    4.10
  -2 -17  -2    4.60    3.60
  -2 -17  -2    4.00    3.70
   2 -17   2    4.20    5.40
   2 -17   2    5.70    4.50
   2 -17   2    8.60    5.70
   2  17   2    8.50    3.00
  -2  17  -2    7.20    4.30
  -2  17  -2   -3.00    4.30
   2  17   2    2.20    3.50
  -2  17  -2    6.50    4.50
   2  17   2    6.70    4.20
  -3 -17  -2   43.20    4.70
   3 -17   2   65.69    8.20
   3 -17   2   35.40    6.30
  -3 -17  -2   40.80    5.50
  -3 -17  -2   46.70    6.40
   3 -17   2   46.40    7.10
  -3  17  -2   55.59    8.20
  -3  17  -2   44.90    7.10
   3  17   2   40.00    4.90
   3  17   2   42.30    4.40
   3  17   2   50.19    5.80
  -3  17  -2   48.40    6.00
   4 -17   2   79.09   10.20
  -4 -17  -2   74.49    8.00
   4 -17   2   79.59   10.10
  -4 -17  -2   63.19    8.10
  -4  17  -2   75.09   10.30
  -4  17  -2   73.29    8.60
  -4  17  -2   75.89    9.10
   4  17   2   67.79   10.60
   5 -17   2   -3.30    8.10
   5 -17   2    7.80    9.60
  -5  17  -2    7.80    5.80
  -5  17  -2   -6.80    8.50
  -4 -18   2   14.30    5.50
  -4 -18   2    9.70    4.00
  -4 -18   2   14.00    5.20
   4 -18  -2   13.00    7.70
   4 -18  -2   28.10    7.90
  -4  18   2   13.70    7.30
  -4  18   2   10.90    7.80
  -4  18   2    9.00    6.30
   4  18  -2   14.60    4.60
   3 -18  -2   21.10    6.10
   3 -18  -2   17.40    7.40
  -3 -18   2   12.30    5.70
  -3 -18   2   17.90    4.80
  -3  18   2    9.30    5.80
  -3  18   2    6.00    6.00
   3  18  -2   14.60    4.70
   3  18  -2   14.00    4.60
  -3  18   2    6.50    6.40
   2 -18  -2    9.20    5.40
  -2 -18   2   18.20    4.50
   2 -18  -2   23.60    6.40
  -2 -18   2    9.90    5.80
  -2 -18   2   14.60    4.50
   2 -18  -2    9.00    5.80
   2  18  -2    9.60    3.30
  -2  18   2    9.30    6.30
  -2  18   2    9.40    5.50
   2  18  -2   13.30    4.80
  -2  18   2    5.10    5.70
   2  18  -2   12.60    4.70
   1 -18  -2   62.19    7.30
   1 -18  -2   57.19    7.60
  -1 -18   2   66.09    7.50
  -1  18   2   52.49    6.60
  -1  18   2   69.19    8.90
   1  18  -2   54.19    6.20
  -1  18   2   50.49    6.40
   1  18  -2   47.10    4.80
   1  18  -2   57.49    6.20
   0 -18  -2   20.00    6.10
   0 -18  -2   11.00    5.30
   0 -18   2   13.20    5.10
   0 -18  -2   10.20    5.30
   0 -18   2   15.90    6.10
   0 -18   2   15.90    4.30
   0  18   2   16.90    4.80
   0  18  -2   21.90    4.40
   0  18  -2   13.90    5.00
   0  18  -2   14.10    4.60
   1 -18   2   62.39    7.40
  -1 -18  -2   60.79    6.90
  -1 -18  -2   74.79    9.30
   1 -18   2   56.49    6.20
   1 -18   2   53.79    7.50
  -1 -18  -2   71.19    8.50
  -1  18  -2   83.99    7.70
   1  18   2   57.89    6.50
   1  18   2   60.89    7.00
  -1  18  -2   66.49    8.40
   1  18   2   60.79    6.30
  -2 -18  -2   23.50    5.50
  -2 -18  -2   23.80    5.10
   2 -18   2   22.90    5.90
   2 -18   2   30.80    6.20
  -2 -18  -2   20.20    4.90
   2 -18   2   25.50    8.50
  -2  18  -2   19.10    5.60
   2  18   2   23.80    5.30
   2  18   2   27.90    5.00
   2  18   2   22.10    4.10
  -2  18  -2   22.10    6.10
  -2  18  -2   34.30    6.90
  -3 -18  -2    1.00    4.20
   3 -18   2    0.70    5.90
   3 -18   2   -2.70    6.10
  -3 -18  -2    4.60    6.10
  -3 -18  -2   -0.40    4.60
   3  18   2    8.20    5.20
   3  18   2    3.70    3.80
  -3  18  -2    3.50    6.40
  -3  18  -2   -9.20    5.30
  -3  18  -2  -10.50    5.00
   4 -18   2   28.10    8.90
  -4 -18  -2   19.80    5.20
   4 -18   2   32.70    8.80
  -4  18  -2   15.00    8.50
  -4  18  -2   29.00    5.90
  -3 -19   2   -2.30    4.50
  -3 -19   2   10.10    6.10
   3 -19  -2    2.40    6.30
   3 -19  -2    6.70    6.70
  -3 -19   2    8.70    5.20
   3  19  -2    2.10    4.80
   3  19  -2   -1.70    4.80
  -3  19   2    9.80    6.50
  -3  19   2   -1.70    7.30
  -3  19   2   -9.80    6.80
  -2 -19   2   -1.40    4.80
  -2 -19   2    6.10    4.80
  -2 -19   2    6.40    6.70
   2 -19  -2   -0.60    7.10
   2 -19  -2    6.30    6.70
   2 -19  -2   -3.60    6.20
  -2  19   2   -5.70    5.70
   2  19  -2   -1.10    4.80
  -2  19   2    7.70    6.20
  -2  19   2   -4.00    5.50
   2  19  -2   -5.20    4.80
   1 -19  -2    3.80    6.40
  -1 -19   2   12.30    4.40
   1 -19  -2    5.90    5.90
   1 -19  -2   13.10    5.70
  -1 -19   2   19.50    7.10
  -1  19   2    9.90    6.70
   1  19  -2   10.60    5.80
   1  19  -2   23.60    5.70
  -1  19   2   13.90    6.10
  -1  19   2   20.50    6.60
   0 -19  -2    8.20    5.30
   0 -19   2   -5.40    4.30
   0 -19   2    5.30    6.90
   0 -19  -2   -1.80    4.80
   0 -19  -2   -2.90    6.40
   0 -19   2    3.70    4.90
   0  19   2   -6.30    5.00
   0  19   2    1.10    6.10
   0  19  -2   -2.00    5.10
   0  19  -2    0.10    5.50
   0  19   2   -2.80    4.70
   1 -19   2    1.80    5.30
   1 -19   2   12.20    5.10
  -1 -19  -2    0.80    6.00
  -1 -19  -2   -2.00    5.10
  -1 -19  -2    5.40    5.20
   1 -19   2   -4.50    6.90
   1  19   2   -5.60    4.90
   1  19   2    0.60    5.70
  -1  19  -2   -0.90    5.40
   2 -19   2    8.60    6.30
  -2 -19  -2   -9.50    5.00
   2 -19   2    7.50    6.70
  -2 -19  -2    8.60    5.60
  -2 -19  -2    7.20    5.00
   2  19   2    1.00    6.20
   2  19   2    7.90    4.70
  -2  19  -2   22.20    7.30
  -2  19  -2    8.40    5.60
   3 -19   2    0.40    6.50
   3 -19   2   -3.10    8.80
  -3 -19  -2   -3.20    5.20
  -3 -19  -2   -2.20    5.30
   3  19   2    5.90    4.50
  -3  19  -2   -4.60    6.10
  -2 -20   2    6.30    7.40
   2 -20  -2   -3.70    6.50
  -2  20   2    6.60    6.60
   2  20  -2    4.70    5.70
   1 -20  -2   33.60    9.00
   1 -20  -2   49.99    9.90
  -1 -20   2   39.50    5.50
  -1 -20   2   28.00    8.10
   1 -20  -2   42.50    6.90
   1  20  -2   33.50    7.00
  -1  20   2   20.50    6.90
   0 -20   2    0.50    7.80
   0 -20  -2   16.20    7.90
   0 -20   2   -2.90    5.10
   0 -20  -2   25.80    9.10
   0 -20  -2   14.50    7.50
   0  20  -2    8.30    6.10
   0  20   2    9.70    6.30
   1 -20   2   23.90    6.10
  -1 -20  -2   11.70    7.50
  -1 -20  -2   30.80    7.00
   1  20   2   30.20    6.50
  -1  20  -2   33.10    7.30
  -2 -20  -2   24.10    6.60
   2 -20   2   23.20    7.30
  -2 -20  -2    9.80    6.90
  -2  20  -2    8.90    6.90
   2  20   2    9.60    6.00
  -9   0   3    3.30    7.60
   9   0  -3   -4.80    5.70
  -9   0   3   -1.70    4.20
  -8   0   3    6.90    3.30
   8   0  -3    2.30    4.10
  -8   0   3    1.20    4.10
   8   0  -3    1.90    4.30
  -8   0   3   -1.20    3.80
   8   0  -3   -5.40    2.50
  -7   0   3   -1.80    2.80
   7   0  -3    1.80    2.80
  -7   0   3    1.10    2.30
   7   0  -3   -2.60    2.20
  -7   0   3    0.40    2.90
   6   0  -3   -4.30    1.70
  -6   0   3    2.70    2.20
  -6   0   3    1.60    2.50
   6   0  -3    1.30    2.30
  -6   0   3    0.80    1.90
   6   0  -3   -2.40    2.50
   5   0  -3    0.30    1.40
  -5   0   3   -1.70    1.50
  -5   0   3   -1.20    1.60
   5   0  -3    0.30    2.10
  -5   0   3    1.80    2.00
   5   0  -3   -0.80    1.50
  -4   0   3   -2.30    1.10
   4   0  -3   -0.10    1.20
   4   0  -3   -1.80    2.70
   4   0  -3   -1.90    1.20
  -4   0   3   -3.40    1.40
  -4   0   3    0.00    1.30
   3   0  -3   -1.40    0.80
  -3   0   3   -1.30    0.90
  -3   0   3    0.90    1.30
  -3   0   3   -0.40    0.90
   3   0  -3   -0.60    0.90
   3   0  -3   -0.70    1.30
  -2   0   3    0.70    0.80
   2   0  -3   -0.80    1.20
   2   0  -3   -0.90    0.70
  -2   0   3    0.30    0.80
  -2   0   3    0.60    1.20
   2   0  -3   -0.20    0.70
   1   0  -3   -0.40    0.80
   1   0  -3   -0.30    0.50
  -1   0   3   -0.40    0.50
  -1   0   3   -0.90    0.80
   1   0  -3    0.70    0.50
   0   0   3   -0.40    0.50
   0   0  -3    0.10    0.50
   0   0   3    0.30    0.60
   0   0   3   -0.10    0.60
   1   0   3   -2.40    0.90
   1   0   3   -1.90    0.80
  -1   0  -3   -1.70    1.00
   1   0   3   -0.30    1.00
  -1   0  -3   -2.30    1.10
  -1   0  -3   -2.40    0.80
  -2   0  -3    0.00    1.30
   2   0   3   -0.90    1.10
   2   0   3   -0.90    1.20
  -2   0  -3    0.40    1.20
   2   0   3   -0.30    1.10
  -2   0  -3    0.00    1.00
  -3   0  -3    0.30    1.20
  -3   0  -3   -0.60    1.50
   3   0   3   -0.80    1.20
  -3   0  -3   -1.20    2.10
   3   0   3   -0.40    1.40
   3   0   3   -0.90    1.10
   4   0   3   -2.50    1.80
   4   0   3    0.10    1.60
  -4   0  -3   -0.70    1.80
  -4   0  -3    0.50    1.50
   4   0   3    3.00    2.00
  -4   0  -3   -0.20    1.80
  -5   0  -3   -3.90    2.40
   5   0   3    4.70    2.60
  -5   0  -3   -1.20    2.50
   5   0   3    0.20    2.00
   5   0   3   -3.00    2.20
  -5   0  -3   -2.50    1.90
  -6   0  -3    2.70    3.20
   6   0   3    4.40    2.70
  -6   0  -3   -1.20    2.80
  -6   0  -3   -3.80    2.40
   6   0   3   -4.70    2.40
   6   0   3    0.10    3.10
   7   0   3   -2.20    3.30
  -7   0  -3   -5.70    4.20
  -7   0  -3   -6.00    3.60
  -7   0  -3   -1.20    3.00
   7   0   3    3.60    3.40
  -8   0  -3    6.50    4.30
  -8   0  -3   -2.20    5.30
   8   0   3    9.30    7.70
  -8   0  -3   12.00    5.30
   9  -1  -3   -0.50    6.00
  -9  -1   3    4.50    5.10
  -9  -1   3    7.10    4.40
   9   1  -3    0.10    5.90
  -9   1   3    0.00    4.90
  -9   1   3    3.30    5.70
  -8  -1   3   10.30    4.20
   8  -1  -3   16.00    5.00
  -8  -1   3    8.60    3.20
   8  -1  -3   13.40    4.40
  -8  -1   3   10.20    4.20
   8  -1  -3   15.90    3.00
  -8   1   3   18.40    4.00
   8   1  -3   18.90    3.20
  -8   1   3    8.50    4.60
  -8   1   3   10.10    4.50
   8   1  -3   17.40    4.60
  -7  -1   3   14.40    3.30
  -7  -1   3   12.00    3.50
   7  -1  -3   16.30    4.00
   7  -1  -3   18.70    3.70
  -7  -1   3   14.20    2.70
   7  -1  -3   19.30    2.80
   7   1  -3   19.70    3.20
   7   1  -3   20.50    3.70
  -7   1   3   20.10    3.90
   7   1  -3   17.50    3.50
  -7   1   3   22.70    3.90
   6  -1  -3   34.00    4.10
  -6  -1   3   36.10    3.70
  -6  -1   3   44.80    4.60
  -6  -1   3   34.10    4.50
   6  -1  -3   38.50    4.40
   6  -1  -3   33.10    3.60
   6   1  -3   36.30    4.10
  -6   1   3   39.70    4.30
   6   1  -3   35.40    3.40
  -6   1   3   35.40    3.90
   6   1  -3   40.70    4.50
   5  -1  -3    5.50    2.50
   5  -1  -3    3.20    1.50
  -5  -1   3    7.00    1.90
  -5  -1   3    5.10    2.00
  -5  -1   3    6.30    2.00
   5  -1  -3    2.60    1.80
   5   1  -3    4.10    1.60
   5   1  -3    6.80    2.10
  -5   1   3    1.70    1.80
   5   1  -3    5.20    1.90
  -5   1   3    4.00    2.20
   4  -1  -3  478.45   13.50
  -4  -1   3  465.15   13.10
  -4  -1   3  487.15   13.20
  -4  -1   3  474.85   13.00
   4  -1  -3  474.35   13.30
   4  -1  -3  479.45   13.10
   4   1  -3  480.15   12.90
   4   1  -3  475.15   12.70
  -4   1   3  481.25   13.50
   4   1  -3  471.45   13.10
  -4   1   3  471.25   13.30
   3  -1  -3   95.09    3.70
  -3  -1   3   90.39    3.40
   3  -1  -3   94.49    4.10
   3  -1  -3   85.59    3.70
  -3  -1   3   87.89    3.50
  -3  -1   3   95.09    3.90
   3   1  -3   88.49    3.30
  -3   1   3   97.79    4.10
   3   1  -3   95.09    3.30
   3   1  -3   97.79    3.80
  -3   1   3   92.89    3.80
  -3   1   3   81.39    4.30
  -2  -1   3 2482.25   59.49
  -2  -1   3 2532.75   58.89
   2  -1  -3 2358.76   59.29
  -2  -1   3 2533.25   59.09
   2  -1  -3 2498.15   59.69
   2  -1  -3 2502.15   59.29
  -2   1   3 2536.45   59.39
   2   1  -3 2492.75   59.49
  -2   1   3 2547.75   59.69
   2   1  -3 2498.85   58.69
  -2   1   3 2466.55   59.39
   2   1  -3 2439.66   58.79
  -1  -1   3 1925.11   45.30
  -1  -1   3 1900.71   45.00
   1  -1  -3 1908.81   45.10
  -1  -1   3 1852.91   45.30
   1  -1  -3 1976.10   45.40
   1   1  -3 1874.71   44.80
  -1   1   3 1887.01   45.40
  -1   1   3 1875.71   45.10
   1   1  -3 1913.21   44.80
  -1   1   3 1843.52   45.10
   0  -1  -3   64.69    2.50
   0  -1   3   68.99    2.60
   0  -1  -3   71.59    2.50
   0  -1   3   69.29    2.40
   0  -1   3   70.99    2.40
   0   1  -3   69.59    2.70
   0   1  -3   69.09    2.40
   0   1   3   69.69    2.60
   0   1   3   69.39    2.50
   0   1   3   67.39    2.50
  -1  -1  -3  120.49    3.50
   1  -1   3   93.49    3.90
   1  -1   3   92.89    3.80
   1  -1   3  108.89    4.00
   1   1   3  133.99    4.20
   1   1   3  131.09    4.20
  -1   1  -3  110.29    4.00
   1   1   3  128.49    3.60
   2  -1   3   38.10    2.70
   2  -1   3   35.90    2.80
  -2  -1  -3   35.90    2.90
  -2  -1  -3   33.10    2.70
  -2  -1  -3   33.80    2.10
   2  -1   3   36.70    2.90
   2   1   3   36.30    2.80
   2   1   3   37.20    2.10
  -2   1  -3   35.20    2.80
  -2   1  -3   37.00    2.70
   2   1   3   34.50    2.70
  -2   1  -3   38.90    3.00
   3  -1   3  143.19    5.80
   3  -1   3  134.79    5.70
   3  -1   3  141.49    5.20
  -3  -1  -3  142.99    4.70
  -3  -1  -3  139.19    5.70
  -3   1  -3  141.69    5.80
   3   1   3  136.09    5.70
  -3   1  -3  137.89    5.20
   3   1   3  141.99    4.60
   3   1   3  139.49    5.60
  -3   1  -3  146.59    5.90
   4  -1   3    0.70    1.70
  -4  -1  -3    5.10    1.60
  -4  -1  -3    5.00    2.40
  -4  -1  -3    7.30    2.20
   4  -1   3    9.70    2.40
   4  -1   3    5.60    3.40
  -4   1  -3    7.70    2.20
   4   1   3    4.60    1.60
  -4   1  -3    4.30    2.20
   4   1   3    7.40    1.90
   4   1   3    6.40    2.20
  -4   1  -3    6.30    2.00
   5  -1   3   83.59    5.70
  -5  -1  -3   90.39    6.10
   5  -1   3   83.19    5.70
  -5  -1  -3   85.89    5.90
  -5  -1  -3   84.49    4.50
   5  -1   3   87.19    5.10
  -5   1  -3   90.69    5.30
   5   1   3   88.89    4.60
  -5   1  -3   82.99    5.90
   5   1   3   84.59    9.30
  -5   1  -3   91.29    6.10
   5   1   3   91.29    5.90
  -6  -1  -3   48.60    5.30
   6  -1   3   44.00    5.50
   6  -1   3   37.50    4.10
   6  -1   3   39.30    4.90
  -6  -1  -3   32.30    4.20
  -6  -1  -3   36.20    4.70
   6   1   3   28.80    4.70
   6   1   3   45.70    5.20
   6   1   3   41.10    4.60
  -6   1  -3   35.50    4.40
  -6   1  -3   44.80    5.60
  -6   1  -3   38.50    4.10
   7  -1   3    2.60    4.20
  -7  -1  -3    2.10    2.80
  -7  -1  -3    3.10    3.70
   7  -1   3    3.70    4.00
  -7  -1  -3    0.30    4.40
   7  -1   3    2.40    3.80
   7   1   3    0.10    4.40
  -7   1  -3    0.20    4.50
  -7   1  -3    1.10    3.20
   7   1   3    1.70    3.10
  -7   1  -3   -3.10    3.70
   7   1   3    2.20    3.30
  -8  -1  -3    4.30    5.90
  -8  -1  -3    9.00    4.00
   8  -1   3    5.30    4.90
   8  -1   3   13.70    4.50
  -8  -1  -3   -0.30    5.20
   8   1   3    6.40    5.60
  -8   1  -3   12.30    4.70
   8   1   3    8.70    4.30
  -8   1  -3   -4.90    5.30
  -8   1  -3    9.90    6.20
   8   1   3   10.40    4.40
  -9  -2   3   36.50    5.00
  -9  -2   3   29.50    5.70
   9  -2  -3   29.40    7.20
  -9   2   3   39.30    6.60
  -9   2   3   26.90    6.50
   9   2  -3   30.00    6.40
   8  -2  -3   62.09    6.70
   8  -2  -3   46.40    5.30
  -8  -2   3   56.79    6.80
  -8  -2   3   71.89    7.60
  -8  -2   3   58.09    5.90
   8  -2  -3   64.89    6.70
  -8   2   3   53.49    6.20
  -8   2   3   65.19    8.10
   8   2  -3   55.49    5.30
  -8   2   3   46.70    5.30
   8   2  -3   51.49    6.40
  -7  -2   3   11.40    3.20
  -7  -2   3   15.40    3.00
   7  -2  -3   16.10    4.10
  -7  -2   3   14.20    3.60
   7  -2  -3   10.80    2.40
   7  -2  -3   16.50    3.80
  -7   2   3   20.80    4.00
   7   2  -3   17.40    3.60
  -7   2   3   12.80    3.30
  -7   2   3   16.30    3.80
   7   2  -3   13.90    3.30
   7   2  -3   11.40    2.40
   6  -2  -3   77.49    5.90
  -6  -2   3   67.19    5.20
  -6  -2   3   82.39    4.80
   6  -2  -3   74.79    4.70
   6  -2  -3   74.09    5.40
  -6  -2   3   80.99    5.20
   6   2  -3   69.09    5.10
  -6   2   3   77.09    5.60
   6   2  -3   77.39    4.70
   6   2  -3   74.29    4.20
  -6   2   3   74.29    5.30
  -6   2   3   79.19    5.80
   5  -2  -3  300.07   10.00
  -5  -2   3  286.57    9.40
   5  -2  -3  287.47    9.40
  -5  -2   3  286.17    9.10
   5  -2  -3  294.77    9.80
  -5  -2   3  291.57    9.20
   5   2  -3  289.47    9.00
  -5   2   3  301.07   10.00
   5   2  -3  294.07    9.20
  -5   2   3  287.97    9.70
  -5   2   3  284.17    9.90
   5   2  -3  286.87    8.90
  -4  -2   3  502.45   13.50
  -4  -2   3  484.25   13.30
   4  -2  -3  507.45   13.90
   4  -2  -3  501.65   14.20
   4  -2  -3  497.55   14.00
  -4  -2   3  503.95   13.60
  -4   2   3  504.85   14.20
   4   2  -3  486.35   13.10
   4   2  -3  498.75   13.50
   4   2  -3  500.75   13.10
  -4   2   3  477.25   14.00
  -4   2   3  505.75   14.00
  -3  -2   3   92.39    3.70
   3  -2  -3   91.49    4.20
  -3  -2   3   89.59    3.30
  -3  -2   3   91.59    3.30
   3  -2  -3   89.09    3.80
  -3   2   3   91.69    4.30
   3   2  -3   90.09    3.00
   3   2  -3   88.59    3.70
  -3   2   3   88.39    3.90
   3   2  -3   91.19    3.10
  -3   2   3   82.39    3.90
   2  -2  -3  509.35   13.50
  -2  -2   3  509.65   13.10
  -2  -2   3  529.05   12.40
  -2  -2   3  518.65   12.40
   2  -2  -3  487.45   13.20
  -2   2   3  507.75   13.50
  -2   2   3  502.05   13.30
  -2   2   3  502.25   13.30
   1  -2  -3   71.09    3.10
   1  -2  -3   74.59    2.90
  -1  -2   3   77.09    2.90
   1  -2  -3   77.99    3.40
  -1   2   3   76.39    3.10
  -1   2   3   72.69    2.90
  -1   2   3   78.39    2.90
   0  -2  -3   86.19    3.20
   0  -2  -3   88.29    2.90
   0  -2  -3   87.29    3.20
   0  -2   3   90.19    2.90
   0  -2   3   87.89    2.90
   0  -2   3   87.49    3.30
   0   2   3   90.39    3.20
   0   2   3   92.09    3.00
   0   2  -3   85.19    3.20
   0   2  -3   89.09    2.90
   0   2   3   85.49    3.10
  -1  -2  -3 1830.92   44.20
   1  -2   3 1915.11   44.10
   1  -2   3 1895.01   44.20
  -1  -2  -3 1772.72   44.10
  -1   2  -3 1868.31   44.10
   1   2   3 1741.93   44.00
   1   2   3 1800.72   43.30
   1   2   3 1865.11   44.20
   1   2   3 1714.13   43.50
  -1   2  -3 1868.41   44.20
   2  -2   3    6.10    1.50
   2  -2   3    5.80    1.80
  -2  -2  -3    5.70    1.50
  -2  -2  -3    4.00    1.20
  -2  -2  -3    5.70    0.90
   2  -2   3    5.30    1.30
   2   2   3    6.30    0.90
  -2   2  -3    8.20    1.70
   2   2   3   10.20    1.70
  -2   2  -3    5.60    1.60
   2   2   3    4.20    1.30
  -2   2  -3    8.60    2.70
  -3  -2  -3   58.69    3.70
   3  -2   3   52.79    3.90
  -3  -2  -3   55.09    3.60
   3  -2   3   52.09    3.50
   3  -2   3   58.79    3.90
  -3  -2  -3   55.59    2.50
  -3   2  -3   57.19    3.90
  -3   2  -3   54.79    3.60
   3   2   3   57.09    2.50
  -3   2  -3   55.29    3.90
   3   2   3   53.09    4.70
   4  -2   3  482.35   14.60
   4  -2   3  502.15   14.60
  -4  -2  -3  481.75   12.70
  -4  -2  -3  481.15   14.30
   4  -2   3  486.55   13.80
  -4  -2  -3  463.25   14.40
   4   2   3  473.95   14.10
   4   2   3  498.65   12.60
  -4   2  -3  491.45   14.70
  -4   2  -3  490.65   13.90
  -4   2  -3  476.55   14.70
   5  -2   3   29.30    3.90
   5  -2   3   13.70    2.80
   5  -2   3   21.60    3.10
  -5  -2  -3   20.20    2.30
  -5  -2  -3   19.40    3.20
  -5  -2  -3   15.70    3.00
   5   2   3   20.70    3.20
   5   2   3   16.20    3.80
  -5   2  -3   23.00    3.30
  -5   2  -3   19.50    3.50
  -5   2  -3   14.90    3.20
   5   2   3   22.40    2.50
  -6  -2  -3   48.50    5.20
   6  -2   3   49.50    5.60
  -6  -2  -3   44.30    4.00
  -6  -2  -3   46.70    5.30
   6  -2   3   45.90    5.30
   6  -2   3   38.30    5.10
  -6   2  -3   48.70    6.50
  -6   2  -3   40.50    5.30
   6   2   3   44.70    4.10
  -6   2  -3   54.39    6.00
   6   2   3   56.29    5.60
  -7  -2  -3   85.89    7.70
   7  -2   3   78.79    7.90
   7  -2   3   91.69    7.50
  -7  -2  -3   85.89    8.00
  -7  -2  -3   90.39    5.60
   7  -2   3   91.79    8.10
  -7   2  -3   90.99    7.50
  -7   2  -3   92.09    8.50
   7   2   3   99.59    7.00
  -7   2  -3   85.99    8.90
   7   2   3   90.59    6.00
  -8  -2  -3   -0.30    3.30
  -8  -2  -3    7.70    6.00
   8  -2   3    9.20    6.30
   8  -2   3    6.10    4.70
  -8  -2  -3    1.70    5.10
   8  -2   3    7.50    5.30
  -8   2  -3    3.70    4.80
  -8   2  -3    4.40    5.60
   8   2   3    8.00    5.50
   8   2   3    6.50    3.70
  -8   2  -3   12.10    6.00
   9  -3  -3   -8.40    7.00
  -9  -3   3    0.80    4.00
  -9  -3   3   10.60    5.00
  -9   3   3    4.60    6.20
   9   3  -3    4.40    6.30
  -9   3   3    0.10    5.40
   8  -3  -3    8.70    4.50
   8  -3  -3    7.80    3.00
  -8  -3   3    1.60    3.90
  -8  -3   3    3.80    3.60
  -8  -3   3    3.00    2.80
   8  -3  -3   17.40    5.70
  -8   3   3   13.10    4.40
  -8   3   3    3.80    4.70
   8   3  -3    6.50    4.00
  -8   3   3   10.50    5.30
   8   3  -3    2.70    2.70
   8   3  -3    4.00    3.50
  -7  -3   3   44.20    5.20
   7  -3  -3   52.59    6.60
  -7  -3   3   57.29    5.90
   7  -3  -3   53.09    6.10
  -7  -3   3   53.79    4.50
   7  -3  -3   56.89    4.90
  -7   3   3   58.59    7.00
   7   3  -3   56.89    5.60
   7   3  -3   58.49    4.00
  -7   3   3   60.99    6.70
  -7   3   3   64.09    6.50
   7   3  -3   50.19    4.90
  -6  -3   3   37.00    4.10
   6  -3  -3   32.40    4.10
   6  -3  -3   45.60    4.70
  -6  -3   3   31.70    4.50
  -6  -3   3   41.40    4.50
   6  -3  -3   39.00    3.90
  -6   3   3   43.60    5.20
   6   3  -3   35.90    3.30
  -6   3   3   36.70    4.90
  -6   3   3   42.80    5.40
   6   3  -3   46.60    4.30
   6   3  -3   39.70    3.90
  -5  -3   3    1.30    1.40
   5  -3  -3    0.90    2.50
  -5  -3   3    0.50    1.60
   5  -3  -3    1.60    1.40
   5  -3  -3    1.60    1.40
  -5  -3   3    0.10    1.70
   5   3  -3    3.00    1.90
  -5   3   3   -2.30    2.30
  -5   3   3    0.60    2.00
  -5   3   3    2.90    2.10
   5   3  -3    1.70    1.50
   5   3  -3    0.70    1.60
  -4  -3   3    9.20    1.50
   4  -3  -3    9.60    2.30
   4  -3  -3    8.60    1.70
  -4  -3   3    8.10    1.80
  -4  -3   3    7.90    1.60
   4   3  -3    9.30    1.80
  -4   3   3    9.00    2.00
  -4   3   3    5.60    2.00
   4   3  -3    9.70    1.50
   4   3  -3   11.00    1.30
  -4   3   3    9.10    1.90
   3  -3  -3  118.69    5.00
   3  -3  -3  122.09    5.10
  -3  -3   3  119.59    3.90
  -3  -3   3  125.39    4.00
  -3  -3   3  127.39    4.50
   3   3  -3  121.59    3.60
  -3   3   3  125.99    5.10
  -3   3   3  121.19    4.90
   3   3  -3  121.19    3.90
   2  -3  -3   11.80    1.70
  -2  -3   3    9.10    0.90
  -2  -3   3    7.30    1.20
   2  -3  -3    6.00    1.30
   2  -3  -3    7.20    1.80
  -2  -3   3    6.20    0.70
  -2   3   3    6.70    1.60
  -2   3   3    9.00    1.70
  -2   3   3    6.00    1.60
   1  -3  -3  773.12   19.50
   1  -3  -3  781.22   19.50
  -1  -3   3  790.62   19.30
  -1  -3   3  777.92   18.50
   1   3  -3  779.42   19.30
  -1   3   3  759.22   19.50
  -1   3   3  754.82   19.40
  -1   3   3  770.22   19.50
   0  -3   3    3.10    0.90
   0  -3  -3    6.50    1.70
   0  -3  -3    5.00    1.10
   0  -3  -3    3.40    0.90
   0  -3   3    3.30    0.90
   0  -3   3    4.60    1.30
   0   3  -3    3.00    1.20
   0   3  -3    3.10    0.70
   0   3  -3    4.00    0.90
   0   3   3    2.70    1.10
   0   3   3    5.00    1.10
   0   3   3    4.90    1.20
   1  -3   3  138.89    4.80
  -1  -3  -3  130.99    4.70
   1  -3   3  131.69    4.80
   1  -3   3  136.69    4.90
   1   3   3  136.99    4.80
  -1   3  -3  130.89    4.70
   1   3   3  122.29    4.00
  -1   3  -3  135.29    4.90
   1   3   3  134.09    4.70
   2  -3   3    7.70    1.90
   2  -3   3    3.50    1.40
   2  -3   3    6.10    1.50
  -2  -3  -3    5.60    1.40
  -2  -3  -3    6.70    1.60
  -2   3  -3    4.40    1.50
   2   3   3    7.40    1.60
   2   3   3    5.40    0.60
  -2   3  -3    6.00    1.60
   2   3   3    6.90    0.70
  -2   3  -3    5.60    1.60
   3  -3   3   33.50    3.30
  -3  -3  -3   34.70    3.00
  -3  -3  -3   33.50    3.10
   3  -3   3   33.50    3.20
   3  -3   3   31.10    3.40
  -3   3  -3   33.20    3.50
  -3   3  -3   29.40    3.10
   3   3   3   31.50    1.60
   3   3   3   32.80    2.80
   3   3   3   28.20    3.10
  -3   3  -3   28.20    3.20
   4  -3   3   27.10    4.40
   4  -3   3   22.90    2.90
  -4  -3  -3   20.90    1.90
  -4  -3  -3   27.50    3.40
  -4  -3  -3   20.90    2.90
  -4   3  -3   26.40    3.60
  -4   3  -3   19.80    2.90
  -4   3  -3   23.30    3.20
   4   3   3   26.90    3.00
   4   3   3   22.20    2.10
   4   3   3   22.90    3.00
  -5  -3  -3   54.89    3.10
  -5  -3  -3   57.09    5.20
   5  -3   3   62.19    5.40
   5  -3   3   51.69    5.00
   5  -3   3   54.09    5.00
  -5  -3  -3   59.69    5.10
   5   3   3   58.89    3.30
  -5   3  -3   61.59    5.80
  -5   3  -3   55.99    5.10
  -5   3  -3   59.29    5.50
   5   3   3   53.59    4.30
   6  -3   3    0.70    2.70
  -6  -3  -3   -2.50    1.70
  -6  -3  -3    2.80    3.10
   6  -3   3    1.30    2.90
   6  -3   3    2.30    5.80
  -6  -3  -3    0.10    4.50
  -6   3  -3   -3.70    2.90
  -6   3  -3    2.80    3.30
  -6   3  -3   -1.40    2.90
   6   3   3    1.90    2.00
   6   3   3   -2.40    2.50
   7  -3   3   -0.90    4.00
   7  -3   3    8.80    3.80
  -7  -3  -3    0.30    3.70
  -7  -3  -3    0.30    2.20
  -7  -3  -3    2.70    3.50
   7  -3   3    0.60    4.10
  -7   3  -3    0.90    3.70
  -7   3  -3    4.30    4.60
   7   3   3    2.30    3.00
  -7   3  -3    3.20    4.20
   7   3   3   -0.40    2.40
   7   3   3    0.60    3.60
   8  -3   3   14.80    6.10
   8  -3   3   11.70    5.90
  -8  -3  -3    7.10    5.20
  -8  -3  -3   -6.20    5.20
   8  -3   3   11.50    5.30
  -8  -3  -3   12.60    3.00
  -8   3  -3    6.00    6.20
   8   3   3    4.00    5.30
  -8   3  -3    6.70    5.90
   8   3   3    7.90    3.30
  -9  -4   3   14.60    4.80
   9  -4  -3   11.80    7.70
  -9   4   3   -3.20    5.80
  -9   4   3   14.30    6.70
   9   4  -3   10.30    4.60
  -8  -4   3   15.20    4.50
   8  -4  -3    6.00    4.90
  -8  -4   3    9.90    3.80
   8  -4  -3   12.60    3.40
   8  -4  -3   11.60    5.70
  -8  -4   3   10.80    3.10
   8   4  -3    6.40    2.80
  -8   4   3   13.30    5.70
  -8   4   3   20.30    5.30
  -8   4   3    8.70    5.00
   8   4  -3   15.10    3.80
  -7  -4   3    0.80    2.90
  -7  -4   3    0.30    2.50
  -7  -4   3   -2.20    2.10
   7  -4  -3   -1.00    4.10
   7  -4  -3    2.20    2.60
   7  -4  -3    2.90    3.30
  -7   4   3   -2.30    3.80
  -7   4   3    1.30    3.30
  -7   4   3   -1.20    3.40
   7   4  -3    0.80    1.70
   7   4  -3    3.60    2.40
  -6  -4   3    9.00    2.40
  -6  -4   3    9.50    2.70
   6  -4  -3    8.70    2.30
  -6  -4   3   11.00    2.20
   6  -4  -3    8.00    3.20
  -6   4   3    8.80    3.00
   6   4  -3   11.60    3.60
  -6   4   3   13.30    3.40
  -6   4   3    8.30    3.30
   6   4  -3    8.30    1.70
   5  -4  -3   88.49    7.80
   5  -4  -3   78.69    5.60
   5  -4  -3   81.39    4.60
  -5  -4   3   80.09    4.10
  -5  -4   3   80.39    4.00
  -5  -4   3   74.69    4.30
  -5   4   3   73.89    5.20
  -5   4   3   73.99    5.20
  -5   4   3   76.29    5.50
   5   4  -3   78.09    3.70
   5   4  -3   79.19    3.70
  -4  -4   3  290.17    8.50
   4  -4  -3  288.97    9.70
  -4  -4   3  295.77    8.60
   4  -4  -3  295.67    9.40
  -4  -4   3  279.47    8.30
   4  -4  -3  273.97    9.50
   4   4  -3  288.67    8.00
  -4   4   3  293.67    9.80
   4   4  -3  286.47    7.90
  -4   4   3  296.87    9.60
  -3  -4   3  159.88    4.90
   3  -4  -3  156.68    6.20
   3  -4  -3  178.28    7.40
  -3  -4   3  160.58    4.80
  -3  -4   3  157.28    5.20
  -3   4   3  153.78    6.20
  -3   4   3  156.88    6.00
   3   4  -3  169.58    4.40
   3   4  -3  164.38    4.40
  -3   4   3  156.88    6.20
   2  -4  -3    0.70    1.20
  -2  -4   3    1.40    1.10
   2  -4  -3    1.40    1.50
  -2  -4   3    0.90    0.60
  -2  -4   3    0.50    0.60
  -2   4   3    1.50    1.40
  -2   4   3    1.70    1.50
  -2   4   3    0.40    1.30
   1  -4  -3  101.29    4.10
  -1  -4   3  106.59    4.00
  -1  -4   3   93.39    3.00
   1  -4  -3   92.19    4.00
  -1  -4   3   93.99    3.00
   1   4  -3  107.79    4.00
   1   4  -3   94.89    2.90
   1   4  -3  110.09    2.90
  -1   4   3   94.49    4.10
  -1   4   3   99.19    4.00
   0  -4  -3    6.60    1.20
   0  -4   3    6.80    1.10
   0  -4  -3    6.10    1.30
   0  -4   3    8.90    1.30
   0  -4   3    7.50    1.50
   0  -4  -3    9.00    1.60
   0   4  -3    8.50    1.20
   0   4  -3    6.70    1.10
   0   4   3    9.10    1.50
   0   4  -3    6.60    1.60
   0   4   3    7.10    1.30
   0   4   3    7.70    1.40
   1  -4   3  185.68    6.20
   1  -4   3  175.88    6.00
   1  -4   3  169.58    5.90
  -1  -4  -3  185.48    4.90
  -1  -4  -3  174.68    5.90
   1   4   3  178.58    5.90
  -1   4  -3  164.08    6.60
   1   4   3  177.58    5.90
   1   4   3  174.38    4.90
  -1   4  -3  178.78    6.10
  -1   4  -3  182.78    5.80
   2  -4   3   19.40    3.60
  -2  -4  -3   23.50    2.60
  -2  -4  -3   22.60    2.60
   2  -4   3   22.30    2.60
   2  -4   3   22.10    2.80
  -2   4  -3   23.00    2.80
   2   4   3   19.20    2.30
  -2   4  -3   21.50    2.80
  -2   4  -3   22.40    2.50
   2   4   3   22.50    2.90
  -3  -4  -3    1.00    1.40
  -3  -4  -3   -0.50    1.70
   3  -4   3   -0.30    1.60
   3  -4   3   -0.20    1.40
   3  -4   3   -0.70    1.40
   3   4   3    1.50    1.50
  -3   4  -3   -1.70    1.50
   3   4   3   -0.20    1.30
  -3   4  -3    2.50    2.80
  -3   4  -3   -0.80    1.60
  -4  -4  -3   89.79    5.20
   4  -4   3   88.59    5.30
   4  -4   3   87.79    5.50
   4  -4   3   81.09    5.30
  -4  -4  -3   83.99    4.90
  -4   4  -3   84.09    5.50
  -4   4  -3   86.59    5.60
   4   4   3   85.89    4.60
  -4   4  -3   85.29    5.60
   5  -4   3   16.10    3.40
  -5  -4  -3   15.40    2.90
   5  -4   3   12.20    3.10
  -5  -4  -3   13.20    3.10
   5   4   3   14.60    2.80
  -5   4  -3   14.70    3.50
  -5   4  -3   10.90    3.80
   5   4   3   13.30    1.70
  -5   4  -3   16.90    3.70
  -6  -4  -3  102.39    6.80
   6  -4   3  104.49    7.20
  -6  -4  -3   93.99    7.10
   6  -4   3  101.59    7.50
   6  -4   3  111.49    7.50
  -6  -4  -3   89.89    3.60
   6   4   3  105.09    6.20
  -6   4  -3   96.49    7.10
  -6   4  -3  102.59    7.60
   6   4   3   91.69    3.80
   6   4   3   94.89    6.70
  -6   4  -3  110.39    7.80
  -7  -4  -3    7.20    1.60
   7  -4   3    2.30    4.40
  -7  -4  -3    7.80    4.10
   7  -4   3    9.60    4.30
  -7  -4  -3    9.00    4.00
   7  -4   3    9.60    4.60
   7   4   3    8.50    2.00
   7   4   3    5.60    4.00
  -7   4  -3   11.90    5.20
  -7   4  -3    9.40    4.30
  -7   4  -3    0.90    4.90
   7   4   3    5.60    3.20
   8  -4   3   -0.10    5.40
   8  -4   3    3.70    6.30
  -8  -4  -3   -1.10    5.30
  -8  -4  -3   -5.70    5.20
   8  -4   3   -2.00    5.80
  -8   4  -3    3.30    6.10
  -8   4  -3    5.30    6.70
   8   4   3    6.80    5.30
  -8   4  -3    8.00    5.40
   8  -5  -3    6.90    4.20
  -8  -5   3   14.40    3.50
   8  -5  -3   18.30    6.10
  -8  -5   3   14.60    3.60
   8  -5  -3   15.80    4.90
  -8  -5   3   14.40    4.60
  -8   5   3   20.90    5.50
  -8   5   3   15.30    5.90
  -8   5   3   15.20    5.40
   8   5  -3   15.10    3.20
   8   5  -3   18.30    3.60
  -7  -5   3   52.99    4.80
  -7  -5   3   57.19    4.50
  -7  -5   3   51.19    5.70
   7  -5  -3   62.79    5.60
   7  -5  -3   65.69    7.60
  -7   5   3   59.09    6.40
  -7   5   3   48.30    6.20
  -7   5   3   49.70    6.00
   7   5  -3   52.39    4.40
   7   5  -3   47.40    3.60
  -6  -5   3  162.98    6.50
  -6  -5   3  176.08    7.30
   6  -5  -3  155.98    8.50
   6  -5  -3  156.68    8.10
  -6  -5   3  173.58    6.50
   6  -5  -3  170.48    7.60
  -6   5   3  165.68    8.80
  -6   5   3  159.78    8.30
   6   5  -3  173.98    6.30
  -6   5   3  169.78    8.60
   6   5  -3  171.08    5.90
   5  -5  -3   24.80    3.30
   5  -5  -3   23.90    3.50
  -5  -5   3   20.80    2.40
  -5  -5   3   22.10    2.60
  -5  -5   3   20.40    2.60
  -5   5   3   19.40    3.30
  -5   5   3   21.30    3.40
   5   5  -3   22.60    2.10
  -4  -5   3  216.78    6.70
  -4  -5   3  205.58    6.60
   4  -5  -3  212.78    8.10
  -4  -5   3  206.78    6.60
   4  -5  -3  201.48    7.60
   4  -5  -3  197.88    7.80
  -4  -5   3  204.58    6.40
  -4   5   3  214.78    8.10
   4   5  -3  213.38    6.00
  -4   5   3  211.08    8.00
  -4   5   3  202.48    8.10
   4   5  -3  209.88    6.00
  -3  -5   3  432.06   11.40
  -3  -5   3  429.46   11.80
   3  -5  -3  454.65   13.00
  -3  -5   3  442.36   11.50
  -3  -5   3  436.36   11.90
   3  -5  -3  450.15   13.00
   3  -5  -3  460.05   14.00
  -3   5   3  449.56   13.10
  -3   5   3  445.16   13.10
   3   5  -3  445.86   11.00
   3   5  -3  444.16   11.00
  -3   5   3  444.16   13.00
  -2  -5   3    0.40    0.70
  -2  -5   3    0.50    1.10
   2  -5  -3    1.60    1.80
  -2  -5   3    0.10    0.70
   2  -5  -3    0.00    1.60
  -2   5   3   -0.10    1.30
  -2   5   3    1.30    1.50
  -2   5   3    0.80    1.40
   2   5  -3   -0.10    0.50
   2   5  -3    0.30    0.50
  -1  -5   3   94.89    3.30
  -1  -5   3   97.29    4.00
   1  -5  -3   90.89    4.00
   1  -5  -3   97.99    4.20
  -1  -5   3   93.79    3.30
   1   5  -3  103.49    4.10
   1   5  -3   91.39    3.10
  -1   5   3   92.59    4.20
   1   5  -3  107.99    3.20
  -1   5   3   96.09    4.20
  -1   5   3   96.69    4.20
   0  -5   3  163.08    5.70
   0  -5  -3  156.48    5.50
   0  -5  -3  159.68    5.10
   0  -5   3  153.68    5.10
   0  -5   3  161.18    5.10
   0  -5  -3  161.98    5.60
   0   5  -3  158.48    5.10
   0   5   3  153.88    5.50
   0   5  -3  144.19    4.90
   0   5  -3  160.08    5.60
   0   5   3  159.08    5.50
   0   5   3  156.68    5.10
  -1  -5  -3  206.98    6.80
  -1  -5  -3  205.08    6.70
   1  -5   3  201.88    6.70
   1  -5   3  214.98    7.00
  -1  -5  -3  196.58    5.60
   1  -5   3  211.88    6.70
  -1   5  -3  197.38    6.70
   1   5   3  201.58    5.70
   1   5   3  209.38    6.70
  -1   5  -3  190.38    6.80
   1   5   3  208.98    6.80
  -1   5  -3  208.48    6.60
   2  -5   3  175.28    6.50
   2  -5   3  176.58    6.50
  -2  -5  -3  178.28    6.30
  -2  -5  -3  173.58    6.20
  -2   5  -3  168.08    6.30
  -2   5  -3  171.78    6.50
   2   5   3  171.58    6.20
   2   5   3  179.68    6.20
  -2   5  -3  175.18    6.60
   3  -5   3  369.66   11.50
   3  -5   3  366.56   11.30
   3  -5   3  362.86   11.70
  -3  -5  -3  355.06   11.00
  -3  -5  -3  349.87   11.10
  -3   5  -3  359.76   11.50
   3   5   3  367.06   10.90
  -3   5  -3  371.26   11.50
  -4  -5  -3   17.40    2.80
   4  -5   3   13.10    2.90
  -4  -5  -3   15.40    2.90
   4  -5   3   14.90    2.80
  -4   5  -3   13.00    3.10
  -4   5  -3   16.40    3.20
   4   5   3   13.40    2.10
  -4   5  -3   15.70    3.10
   5  -5   3  111.29    7.00
  -5  -5  -3  113.59    6.10
   5  -5   3  105.29    6.80
   5  -5   3  100.39    6.80
  -5  -5  -3   97.49    6.20
  -5   5  -3   96.09    7.10
   5   5   3  101.09    5.50
  -5   5  -3   98.39    6.70
   5   5   3   94.19    5.90
  -5   5  -3  101.09    7.00
  -6  -5  -3   49.40    5.40
   6  -5   3   33.30    4.60
   6  -5   3   40.00    5.10
   6  -5   3   34.10    4.70
  -6  -5  -3   31.10    4.10
   6   5   3   34.50    4.10
  -6   5  -3   48.60    6.80
  -6   5  -3   44.40    5.00
   6   5   3   39.30    4.60
  -6   5  -3   46.20    5.90
  -7  -5  -3    1.20    4.10
   7  -5   3    7.20    4.70
   7  -5   3   -2.00    4.60
   7  -5   3   -1.20    4.30
  -7  -5  -3    6.20    3.60
  -7   5  -3    5.70    5.10
  -7   5  -3    4.60    5.30
   7   5   3    4.40    2.80
  -7   5  -3    3.40    4.70
   7   5   3   -0.30    3.90
   8  -5   3   31.20    7.60
   8  -5   3   21.20    6.90
  -8  -5  -3   35.10    5.90
  -8  -5  -3   22.30    6.30
   8  -5   3   21.70    7.00
   8   5   3   22.60    6.30
  -8   5  -3   34.60    8.30
  -8   5  -3   21.10    6.30
  -8   5  -3   25.20    8.00
  -8  -6   3   45.20    5.70
  -8  -6   3   50.89    5.30
   8  -6  -3   51.79    6.70
   8  -6  -3   49.00    7.30
  -8  -6   3   51.79    5.60
   8   6  -3   50.29    5.40
  -8   6   3   60.19    7.30
   8   6  -3   38.30    4.30
  -8   6   3   63.49    7.80
  -7  -6   3    5.10    2.50
  -7  -6   3    6.70    3.20
  -7  -6   3    3.90    2.70
   7  -6  -3    6.50    4.50
   7  -6  -3    5.60    3.30
  -7  -6   3    6.50    2.40
   7   6  -3    9.30    2.10
  -7   6   3    1.10    3.80
   7   6  -3    9.60    2.40
  -7   6   3   -0.80    3.90
  -6  -6   3   69.49    5.10
  -6  -6   3   76.89    4.40
   6  -6  -3   86.69    7.00
   6  -6  -3   77.59    6.10
  -6  -6   3   70.19    4.50
  -6  -6   3   78.79    4.40
   6  -6  -3   80.89    6.20
  -6   6   3   76.99    6.30
  -6   6   3   76.89    6.60
   6   6  -3   79.89    3.80
   6   6  -3   72.09    4.00
   5  -6  -3   32.50    4.30
   5  -6  -3   38.10    5.60
  -5  -6   3   31.00    3.30
  -5  -6   3   32.50    2.80
   5  -6  -3   30.60    3.80
  -5  -6   3   31.30    3.10
  -5  -6   3   29.30    3.30
  -5   6   3   26.70    3.60
   5   6  -3   30.30    2.50
   5   6  -3   29.50    2.20
  -5   6   3   21.80    3.40
  -5   6   3   34.20    4.50
  -4  -6   3    4.00    1.60
   4  -6  -3    2.90    1.60
  -4  -6   3    5.10    1.60
  -4  -6   3    4.10    1.40
   4  -6  -3    7.70    2.50
  -4  -6   3    4.80    1.30
   4  -6  -3    2.70    2.20
  -4   6   3    4.90    2.50
  -4   6   3    0.90    2.50
   4   6  -3    4.80    1.00
   4   6  -3    4.70    1.40
  -4   6   3    2.20    2.30
   3  -6  -3  170.18    6.90
   3  -6  -3  176.48    6.80
  -3  -6   3  177.28    5.30
   3  -6  -3  168.28    7.00
  -3  -6   3  178.88    5.70
  -3  -6   3  182.28    5.50
  -3  -6   3  174.58    5.80
   3   6  -3  179.08    4.90
  -3   6   3  170.48    6.90
  -3   6   3  173.58    6.90
  -3   6   3  172.38    9.90
   3   6  -3  173.48    4.80
   2  -6  -3  309.47    9.60
  -2  -6   3  305.27    8.30
  -2  -6   3  312.37    8.90
   2  -6  -3  305.97    9.80
  -2  -6   3  303.77    8.20
   2  -6  -3  304.77    9.60
  -2   6   3  315.97    9.70
  -2   6   3  302.77    9.60
  -2   6   3  307.17    9.70
   2   6  -3  319.87    8.30
   2   6  -3  312.97    8.80
   2   6  -3  311.37    8.00
   1  -6  -3   88.19    4.00
  -1  -6   3   84.39    3.20
   1  -6  -3   74.69    3.80
  -1  -6   3   85.79    3.20
  -1   6   3   94.09    4.20
   1   6  -3   75.49    3.00
  -1   6   3   77.89    4.00
  -1   6   3   88.19    4.10
   0  -6  -3  193.98    6.80
   0  -6   3  206.18    6.90
   0  -6   3  206.38    6.40
   0  -6   3  203.68    6.40
   0  -6  -3  201.98    6.90
   0  -6  -3  211.78    6.40
   0   6  -3  206.48    6.40
   0   6  -3  222.88    6.50
   0   6   3  205.88    6.90
   0   6   3  203.78    6.90
   0   6   3  212.78    6.50
   0   6  -3  201.28    6.80
   1  -6   3   42.00    3.00
   1  -6   3   41.80    3.00
  -1  -6  -3   45.80    3.10
   1  -6   3   48.80    3.60
  -1  -6  -3   46.40    3.10
  -1  -6  -3   42.10    2.30
   1   6   3   39.50    3.70
   1   6   3   43.50    3.00
  -1   6  -3   42.30    3.20
   1   6   3   44.60    2.30
  -1   6  -3   41.20    2.70
  -1   6  -3   44.20    3.20
   2  -6   3  105.69    5.00
   2  -6   3  102.19    5.10
   2  -6   3   97.19    5.10
  -2  -6  -3  102.29    2.90
  -2  -6  -3   96.99    4.60
  -2  -6  -3  106.79    4.70
   2   6   3   93.59    3.10
  -2   6  -3  107.09    5.10
  -2   6  -3  111.79    4.80
   2   6   3  101.49    4.60
   2   6   3  105.89    4.50
  -2   6  -3  105.29    5.10
  -3  -6  -3    6.60    2.00
   3  -6   3    6.90    2.40
   3  -6   3    2.50    2.10
  -3  -6  -3    6.80    1.70
   3  -6   3    6.10    2.20
   3   6   3    4.00    1.50
  -3   6  -3    6.20    2.40
  -3   6  -3    4.40    2.10
  -3   6  -3    6.60    2.60
  -4  -6  -3   73.99    5.00
   4  -6   3   70.29    5.40
  -4  -6  -3   70.99    4.70
   4  -6   3   65.69    5.20
   4  -6   3   69.79    5.70
  -4   6  -3   83.09    6.60
  -4   6  -3   70.19    5.50
  -4   6  -3   65.79    5.80
   4   6   3   67.99    4.30
   5  -6   3   10.80    3.40
  -5  -6  -3    4.00    2.20
  -5  -6  -3    4.70    2.80
   5  -6   3    8.40    3.40
   5  -6   3    7.10    3.60
   5   6   3    3.00    2.10
  -5   6  -3    3.00    3.20
  -5   6  -3   11.60    3.10
  -5   6  -3   11.80    3.80
   5   6   3    4.60    2.40
   6  -6   3   19.00    4.70
   6  -6   3   11.50    4.30
   6  -6   3   22.90    4.50
  -6  -6  -3   20.70    3.80
  -6  -6  -3   21.90    4.30
  -6   6  -3   11.50    4.60
   6   6   3   14.40    2.90
   6   6   3   17.10    3.80
  -6   6  -3   28.10    5.30
  -6   6  -3   17.70    4.10
   7  -6   3   20.90    5.20
  -7  -6  -3    9.40    4.10
   7  -6   3   14.40    5.20
  -7  -6  -3   16.20    4.20
   7  -6   3    7.50    4.20
  -7   6  -3   27.40    6.00
   7   6   3    8.70    3.90
  -7   6  -3   15.80    4.90
  -7   6  -3   11.10    5.70
   7   6   3   19.00    3.40
  -8  -6  -3   14.20    5.20
   8  -6   3   19.30    7.10
  -8  -6  -3   19.80    5.50
   8  -6   3   18.00    7.10
   8  -6   3    6.70    7.60
  -8   6  -3   14.90    6.50
  -8   6  -3   13.20    6.50
  -8   6  -3   14.00    7.50
  -8  -7   3    4.00    2.70
   8  -7  -3   -3.10    4.60
  -8  -7   3    8.00    2.80
  -8  -7   3   -2.50    4.00
  -8  -7   3    1.30    2.90
   8  -7  -3   -1.30    6.00
  -8   7   3    1.00    5.30
  -8   7   3    5.10    7.80
  -8   7   3    4.80    5.30
   8   7  -3    3.80    3.00
   7  -7  -3    2.90    3.70
   7  -7  -3    3.20    6.70
  -7  -7   3    8.40    2.50
  -7  -7   3   -2.40    2.50
  -7  -7   3    2.60    2.20
   7  -7  -3    6.50    4.70
  -7  -7   3   -0.30    2.80
  -7   7   3   -0.80    5.50
   7   7  -3   -0.80    2.70
   7   7  -3   -1.20    1.80
  -7   7   3   -8.30    3.80
  -7   7   3   -4.70    4.30
   6  -7  -3   14.90    3.80
  -6  -7   3   13.10    2.80
  -6  -7   3    9.00    2.00
  -6  -7   3    8.40    2.40
   6  -7  -3   15.30    3.90
   6  -7  -3   15.00    3.90
  -6  -7   3   12.40    2.30
  -6   7   3   16.00    4.00
  -6   7   3   10.40    7.00
   6   7  -3   12.60    2.10
  -6   7   3   14.40    4.90
   6   7  -3   15.00    1.90
  -5  -7   3   64.59    3.80
   5  -7  -3   65.69    5.60
   5  -7  -3   69.09    7.00
  -5  -7   3   71.39    3.80
   5  -7  -3   67.69    5.70
  -5  -7   3   70.19    4.20
  -5  -7   3   69.99    4.10
  -5   7   3   59.29    6.60
   5   7  -3   66.29    3.30
  -5   7   3   70.29    5.80
  -5   7   3   70.19    5.60
   5   7  -3   69.79    3.10
  -4  -7   3   22.20    2.60
  -4  -7   3   22.50    2.20
  -4  -7   3   22.10    2.50
  -4  -7   3   19.70    2.20
   4  -7  -3   14.80    2.60
   4  -7  -3   23.00    4.20
   4  -7  -3   16.90    2.80
   4   7  -3   21.40    1.90
   4   7  -3   21.50    1.80
  -4   7   3   25.00    3.90
  -4   7   3   19.00    3.20
  -4   7   3   23.00    3.60
  -3  -7   3   -0.10    0.90
   3  -7  -3    0.40    1.60
  -3  -7   3   -0.80    1.00
   3  -7  -3    1.60    2.10
   3  -7  -3    0.70    2.00
  -3   7   3    1.40    1.70
  -3   7   3   -2.10    1.70
   3   7  -3    1.30    0.90
  -3   7   3    0.20    1.80
   3   7  -3   -0.20    0.70
   2  -7  -3   47.40    3.80
  -2  -7   3   44.50    2.30
  -2  -7   3   46.60    3.20
  -2  -7   3   43.00    2.40
   2  -7  -3   65.79    5.70
   2   7  -3   43.60    2.20
   2   7  -3   41.40    2.90
  -2   7   3   42.40    3.60
  -2   7   3   39.00    3.60
   2   7  -3   45.70    2.10
  -2   7   3   46.10    3.80
  -1  -7   3  123.29    4.80
   1  -7  -3  141.49    5.70
   1  -7  -3  161.48    6.00
  -1  -7   3  152.58    5.60
   1  -7  -3  147.19    5.70
  -1  -7   3  137.19    4.80
  -1   7   3  146.69    5.80
   1   7  -3  165.78    4.90
   1   7  -3  163.58    5.60
  -1   7   3  155.88    5.70
   1   7  -3  127.99    4.60
  -1   7   3  130.79    5.60
   0  -7   3    0.40    1.40
   0  -7  -3    0.50    1.20
   0  -7   3   -0.20    1.00
   0  -7   3    1.90    1.20
   0  -7  -3    1.80    1.50
   0  -7  -3    1.90    1.50
   0   7   3    1.40    1.60
   0   7  -3    2.20    1.20
   0   7   3    0.90    1.40
   0   7   3    0.90    2.40
   0   7  -3    0.70    1.40
   0   7  -3    2.20    1.10
  -1  -7  -3  520.75   13.70
   1  -7   3  554.94   14.90
   1  -7   3  528.15   14.80
  -1  -7  -3  525.15   14.80
  -1  -7  -3  530.45   14.80
   1  -7   3  551.24   15.10
   1   7   3  528.35   15.70
   1   7   3  532.55   16.50
  -1   7  -3  522.15   14.70
   1   7   3  515.05   13.70
  -1   7  -3  547.45   14.90
  -1   7  -3  539.75   15.10
   2  -7   3    2.00    1.80
  -2  -7  -3    2.20    1.70
  -2  -7  -3    2.90    1.50
  -2  -7  -3    1.50    0.80
   2  -7   3    2.70    1.90
  -2   7  -3    1.30    1.60
  -2   7  -3   -1.50    1.90
   2   7   3    0.40    1.30
   2   7   3    0.00    1.20
  -2   7  -3   -1.90    1.70
   2   7   3    0.80    0.80
   3  -7   3    2.10    2.00
   3  -7   3   -3.30    2.00
   3  -7   3    0.10    2.00
  -3  -7  -3    1.20    1.70
  -3  -7  -3    0.60    1.70
  -3   7  -3   -0.30    1.90
  -3   7  -3   -1.60    1.90
   3   7   3    3.10    1.60
  -3   7  -3    2.10    2.30
  -4  -7  -3   15.40    2.50
   4  -7   3   15.40    3.20
  -4  -7  -3   17.70    3.00
   4  -7   3   14.70    3.10
   4  -7   3   16.20    3.10
  -4   7  -3   22.40    3.70
  -4   7  -3   21.10    4.00
   4   7   3   20.50    2.90
   4   7   3   18.50    2.60
  -5  -7  -3   53.59    5.60
   5  -7   3   63.59    6.20
  -5  -7  -3   47.90    5.00
   5  -7   3   59.49    6.40
   5  -7   3   51.29    6.10
  -5   7  -3   57.49    6.00
   5   7   3   45.50    5.00
   5   7   3   51.19    4.30
  -5   7  -3   51.49    6.20
  -5   7  -3   51.39    6.20
  -6  -7  -3   19.10    3.50
   6  -7   3   28.60    5.40
   6  -7   3   21.90    4.90
  -6  -7  -3   16.80    4.20
   6  -7   3   24.00    5.10
   6   7   3   22.30    3.20
  -6   7  -3   18.50    4.00
   6   7   3   22.70    4.00
  -6   7  -3   20.80    4.80
  -6   7  -3   21.70    4.80
  -7  -7  -3   14.90    4.70
   7  -7   3   26.10    6.70
   7  -7   3   20.60    5.60
   7  -7   3   11.40    5.60
  -7  -7  -3   21.50    4.80
  -7   7  -3   18.70    5.90
   7   7   3   26.80    3.40
   7   7   3   19.50    4.60
  -7   7  -3   23.50    5.60
  -7   7  -3   24.60    5.80
  -8  -7  -3  -12.20    4.70
   8  -7   3    2.70    6.80
   8  -7   3   -6.40    7.80
  -8   7  -3   12.00    7.20
  -8   7  -3    6.80    6.50
  -8   7  -3   14.20    8.20
  -8  -8   3   20.90    4.70
   8  -8  -3   20.70    5.70
  -8  -8   3   16.00    3.60
   8  -8  -3   20.50    7.30
   8   8  -3   17.10    3.30
  -8   8   3   16.70    5.70
  -8   8   3   23.60    6.90
  -8   8   3   19.50    8.40
  -7  -8   3    6.90    2.30
  -7  -8   3    8.00    2.60
   7  -8  -3    9.90    5.50
   7  -8  -3    3.90    3.60
  -7  -8   3    7.60    2.20
  -7  -8   3    8.90    3.50
   7  -8  -3    3.90    4.00
   7   8  -3    7.00    2.40
   7   8  -3    9.20    2.10
  -7   8   3   13.00    5.10
  -7   8   3    8.30    6.00
  -7   8   3   11.30    4.40
  -6  -8   3   48.10    3.70
  -6  -8   3   44.50    4.70
  -6  -8   3   44.20    3.90
   6  -8  -3   54.19    6.30
  -6  -8   3   46.50    3.60
   6  -8  -3   54.49    6.30
   6  -8  -3   35.70    4.50
  -6   8   3   42.80    6.20
  -6   8   3   36.10    4.70
   6   8  -3   42.00    3.20
  -6   8   3   29.50    4.60
   6   8  -3   43.80    2.90
  -5  -8   3   81.39    4.30
   5  -8  -3   84.09    6.50
  -5  -8   3   80.89    4.00
  -5  -8   3   71.39    4.90
  -5  -8   3   72.39    4.50
   5  -8  -3   73.69    5.90
  -5   8   3   84.99    6.40
   5   8  -3   74.99    3.30
   5   8  -3   74.99    3.40
  -5   8   3   94.29    6.30
  -5   8   3   80.09    7.50
  -4  -8   3   21.30    2.40
   4  -8  -3   24.10    3.60
   4  -8  -3   25.00    3.90
   4  -8  -3   26.30    3.70
  -4  -8   3   19.90    2.30
  -4  -8   3   19.20    2.10
  -4  -8   3   18.30    2.40
   4   8  -3   20.00    2.00
  -4   8   3   14.40    2.90
  -4   8   3   15.60    3.40
   4   8  -3   17.40    2.10
  -4   8   3   17.70    3.10
   3  -8  -3  463.95   14.40
   3  -8  -3  457.45   14.20
  -3  -8   3  470.35   12.90
  -3  -8   3  468.35   12.70
   3  -8  -3  469.35   14.40
  -3  -8   3  468.85   12.60
  -3   8   3  485.85   14.50
  -3   8   3  472.55   14.40
   3   8  -3  480.25   12.10
  -3   8   3  460.75   14.50
   3   8  -3  467.15   12.10
   2  -8  -3   98.89    5.20
  -2  -8   3  102.39    4.70
  -2  -8   3  101.99    4.00
   2  -8  -3   98.09    5.00
   2  -8  -3   97.79    5.50
  -2  -8   3  100.79    3.90
  -2   8   3  102.89    5.30
  -2   8   3  102.69    5.30
  -2   8   3  104.49    5.50
   2   8  -3  110.89    3.70
   2   8  -3  103.59    3.70
   2   8  -3  112.09    4.70
   1  -8  -3  124.59    5.60
  -1  -8   3  119.89    6.00
   1  -8  -3  125.69    5.70
  -1  -8   3  125.19    4.70
   1  -8  -3  122.89    5.30
  -1  -8   3  120.49    4.70
  -1   8   3  125.79    5.60
   1   8  -3  121.89    4.50
   1   8  -3  122.29    5.30
  -1   8   3  131.69    5.50
  -1   8   3  125.19    5.60
   1   8  -3  128.29    4.60
   0  -8  -3  258.67    7.80
   0  -8   3  245.68    8.10
   0  -8  -3  241.18    8.30
   0  -8   3  241.48    7.70
   0  -8  -3  233.38    8.20
   0  -8   3  241.38    7.90
   0   8   3  246.48    8.30
   0   8   3  245.88    8.30
   0   8  -3  239.58    8.20
   0   8   3  243.08    7.70
   0   8  -3  229.28    7.50
   0   8  -3  232.68    7.60
  -1  -8  -3  709.53   24.30
   1  -8   3  853.61   22.00
   1  -8   3  823.92   21.70
  -1  -8  -3  825.62   20.50
  -1  -8  -3  828.02   21.70
   1  -8   3  788.02   22.40
   1   8   3  850.71   21.70
  -1   8  -3  805.42   21.50
   1   8   3  814.82   20.50
  -1   8  -3  819.22   21.90
  -1   8  -3  808.52   21.60
  -2  -8  -3   58.59    2.80
  -2  -8  -3   77.99    4.30
   2  -8   3   60.19    4.50
   2  -8   3   69.09    4.60
   2  -8   3   71.69    4.90
  -2  -8  -3   72.59    4.30
   2   8   3   64.99    2.90
  -2   8  -3   62.99    4.50
   2   8   3   85.79    6.70
  -2   8  -3   65.99    4.70
   2   8   3   82.49    4.20
  -3  -8  -3    2.20    2.10
   3  -8   3    2.90    2.30
  -3  -8  -3    1.20    1.80
   3  -8   3    0.70    2.10
   3  -8   3    2.50    3.80
  -3   8  -3    1.90    2.20
   3   8   3   -0.90    1.10
  -3   8  -3    0.80    2.20
   3   8   3    3.40    1.60
  -3   8  -3    2.30    2.40
   4  -8   3   87.49    6.50
  -4  -8  -3   80.59    5.50
   4  -8   3   83.89    5.90
  -4  -8  -3   85.89    5.50
   4  -8   3   88.89    6.10
  -4   8  -3   81.99    6.90
   4   8   3   88.89    5.20
  -4   8  -3  101.39    6.60
  -4   8  -3   87.39    6.20
   4   8   3   84.39    5.30
  -5  -8  -3  114.39    7.00
   5  -8   3  109.29    7.80
  -5  -8  -3  113.69    6.50
   5  -8   3  112.89    7.80
   5  -8   3  112.69    7.70
   5   8   3  110.29    6.40
   5   8   3  116.79    5.90
  -5   8  -3  122.29    8.10
  -5   8  -3  106.79    7.70
  -5   8  -3  114.79    8.40
  -6  -8  -3   11.80    3.40
   6  -8   3    7.40    4.60
  -6  -8  -3    7.80    3.80
   6  -8   3    8.60    4.20
   6  -8   3   13.20    4.60
  -6   8  -3   13.20    4.90
  -6   8  -3    7.70    4.00
   6   8   3    8.30    2.80
   6   8   3   10.10    3.70
  -6   8  -3   16.70    4.90
   7  -8   3    1.70    5.40
   7  -8   3    7.00    5.80
   7  -8   3    8.80    6.60
  -7  -8  -3   11.60    4.00
  -7   8  -3    6.40    5.00
  -7   8  -3   11.80    6.00
   7   8   3    9.90    3.60
   7   8   3    1.60    4.00
  -7   8  -3   14.20    6.10
   8  -8   3   60.29   11.40
  -8  -8  -3   26.90    6.20
   8  -8   3    2.30    8.20
  -8   8  -3    6.30    7.40
  -8   8  -3   17.20    7.60
  -8   8  -3    9.60    9.60
  -8  -9   3   10.10    3.30
  -8  -9   3    6.20    4.50
  -8   9   3    0.80    7.20
  -8   9   3    1.50   10.10
   8   9  -3    9.90    2.90
  -8   9   3   13.80    6.40
   7  -9  -3   30.80    6.40
   7  -9  -3   35.60    5.60
  -7  -9   3   29.50    4.50
  -7  -9   3   23.50    3.30
   7  -9  -3   26.80    4.80
  -7   9   3   22.80    6.60
   7   9  -3   25.80    2.70
  -7   9   3   24.60    6.20
   7   9  -3   25.60    3.20
  -7   9   3   27.70    5.80
   6  -9  -3   25.40    4.90
  -6  -9   3   23.80    3.20
  -6  -9   3   27.00    3.60
   6  -9  -3   29.50    5.40
  -6  -9   3   21.20    2.50
   6  -9  -3   33.70    5.40
  -6  -9   3   19.50    2.30
  -6   9   3   17.20    4.60
   6   9  -3   20.80    2.60
  -6   9   3   18.50    4.30
  -6   9   3   23.00    5.20
  -5  -9   3   11.30    2.60
  -5  -9   3   12.00    2.20
  -5  -9   3   12.10    2.20
  -5  -9   3   13.10    2.20
   5  -9  -3   11.40    3.50
   5  -9  -3   12.30    3.50
   5  -9  -3   15.50    4.20
  -5   9   3   15.00    4.70
  -5   9   3   10.60    3.10
   5   9  -3   14.40    1.90
   5   9  -3   11.40    1.60
  -5   9   3   10.30    4.50
   4  -9  -3  352.16   12.20
   4  -9  -3  329.67   11.80
   4  -9  -3  338.87   12.20
  -4  -9   3  330.67   10.10
  -4  -9   3  322.87    9.70
  -4  -9   3  322.87    9.90
  -4  -9   3  335.57    9.90
   4   9  -3  327.77    9.10
   4   9  -3  339.67    9.10
  -4   9   3  346.47   12.60
  -4   9   3  338.67   12.10
  -4   9   3  332.97   11.90
  -3  -9   3  178.98    6.50
  -3  -9   3  170.68    6.00
   3  -9  -3  185.48    9.00
   3  -9  -3  169.78    7.70
   3  -9  -3  176.98    8.10
  -3  -9   3  181.28    6.30
  -3   9   3  187.08    8.30
   3   9  -3  173.98    5.40
  -3   9   3  188.08    8.00
   3   9  -3  183.98    5.60
  -3   9   3  172.38    7.80
  -2  -9   3   53.79    3.10
  -2  -9   3   47.70    4.60
   2  -9  -3   56.29    4.20
   2  -9  -3   52.99    4.70
  -2  -9   3   52.49    3.20
   2   9  -3   58.99    2.90
  -2   9   3   47.60    4.20
  -2   9   3   53.09    4.40
   2   9  -3   49.99    2.90
  -2   9   3   56.79    4.70
   2   9  -3   51.79    3.70
  -1  -9   3  247.48    7.80
  -1  -9   3  240.38    7.80
   1  -9  -3  249.28    8.50
  -1  -9   3  238.38    8.30
   1  -9  -3  255.47    9.00
   1   9  -3  255.07    7.70
  -1   9   3  239.98    8.70
  -1   9   3  237.08   10.30
  -1   9   3  237.38    8.50
   1   9  -3  261.67    7.80
   1   9  -3  253.17    8.40
   0  -9  -3  420.46   12.90
   0  -9   3  433.96   12.90
   0  -9  -3  423.26   13.00
   0  -9  -3  441.66   12.50
   0  -9   3  439.36   12.50
   0  -9   3  429.36   12.40
   0   9  -3  449.76   12.40
   0   9  -3  429.66   12.90
   0   9  -3  419.76   12.30
   0   9   3  424.76   12.40
   0   9   3  430.96   13.00
   0   9   3  434.76   12.90
  -1  -9  -3   28.70    3.30
   1  -9   3   16.60    2.50
  -1  -9  -3   27.20    3.40
   1  -9   3   21.90    2.90
  -1  -9  -3   18.00    2.60
  -1   9  -3   18.90    2.60
   1   9   3   26.10    2.80
  -1   9  -3   14.50    2.40
   1   9   3   24.80    3.00
  -1   9  -3   15.80    2.10
   2  -9   3  197.18    8.00
  -2  -9  -3  200.08    7.70
  -2  -9  -3  179.88    5.90
   2  -9   3  199.08    8.10
  -2  -9  -3  207.98    7.70
   2  -9   3  203.18    8.30
   2   9   3  193.18    6.10
   2   9   3  220.38    7.60
  -2   9  -3  188.88    7.90
  -2   9  -3  210.98    8.30
  -2   9  -3  205.48    8.30
   3  -9   3  410.26   13.30
   3  -9   3  385.16   13.00
  -3  -9  -3  399.16   12.30
  -3  -9  -3  381.56   12.40
   3  -9   3  396.26   13.30
   3   9   3  360.96   11.90
  -3   9  -3  377.46   13.00
  -3   9  -3  383.86   13.00
   4  -9   3   -0.10    2.60
   4  -9   3    2.00    2.80
  -4  -9  -3    2.70    2.50
   4  -9   3    3.10    2.90
  -4  -9  -3    3.10    2.00
  -4   9  -3   -0.90    3.20
  -4   9  -3   -2.80    2.60
   4   9   3    2.00    1.70
   4   9   3    0.40    2.40
  -4   9  -3    1.10    2.60
  -5  -9  -3   87.89    6.60
  -5  -9  -3   97.29    7.00
   5  -9   3   96.69    7.50
   5  -9   3   87.99    7.40
   5  -9   3   91.69    7.80
   5   9   3   89.19    5.50
  -5   9  -3   82.99    7.00
  -5   9  -3  107.79    8.50
  -5   9  -3   95.59    7.90
   5   9   3   99.19    6.40
   6  -9   3   39.40    5.70
   6  -9   3   28.70    5.70
  -6  -9  -3   35.90    4.80
   6  -9   3   35.80    6.20
  -6   9  -3   33.60    5.60
  -6   9  -3   38.20    6.00
   6   9   3   44.70    4.70
   6   9   3   38.10    4.90
  -6   9  -3   43.60    6.80
   7  -9   3  -12.00    6.20
   7  -9   3    5.30    6.50
  -7  -9  -3    7.00    4.20
   7  -9   3   -3.10    6.00
  -7  -9  -3    2.20    4.80
  -7   9  -3    1.20    5.90
  -7   9  -3    6.70    7.20
   7   9   3    3.50    4.50
  -7   9  -3    3.40    5.40
  -8 -10   3    2.80    5.00
  -8  10   3   -1.60    7.40
  -8  10   3    1.90    6.40
  -7 -10   3    5.40    3.50
   7 -10  -3    5.10    5.70
  -7 -10   3    3.50    2.60
   7 -10  -3   -0.80    3.90
   7 -10  -3   -5.90    5.30
  -7  10   3    0.10    4.80
   7  10  -3   -3.50    1.80
   7  10  -3   -2.10    2.10
  -7  10   3   -2.40    5.00
  -7  10   3   -2.60    6.70
  -6 -10   3   -1.40    2.00
  -6 -10   3    0.40    2.70
  -6 -10   3    0.10    1.70
   6 -10  -3    4.00    3.60
  -6 -10   3   -2.00    1.90
   6 -10  -3    2.40    3.80
   6 -10  -3    5.80    4.80
   6  10  -3    0.20    1.70
  -6  10   3   -8.50    4.20
  -6  10   3    1.00    3.40
  -6  10   3   -3.10    4.70
   6  10  -3   -1.50    1.50
  -5 -10   3  113.09    5.70
  -5 -10   3  111.99    5.10
  -5 -10   3  115.49    4.90
   5 -10  -3  131.69    8.20
   5 -10  -3  116.69    7.90
   5 -10  -3   93.49    6.90
  -5 -10   3  109.89    5.10
  -5  10   3  113.49    8.80
   5  10  -3  113.69    4.30
  -5  10   3   99.99    6.80
  -5  10   3  107.09    7.50
   5  10  -3  114.69    4.30
   4 -10  -3   25.50    3.80
  -4 -10   3   36.90    3.60
  -4 -10   3   31.00    3.00
   4 -10  -3   36.40    4.50
   4 -10  -3   37.50    4.50
  -4 -10   3   33.80    3.90
  -4 -10   3   39.00    3.30
  -4  10   3   28.00    3.90
   4  10  -3   33.90    2.60
  -4  10   3   23.00    3.50
  -4  10   3   34.40    4.70
   4  10  -3   29.40    2.30
  -3 -10   3   18.80    2.50
   3 -10  -3   14.70    3.20
   3 -10  -3   11.60    2.80
   3 -10  -3   12.80    3.40
  -3 -10   3   18.60    2.40
  -3  10   3   10.70    2.70
   3  10  -3   14.60    1.90
   3  10  -3   12.40    2.20
  -3  10   3   10.70    2.90
  -3  10   3   16.40    3.80
   2 -10  -3   10.20    2.50
  -2 -10   3   12.30    2.60
   2 -10  -3   17.30    3.30
  -2 -10   3   14.20    2.00
   2 -10  -3   13.00    2.80
  -2 -10   3   15.60    2.30
   2  10  -3   17.80    2.10
  -2  10   3   10.20    2.60
   2  10  -3   13.90    1.80
  -2  10   3    9.90    2.50
   2  10  -3   13.50    2.40
   1 -10  -3   17.80    2.80
  -1  10   3   18.00    2.70
   1  10  -3    8.80    1.90
  -1  10   3   13.20    2.60
   0 -10  -3   33.80    3.70
   0 -10  -3   33.10    3.90
   0 -10   3   36.10    3.90
   0 -10  -3   34.50    3.90
   0 -10   3   33.80    3.50
   0 -10   3   35.60    3.00
   0  10  -3   29.50    3.00
   0  10   3   33.20    3.70
   0  10   3   31.70    3.60
   0  10   3   29.40    3.90
   0  10  -3   37.50    4.00
   0  10  -3   33.50    3.30
   1 -10   3  119.89    5.90
  -1 -10  -3  111.09    5.00
  -1 -10  -3  107.99    5.70
   1 -10   3  107.79    5.60
  -1 -10  -3  111.99    5.70
   1 -10   3  112.09    5.60
  -1  10  -3  116.59    6.00
  -1  10  -3  109.19    5.50
   1  10   3  106.29    5.40
   1  10   3  107.79    4.90
  -1  10  -3  105.69    5.30
   2 -10   3   30.70    3.70
   2 -10   3   33.00    3.90
  -2 -10  -3   37.00    4.10
  -2 -10  -3   31.20    2.80
   2 -10   3   34.80    4.00
  -2 -10  -3   31.00    3.80
  -2  10  -3   34.80    3.90
  -2  10  -3   29.70    3.80
  -2  10  -3   29.80    3.70
   2  10   3   34.90    2.90
   2  10   3   31.20    3.40
   3 -10   3   13.20    3.60
   3 -10   3   22.40    4.00
   3 -10   3   19.00    3.60
  -3 -10  -3   15.20    2.80
  -3 -10  -3   15.90    3.20
   3  10   3   11.30    2.10
  -3  10  -3   13.70    3.70
   3  10   3   11.60    2.60
  -3  10  -3   13.60    3.20
   4 -10   3  -11.50    4.80
   4 -10   3    0.00    3.10
  -4 -10  -3    0.60    2.30
   4 -10   3    0.60    3.00
  -4 -10  -3    0.20    2.30
   4  10   3    1.70    2.40
  -4  10  -3    0.70    3.80
   4  10   3   -1.80    2.10
  -4  10  -3    1.60    2.60
  -5 -10  -3   13.90    3.70
   5 -10   3   12.50    4.10
  -5 -10  -3   19.70    3.60
   5 -10   3   10.00    3.50
   5 -10   3    9.90    4.60
  -5  10  -3   11.80    4.40
   5  10   3   12.50    3.50
  -5  10  -3   13.50    4.10
  -5  10  -3   15.30    4.10
   5  10   3    8.80    2.30
   6 -10   3   -3.20    4.70
   6 -10   3    1.20    4.80
  -6 -10  -3    8.30    4.70
  -6 -10  -3    3.60    4.00
   6 -10   3    4.20    4.20
  -6  10  -3    4.90    6.10
  -6  10  -3    9.70    4.70
   6  10   3    9.90    3.10
   6  10   3    5.80    3.90
  -6  10  -3    0.20   11.00
   7 -10   3   22.70    7.50
   7 -10   3   13.20    6.40
   7 -10   3   12.60    6.80
  -7 -10  -3   15.40    5.60
  -7 -10  -3    8.60    5.20
   7  10   3    3.40    5.40
  -7  10  -3    0.50    5.40
  -7  10  -3    6.10    5.80
  -7  10  -3    2.50    6.40
   7 -11  -3    7.90    5.90
  -7 -11   3    7.60    2.80
  -7 -11   3    2.00    3.70
   7 -11  -3   14.20    6.00
  -7  11   3   14.60    5.10
  -7  11   3   -1.00    6.30
  -7  11   3    9.10    7.60
  -6 -11   3   17.60    3.50
  -6 -11   3   17.30    2.80
   6 -11  -3   19.30    5.10
   6 -11  -3   29.70    6.20
  -6 -11   3   20.90    2.10
  -6 -11   3   21.90    2.30
   6 -11  -3   19.10    5.30
  -6  11   3   22.00    4.90
  -6  11   3   20.00    8.20
   6  11  -3   19.50    2.10
   6  11  -3   25.40    3.00
  -6  11   3   18.20    6.20
  -5 -11   3    7.90    2.70
  -5 -11   3    6.80    2.50
  -5 -11   3   10.50    2.10
   5 -11  -3   14.20    4.60
   5 -11  -3    3.90    3.20
   5 -11  -3   -0.80    3.60
  -5 -11   3    8.50    2.10
   5  11  -3   10.50    2.00
  -5  11   3    9.50    3.20
   5  11  -3    7.70    1.60
  -5  11   3   12.00    5.00
  -5  11   3   12.40    4.10
  -4 -11   3   54.89    4.30
   4 -11  -3   58.49    6.30
  -4 -11   3   55.19    3.80
   4 -11  -3   53.19    6.20
  -4 -11   3   57.69    4.60
   4 -11  -3   53.39    5.90
   4  11  -3   58.29    3.30
  -4  11   3   55.69    7.10
  -4  11   3   91.09    9.40
   4  11  -3   50.49    3.00
  -4  11   3   58.89    8.70
   3 -11  -3   33.40    4.10
   3 -11  -3   41.50    4.80
  -3 -11   3   43.30    3.60
   3 -11  -3   42.60    4.60
  -3 -11   3   35.60    4.40
  -3 -11   3   41.10    3.20
  -3  11   3   39.80    4.70
   3  11  -3   48.60    2.90
  -3  11   3   35.30    4.60
   3  11  -3   38.30    3.70
  -3  11   3   45.60    5.40
   3  11  -3   40.90    3.20
   2 -11  -3    1.80    2.70
   2 -11  -3    2.30    2.30
  -2 -11   3    1.10    1.70
   2 -11  -3    2.20    2.40
  -2 -11   3    3.70    2.50
  -2 -11   3    0.40    1.40
   2  11  -3    1.50    1.70
   2  11  -3   -0.50    2.00
  -2  11   3    2.90    2.50
  -2  11   3   -0.10    2.40
   2  11  -3    2.70    1.20
  -2  11   3   -1.80    1.90
  -1 -11   3   26.20    3.10
   1 -11  -3   22.60    3.30
   1 -11  -3   17.30    2.90
  -1 -11   3   26.10    2.90
   1 -11  -3   26.10    3.70
  -1 -11   3   20.60    3.10
   1  11  -3   18.20    2.50
  -1  11   3   14.80    2.70
   1  11  -3   28.00    3.20
   1  11  -3   26.10    3.30
  -1  11   3   28.20    3.90
  -1  11   3   18.70    2.90
   0 -11   3  139.29    6.40
   0 -11   3  148.19    7.00
   0 -11  -3  141.89    6.50
   0 -11  -3  150.58    7.00
   0 -11  -3  141.59    6.90
   0 -11   3  148.69    6.20
   0  11   3  150.18    6.80
   0  11  -3  148.79    6.10
   0  11   3  145.89    6.90
   0  11  -3  149.69    6.30
   0  11   3  152.68    6.50
   0  11  -3  142.49    6.90
   1 -11   3   31.80    3.90
  -1 -11  -3   32.20    4.20
   1 -11   3   30.90    3.70
  -1 -11  -3   25.20    2.90
   1 -11   3   18.90    5.40
  -1 -11  -3   31.30    4.10
  -1  11  -3   29.50    3.90
   1  11   3   26.00    3.10
  -1  11  -3   23.80    2.90
   1  11   3   24.10    2.90
  -1  11  -3   30.20    3.70
   2 -11   3   79.09    5.60
  -2 -11  -3   82.69    5.40
   2 -11   3   85.89    5.80
  -2 -11  -3   83.79    5.60
  -2 -11  -3   70.69    4.10
   2 -11   3   76.29    5.60
  -2  11  -3   78.29    5.70
   2  11   3   74.79    4.60
  -2  11  -3   86.39    5.90
  -2  11  -3   71.99    5.60
   2  11   3   77.99    4.10
  -3 -11  -3   33.40    4.00
  -3 -11  -3   35.40    4.40
   3 -11   3   33.50    4.30
   3 -11   3   38.70    4.70
  -3 -11  -3   34.80    2.10
   3 -11   3   25.80    3.50
  -3  11  -3   30.20    4.10
   3  11   3   37.40    4.30
  -3  11  -3   33.10    4.40
   3  11   3   37.70    3.80
   3  11   3   33.40    2.20
  -3  11  -3   36.70    4.40
   4 -11   3   16.40    4.00
   4 -11   3   14.80    4.00
   4 -11   3   12.40    3.10
  -4 -11  -3    8.90    2.60
  -4 -11  -3   14.30    3.20
  -4  11  -3   18.50    3.70
   4  11   3   25.40    3.10
   4  11   3   14.10    3.40
  -4  11  -3   13.20    6.70
  -4  11  -3   12.50    4.50
   5 -11   3   20.90    4.30
  -5 -11  -3   27.10    4.10
   5 -11   3   19.10    4.50
   5 -11   3   25.80    5.20
  -5  11  -3   24.30    5.70
   5  11   3   31.50    3.80
  -5  11  -3   15.60    4.10
   5  11   3   26.60    4.50
  -5  11  -3   22.90    5.70
  -6 -11  -3   18.10    4.30
  -6 -11  -3   33.40    5.60
   6 -11   3   25.90    5.80
   6 -11   3   21.60    6.10
   6 -11   3   25.20    7.00
  -6  11  -3   36.80    6.00
  -6  11  -3   39.90    7.70
   6  11   3   37.60    4.30
   6  11   3   37.20    5.00
   7 -11   3    3.90    7.50
   7 -11   3   -4.20    6.40
  -7 -11  -3   -0.50    5.10
  -7 -11  -3    1.70    4.60
  -7  11  -3    3.30    7.20
  -7  11  -3    3.10    5.90
  -7 -12   3    4.10    4.00
   7 -12  -3    6.60    5.50
   7 -12  -3   -2.60    6.30
  -7 -12   3   -1.20    2.90
  -7  12   3    0.50    6.90
  -7  12   3    3.90    5.40
  -7  12   3   12.90    7.90
   6 -12  -3    7.20    5.20
   6 -12  -3    5.80    5.10
  -6 -12   3    8.80    1.50
   6 -12  -3   15.50    5.80
  -6 -12   3    8.70    3.60
  -6 -12   3    8.20    2.70
  -6  12   3    7.90    4.20
  -6  12   3   10.40    6.20
   6  12  -3   12.90    2.00
   6  12  -3   11.50    2.00
  -6  12   3    4.10    4.40
   5 -12  -3   93.49    8.40
  -5 -12   3   86.89    5.00
  -5 -12   3   90.29    4.60
   5 -12  -3   70.59    7.40
  -5 -12   3   92.19    5.40
  -5 -12   3   88.89    5.80
   5 -12  -3   91.39    8.70
   5  12  -3   90.09    4.00
  -5  12   3  112.39    7.40
   5  12  -3   87.59    4.40
  -5  12   3   98.29    8.40
  -5  12   3  100.39    9.40
  -4 -12   3   32.00    3.40
   4 -12  -3   25.00    4.30
  -4 -12   3   33.10    3.60
  -4 -12   3   28.00    3.30
   4 -12  -3   27.40    4.10
   4 -12  -3   24.20    4.50
  -4  12   3   35.20    5.80
  -4  12   3   25.80    3.90
   4  12  -3   31.00    3.00
   4  12  -3   26.20    3.00
  -4  12   3   34.40    5.10
   3 -12  -3  253.37   10.80
   3 -12  -3  264.77   10.90
   3 -12  -3  240.08   10.00
  -3 -12   3  252.17    8.80
  -3 -12   3  257.77    9.10
   3  12  -3  255.17    8.10
   3  12  -3  241.88    8.80
   3  12  -3  253.07    7.90
  -3  12   3  272.97   11.50
  -3  12   3  249.18   10.10
  -3  12   3  257.47   10.80
   2 -12  -3   98.39    6.30
  -2 -12   3  108.99    5.40
   2 -12  -3  110.39    7.00
   2 -12  -3  105.29    7.10
  -2 -12   3  112.99    5.40
  -2 -12   3  100.39    6.10
  -2  12   3   94.99    6.60
  -2  12   3  117.29    6.70
   2  12  -3  108.79    4.80
   2  12  -3  112.79    5.90
   2  12  -3  105.19    5.10
  -2  12   3  116.29    7.00
   1 -12  -3    7.40    3.10
  -1 -12   3    0.40    1.80
   1 -12  -3    4.60    4.40
  -1 -12   3    3.90    2.10
   1 -12  -3    2.60    2.90
  -1  12   3   -0.50    2.40
   1  12  -3    0.50    2.40
   1  12  -3    1.50    1.80
  -1  12   3    1.70    2.50
  -1  12   3   -1.90    2.40
   1  12  -3    1.50    1.90
   0 -12   3   39.80    4.30
   0 -12  -3   46.20    4.90
   0 -12  -3   42.80    4.70
   0 -12   3   45.40    4.00
   0 -12   3   51.49    5.20
   0 -12  -3   49.40    5.00
   0  12  -3   37.50    3.80
   0  12  -3   47.40    4.30
   0  12  -3   40.60    4.90
   0  12   3   30.60    3.30
   0  12   3   46.60    4.60
   0  12   3   43.40    4.60
   1 -12   3  142.09    7.30
   1 -12   3  148.69    7.00
   1 -12   3  140.39    7.00
  -1 -12  -3  138.19    6.30
  -1 -12  -3  145.89    7.10
  -1 -12  -3  136.89    7.00
  -1  12  -3  137.69    6.80
  -1  12  -3  144.29    7.70
   1  12   3  124.89    6.70
  -1  12  -3  131.79    7.10
   1  12   3  136.29    6.30
   2 -12   3    6.00    3.20
  -2 -12  -3    0.40    2.50
   2 -12   3    3.90    2.70
  -2 -12  -3    2.30    2.20
   2 -12   3    1.40    2.80
  -2 -12  -3    2.60    2.40
   2  12   3    1.00    2.00
   2  12   3    3.00    2.00
  -2  12  -3    3.20    2.80
  -2  12  -3    3.50    3.00
  -2  12  -3    0.40    2.70
   3 -12   3   24.70    3.70
   3 -12   3   32.60    4.40
  -3 -12  -3   23.00    4.20
  -3 -12  -3   35.50    2.60
   3 -12   3   37.40    4.60
  -3 -12  -3   41.60    4.60
   3  12   3   35.40    2.70
  -3  12  -3   32.20    4.80
   3  12   3   31.80    3.90
   3  12   3   28.40    3.30
  -3  12  -3   33.80    5.00
  -3  12  -3   26.30    6.60
   4 -12   3   90.19    8.20
  -4 -12  -3  103.39    6.60
  -4 -12  -3   89.09    6.90
   4 -12   3   88.59    7.30
   4 -12   3   88.49    8.00
   4  12   3   96.49    6.40
   4  12   3   94.49    5.60
  -4  12  -3   92.19    7.00
  -4  12  -3   92.19    9.10
  -4  12  -3  100.39    8.50
   5 -12   3    1.90    4.40
  -5 -12  -3   18.60    6.10
   5 -12   3    8.30    4.20
   5 -12   3   14.00    5.10
  -5 -12  -3    9.50    3.50
   5  12   3    9.60    3.70
   5  12   3   15.80    3.10
  -5  12  -3    9.20    5.70
  -5  12  -3   23.50    6.90
  -5  12  -3   14.80    4.40
   6 -12   3   61.09    8.40
   6 -12   3   39.40    6.10
   6 -12   3   63.59    8.90
  -6 -12  -3   41.10    6.20
  -6 -12  -3   43.20    5.20
  -6  12  -3   44.50    6.70
   6  12   3   48.20    6.10
  -6  12  -3   39.30    7.60
  -6  12  -3   50.39    9.50
   7 -12   3   16.60    7.60
   7 -12   3   17.00    7.50
  -7  12  -3   28.80    9.40
  -7  12  -3   14.70    6.80
  -7  12  -3   26.60   12.40
   7 -13  -3   12.20    7.90
  -7 -13   3   33.60    5.10
   7 -13  -3   12.50    8.00
  -7 -13   3   14.70    3.90
  -7  13   3   20.30    9.10
  -7  13   3   26.10    6.70
  -7  13   3   20.50    7.10
   6 -13  -3   24.40    6.50
  -6 -13   3   25.60    3.20
  -6 -13   3   23.70    4.30
   6 -13  -3   26.30    6.10
  -6  13   3   36.90    5.40
  -6  13   3   25.40    6.80
  -6  13   3   36.80    7.20
   5 -13  -3   19.30    5.10
  -5 -13   3   11.90    3.20
  -5 -13   3   12.30    3.10
   5 -13  -3    4.40    4.70
   5 -13  -3   10.20    4.40
  -5 -13   3    6.60    2.20
  -5 -13   3   12.30    2.50
  -5  13   3   11.80    4.80
   5  13  -3   13.00    2.40
   5  13  -3    8.10    2.10
  -5  13   3   10.90    5.30
  -5  13   3   13.50    3.60
  -4 -13   3   72.99    4.40
   4 -13  -3   64.99    6.30
  -4 -13   3   62.89    5.60
  -4 -13   3   68.69    5.30
   4 -13  -3   60.29    7.60
   4 -13  -3   62.89    7.60
  -4  13   3   60.79    6.20
  -4  13   3   72.99    8.90
  -4  13   3   75.19    7.60
   4  13  -3   67.89    4.10
   4  13  -3   63.39    4.00
   3 -13  -3   -2.90    2.70
  -3 -13   3   -1.20    2.80
   3 -13  -3   -2.30    3.40
  -3 -13   3    3.40    2.10
  -3 -13   3    3.10    1.90
   3 -13  -3   -4.10    2.80
   3  13  -3   -1.60    1.50
  -3  13   3   -1.20    3.20
  -3  13   3    2.60    2.70
   3  13  -3    2.80    2.50
   3  13  -3    1.80    2.00
  -3  13   3    2.10    3.70
   2 -13  -3    3.10    3.00
  -2 -13   3    5.70    2.40
  -2 -13   3    6.40    3.70
  -2 -13   3    3.20    3.20
   2 -13  -3    7.90    5.20
   2  13  -3    2.00    2.50
  -2  13   3    1.40    2.90
  -2  13   3    8.60    3.50
   2  13  -3    6.10    2.00
   2  13  -3    0.60    2.00
  -2  13   3    3.20    3.00
   1 -13  -3   11.40    3.30
  -1 -13   3   15.30    2.80
   1 -13  -3    8.80    3.20
  -1 -13   3   12.30    2.70
  -1 -13   3   13.00    3.40
   1 -13  -3   13.40    3.30
   1  13  -3   11.60    3.10
  -1  13   3    8.60    3.20
   1  13  -3    9.80    2.60
  -1  13   3   10.80    3.10
   1  13  -3   11.90    2.50
  -1  13   3   15.20    3.40
   0 -13  -3   54.19    5.40
   0 -13   3   46.20    4.20
   0 -13  -3   41.00    5.00
   0 -13   3   42.10    4.80
   0 -13  -3   42.70    4.60
   0 -13   3   49.80    5.70
   0  13   3   42.40    4.90
   0  13  -3   39.00    4.30
   0  13   3   41.20    5.10
   0  13  -3   41.60    4.70
   0  13   3   50.99    5.30
   0  13  -3   32.00    4.00
   1 -13   3    4.40    2.40
   1 -13   3    3.60    2.90
   1 -13   3    3.50    2.80
  -1 -13  -3    7.60    3.00
  -1 -13  -3    5.40    2.70
  -1 -13  -3    3.20    2.70
   1  13   3    1.80    2.30
  -1  13  -3    1.50    2.40
  -1  13  -3    4.00    2.80
   1  13   3    2.30    3.30
   1  13   3    3.10    2.60
   2 -13   3   34.50    4.20
  -2 -13  -3   37.00    4.40
   2 -13   3   51.39    6.30
  -2 -13  -3   56.49    5.20
   2 -13   3   46.80    5.50
  -2 -13  -3   39.90    4.80
   2  13   3   41.10    4.20
  -2  13  -3   45.90    5.90
  -2  13  -3   49.10    5.90
   2  13   3   43.90    4.40
  -2  13  -3   40.30    4.90
   3 -13   3    4.10    3.80
  -3 -13  -3   -0.50    2.60
   3 -13   3    4.00    3.40
  -3 -13  -3    4.60    1.80
   3 -13   3    3.80    3.60
  -3 -13  -3    3.20    3.00
  -3  13  -3    3.40    3.40
  -3  13  -3    1.90    2.80
  -3  13  -3    4.50    3.70
   3  13   3    4.30    2.20
   3  13   3    6.70    2.90
   3  13   3    2.80    1.70
  -4 -13  -3    6.30    3.00
   4 -13   3   22.40    7.20
   4 -13   3   10.80    4.60
  -4 -13  -3    7.40    3.40
   4 -13   3    7.10    3.90
  -4  13  -3    9.80    3.90
   4  13   3    6.40    2.40
   4  13   3    7.20    3.80
  -4  13  -3    6.80    4.60
  -4  13  -3   14.60    4.80
   5 -13   3   28.20    7.40
  -5 -13  -3   27.40    4.50
   5 -13   3   34.00    6.70
   5 -13   3   12.30    4.80
  -5 -13  -3   13.80    4.50
   5  13   3   29.00    4.20
  -5  13  -3   32.50    5.40
  -5  13  -3   27.80    6.80
  -5  13  -3   23.50    7.10
   5  13   3   23.90    4.50
   6 -13   3   15.30    6.50
  -6 -13  -3   14.00    5.50
   6 -13   3    9.20    6.50
  -6 -13  -3    3.70    4.20
   6  13   3   13.00    8.10
  -6  13  -3   13.60    7.40
  -6  13  -3   14.70    8.30
  -6  13  -3    7.90    5.20
   6 -14  -3    4.10    6.40
  -6 -14   3   -3.70    3.80
   6 -14  -3   10.00    7.40
  -6 -14   3    0.20    2.70
  -6  14   3   -1.10    6.40
  -6  14   3   -7.30    7.30
  -6  14   3    4.70    4.50
  -5 -14   3   -1.50    2.90
  -5 -14   3    1.50    2.30
   5 -14  -3   -0.80    5.70
  -5 -14   3   -0.10    2.20
   5 -14  -3  -13.00    4.60
   5 -14  -3   -2.50    4.70
  -5 -14   3    0.40    3.10
   5  14  -3    0.20    2.10
  -5  14   3    2.00    5.60
  -5  14   3    1.10    3.50
  -5  14   3    2.60    6.30
   5  14  -3    3.60    2.00
  -4 -14   3    1.60    3.40
   4 -14  -3   -6.40    4.10
   4 -14  -3    5.30    3.70
  -4 -14   3   -1.90    2.70
   4 -14  -3   -2.70    4.70
  -4 -14   3    0.40    2.10
  -4  14   3    0.50    3.70
  -4  14   3    4.00    5.20
  -4  14   3    4.10    3.30
   4  14  -3    0.80    1.80
   4  14  -3    0.10    2.20
  -3 -14   3   55.59    4.90
   3 -14  -3   55.19    6.00
  -3 -14   3   65.99    6.10
  -3 -14   3   45.40    4.40
   3 -14  -3   51.39    6.40
   3 -14  -3   59.09    6.80
   3  14  -3   50.59    4.30
   3  14  -3   60.89    5.50
  -3  14   3   55.49    7.00
  -3  14   3   56.19    6.10
   3  14  -3   57.49    3.80
  -2 -14   3   14.70    3.80
   2 -14  -3   12.70    3.80
  -2 -14   3   14.90    2.70
   2 -14  -3   11.20    3.80
  -2 -14   3   15.30    3.20
  -2  14   3    6.80    3.90
   2  14  -3   12.30    3.20
   2  14  -3   12.90    2.70
  -2  14   3   12.00    3.60
   2  14  -3   12.70    2.40
  -2  14   3   10.80    3.40
  -1 -14   3   76.99    6.90
   1 -14  -3   79.39    8.00
  -1 -14   3   86.39    6.20
   1 -14  -3   90.79    7.10
  -1 -14   3   84.79    5.80
   1 -14  -3  121.19    9.80
   1  14  -3   84.79    6.20
  -1  14   3   87.59    7.10
  -1  14   3   82.29    6.60
  -1  14   3   87.59    6.50
   1  14  -3   86.39    5.50
   1  14  -3   77.79    5.50
   0 -14   3    3.90    2.80
   0 -14   3    3.80    2.60
   0 -14  -3    0.60    5.80
   0 -14   3   -0.70    3.60
   0 -14  -3    0.40    3.10
   0 -14  -3   -3.10    2.90
   0  14  -3    3.40    3.00
   0  14   3    2.90    3.00
   0  14  -3    3.60    2.40
   0  14  -3   -2.70    2.90
   0  14   3   -0.60    3.00
   0  14   3   -0.90    3.10
  -1 -14  -3   20.40    3.60
   1 -14   3   14.90    3.30
   1 -14   3   16.70    3.80
   1 -14   3   16.70    3.70
  -1 -14  -3   26.70    4.40
  -1 -14  -3   16.00    3.30
   1  14   3   12.70    3.50
  -1  14  -3   19.90    3.70
  -1  14  -3   24.30    4.00
   1  14   3   25.40    4.40
   1  14   3   20.60    3.40
   2 -14   3    3.30    3.20
  -2 -14  -3    5.80    2.70
   2 -14   3    4.30    3.30
  -2 -14  -3    4.60    3.40
   2 -14   3    6.50    3.10
  -2 -14  -3    5.50    2.90
   2  14   3    1.50    2.70
   2  14   3    9.20    2.60
  -2  14  -3    5.70    3.10
  -2  14  -3    2.50    3.60
  -2  14  -3    4.70    3.60
   2  14   3    7.80    2.60
   3 -14   3    1.80    3.30
  -3 -14  -3    7.10    3.40
   3 -14   3    1.40    4.10
  -3 -14  -3    4.10    2.90
   3 -14   3    4.40    4.30
  -3 -14  -3   -0.30    2.10
  -3  14  -3   -4.40    3.00
  -3  14  -3    1.80    4.10
   3  14   3   -1.40    3.20
  -3  14  -3    3.40    4.30
   3  14   3   -0.80    1.90
   3  14   3   -0.10    2.30
   4 -14   3   48.40    6.10
  -4 -14  -3   49.99    6.20
   4 -14   3   41.60    6.10
  -4 -14  -3   43.40    5.30
   4 -14   3   55.39    7.30
  -4  14  -3   49.20    6.40
   4  14   3   45.00    5.20
  -4  14  -3   50.89    6.70
   4  14   3   46.10    4.80
  -4  14  -3   33.30    5.50
  -5 -14  -3    9.20    4.30
   5 -14   3   20.00    7.90
  -5 -14  -3   10.40    4.50
   5 -14   3   14.20    6.90
  -5  14  -3    9.50    4.60
   5  14   3   10.50    4.60
   5  14   3    3.60    3.60
  -5  14  -3    9.00    6.30
  -5  14  -3   12.70    7.20
   6 -14   3   -6.40    6.90
   6 -14   3    7.70    6.60
  -6 -14  -3    9.80    7.40
  -6 -14  -3   -2.70    4.50
  -6  14  -3    2.50    7.20
  -6  14  -3   -5.20    5.40
  -6  14  -3    3.20    9.50
  -6 -15   3    6.80    4.50
   6 -15  -3    7.60    7.80
  -6 -15   3    3.40    3.10
   6 -15  -3   13.00    7.90
  -6  15   3    5.90    7.40
  -6  15   3    2.00    5.00
  -6  15   3    7.30    8.40
  -5 -15   3    3.80    3.70
   5 -15  -3   -7.40    5.80
  -5 -15   3    3.10    2.60
  -5 -15   3    3.90    2.60
   5 -15  -3   -3.40    5.40
   5  15  -3    4.20    2.40
  -5  15   3    7.80    4.40
  -5  15   3    0.50   10.60
   5  15  -3    4.30    2.50
  -5  15   3    0.50    5.70
  -4 -15   3   82.89    7.10
  -4 -15   3   94.69    6.00
   4 -15  -3   91.59    9.50
   4 -15  -3   73.29    9.80
  -4 -15   3   89.79    6.60
   4 -15  -3   72.69    7.60
  -4  15   3   93.49   10.30
  -4  15   3   76.49    9.20
  -4  15   3   99.29    7.90
   4  15  -3   86.29    4.70
   3 -15  -3   36.40    5.60
  -3 -15   3   34.50    4.70
  -3 -15   3   36.90    4.30
  -3 -15   3   35.70    4.10
   3 -15  -3   28.50    5.00
   3 -15  -3   29.70    4.90
   3  15  -3   37.00    4.50
  -3  15   3   35.70    5.40
   3  15  -3   29.90    3.70
   3  15  -3   33.50    4.40
  -3  15   3   32.30    5.20
  -3  15   3   22.20    5.00
   2 -15  -3   14.70    4.40
  -2 -15   3   22.70    4.30
  -2 -15   3   20.00    3.20
   2 -15  -3   16.80    4.10
  -2 -15   3   20.90    3.90
  -2  15   3   21.30    4.70
   2  15  -3   19.20    3.00
   2  15  -3   23.40    3.90
  -2  15   3   17.70    4.20
   2  15  -3   24.00    3.50
  -2  15   3   24.30    4.90
  -1 -15   3   72.09    7.10
   1 -15  -3   70.09    7.30
   1 -15  -3   61.89    6.60
   1 -15  -3   68.69    7.40
  -1 -15   3   70.89    6.10
  -1  15   3   69.29    7.30
  -1  15   3   74.09    6.80
  -1  15   3   79.29    7.20
   1  15  -3   76.49    5.90
   1  15  -3   74.69    6.30
   1  15  -3   62.99    5.60
   0 -15   3  107.49    6.90
   0 -15  -3  107.49    7.60
   0 -15  -3  100.89    7.80
   0 -15  -3  114.89    7.90
   0 -15   3   96.49    7.90
   0 -15   3  109.19    6.40
   0  15   3  113.09    7.30
   0  15  -3  111.89    7.50
   0  15  -3  105.19    6.90
   0  15   3   96.89    7.20
   0  15  -3  102.29    6.60
   0  15   3  102.19    7.60
  -1 -15  -3    8.60    3.50
   1 -15   3    9.40    4.70
  -1 -15  -3   10.10    3.30
  -1 -15  -3   11.60    3.50
   1 -15   3    8.80    3.20
   1 -15   3    6.40    3.60
  -1  15  -3   14.20    3.70
   1  15   3    8.90    3.20
   1  15   3    5.20    3.30
   1  15   3    8.30    3.30
  -1  15  -3    8.00    2.70
  -2 -15  -3   32.60    4.60
   2 -15   3   43.60    5.40
  -2 -15  -3   44.10    4.40
   2 -15   3   33.40    5.50
  -2 -15  -3   31.50    4.40
   2 -15   3   62.59    7.00
  -2  15  -3   38.60    5.50
   2  15   3   43.80    5.00
   2  15   3   39.90    5.10
   2  15   3   36.60    4.50
  -2  15  -3   43.90    5.60
  -2  15  -3   36.70    5.20
   3 -15   3   10.80    4.10
   3 -15   3   40.80    6.50
  -3 -15  -3   24.30    4.70
   3 -15   3   32.80    5.90
  -3 -15  -3   29.50    4.50
  -3 -15  -3   25.80    3.00
   3  15   3   26.70    4.60
   3  15   3   21.40    3.00
  -3  15  -3   40.50    6.30
  -3  15  -3   29.30    4.60
   3  15   3   26.60    3.70
  -3  15  -3   28.40    5.60
  -4 -15  -3    2.60    5.20
   4 -15   3   -0.20    4.60
  -4 -15  -3    3.00    3.50
   4 -15   3    6.90    6.00
   4 -15   3    6.90    4.80
  -4  15  -3    7.60    5.10
   4  15   3    1.10    2.70
   4  15   3   -0.30    4.10
  -4  15  -3    1.50    5.50
  -4  15  -3   -2.10    3.90
  -5 -15  -3   59.69    7.90
  -5 -15  -3   58.39    6.80
   5 -15   3   68.39    8.80
   5 -15   3   58.09    8.20
  -5  15  -3   52.09    8.70
  -5  15  -3   47.80    8.30
  -5  15  -3   67.89    6.90
   5  15   3   58.39    6.60
  -5 -16   3   37.80    5.00
   5 -16  -3   44.80    8.50
  -5 -16   3   33.90    3.90
  -5 -16   3   35.30    5.30
  -5 -16   3   31.00    3.60
   5 -16  -3   29.30    7.10
  -5  16   3   31.50    8.70
   5  16  -3   36.70    4.70
  -5  16   3   42.10    7.60
  -5  16   3   42.70    5.50
  -4 -16   3   -3.70    2.60
   4 -16  -3    3.30    5.10
  -4 -16   3   -5.20    3.50
  -4 -16   3    0.40    4.20
   4 -16  -3   -4.70    5.50
   4 -16  -3   -2.80    5.00
  -4  16   3    5.80    4.50
   4  16  -3    3.20    2.80
  -4  16   3   -3.20    4.50
   4  16  -3    1.50    2.20
  -4  16   3   -2.30    5.40
   3 -16  -3   70.79    8.90
  -3 -16   3   82.99    6.40
   3 -16  -3   76.59    9.30
   3 -16  -3   89.59    8.70
  -3 -16   3   93.79    6.60
   3  16  -3   85.49    5.90
   3  16  -3   81.69    7.00
  -3  16   3   81.79    8.50
  -3  16   3   86.69   10.30
  -3  16   3   75.29    9.40
   3  16  -3   70.49    5.10
   2 -16  -3   96.19    8.60
  -2 -16   3   74.49    6.60
  -2 -16   3   85.69    8.00
  -2 -16   3   94.89    6.70
   2 -16  -3   82.89    9.60
   2 -16  -3   83.79    8.30
  -2  16   3   87.69    8.20
   2  16  -3   78.19    6.80
  -2  16   3   92.19    8.80
   2  16  -3   73.29    8.70
  -2  16   3   97.69    9.50
   2  16  -3   83.19    5.40
   1 -16  -3    0.60    4.00
   1 -16  -3    7.40    7.40
  -1 -16   3    6.10    4.60
   1 -16  -3    4.80    4.50
  -1 -16   3    5.70    3.30
   1  16  -3    9.70    3.40
  -1  16   3    4.40    4.70
  -1  16   3    8.60    7.00
   1  16  -3   10.00    3.90
   1  16  -3    5.90    2.50
  -1  16   3   12.10    3.60
   0 -16  -3  105.09    8.80
   0 -16   3   86.29    6.80
   0 -16  -3  107.79    8.10
   0 -16  -3  116.59    8.60
   0 -16   3  101.49    8.70
   0 -16   3   98.99    7.30
   0  16  -3  106.99    6.80
   0  16   3   99.79    7.80
   0  16  -3   90.79    7.20
   0  16   3  106.49    9.90
   0  16   3   89.69    7.90
   0  16  -3   85.89    9.10
  -1 -16  -3  282.07   12.00
   1 -16   3  281.37   11.70
  -1 -16  -3  276.27   12.00
   1 -16   3  266.37   13.00
  -1 -16  -3  275.57   11.20
   1 -16   3  272.17   12.00
  -1  16  -3  282.97   11.80
   1  16   3  275.97   10.90
   1  16   3  279.27   11.40
   1  16   3  282.37   11.70
  -1  16  -3  271.67   12.10
  -2 -16  -3   32.20    4.40
  -2 -16  -3   30.60    4.70
   2 -16   3   36.90    5.00
  -2 -16  -3   24.30    4.20
   2 -16   3   37.00    5.90
   2 -16   3   36.40    6.00
   2  16   3   33.60    4.10
  -2  16  -3   34.40    5.70
  -2  16  -3   36.80    5.40
   2  16   3   30.00    4.70
   2  16   3   24.30    3.80
  -3 -16  -3   20.40    4.90
   3 -16   3   13.10    4.70
  -3 -16  -3   17.40    3.60
  -3 -16  -3   22.80    4.80
   3 -16   3   25.00    8.00
   3 -16   3   21.20    5.90
  -3  16  -3   10.90    5.20
   3  16   3   13.20    4.50
  -3  16  -3    7.70    4.10
   3  16   3   15.60    3.20
  -3  16  -3   17.40    6.10
   3  16   3   14.80    3.50
  -4 -16  -3   48.50    6.20
   4 -16   3   60.69    8.20
   4 -16   3   69.09    8.80
  -4  16  -3   59.49    8.50
   4  16   3   49.50    6.10
  -4  16  -3   37.80    5.20
   4  16   3   57.49    5.20
  -4  16  -3   52.29    8.10
   5 -16   3   18.40    8.10
  -5 -16  -3    7.70    5.00
   5 -16   3   15.30    6.80
  -5  16  -3   12.30    8.40
  -5  16  -3   -2.10    7.70
  -5  16  -3   18.00    5.90
  -5 -17   3   -0.30    3.20
  -5 -17   3    4.40    4.60
   5 -17  -3   11.10    7.60
   5 -17  -3   -0.70    8.00
  -5  17   3    8.20    5.70
  -5  17   3  -10.90    7.80
   5  17  -3    6.30    3.20
  -5  17   3   14.10    8.00
  -4 -17   3    4.40    4.90
   4 -17  -3    7.40    6.60
  -4 -17   3   -4.10    3.20
   4 -17  -3   -1.90    6.00
  -4 -17   3   -4.00    4.00
   4  17  -3   -0.70    3.30
  -4  17   3    0.40    5.80
  -4  17   3   -3.10    6.70
  -4  17   3   -2.60    5.40
  -3 -17   3   12.80    5.40
  -3 -17   3    4.30    3.30
   3 -17  -3    2.90    5.50
   3 -17  -3    3.00    5.20
   3 -17  -3   16.60    5.80
  -3 -17   3    3.00    3.60
   3  17  -3    3.10    3.90
   3  17  -3    3.70    3.40
  -3  17   3   -0.80    5.50
  -3  17   3    0.90    5.10
   3  17  -3    0.80    2.90
  -3  17   3    2.60    4.50
  -2 -17   3    0.00    5.10
   2 -17  -3    0.70    4.20
   2 -17  -3   -0.40    5.20
  -2 -17   3    2.00    3.20
   2 -17  -3   -0.80    5.10
  -2 -17   3   -2.70    3.70
  -2  17   3   -8.70    4.70
  -2  17   3    7.60    5.20
   2  17  -3    1.60    2.60
   2  17  -3    0.30    3.50
   2  17  -3    0.90    3.80
  -2  17   3    6.50    4.80
  -1 -17   3   16.30    5.70
   1 -17  -3    7.40    4.40
   1 -17  -3   13.30    5.40
  -1 -17   3   11.50    3.20
   1 -17  -3   14.70    4.70
  -1 -17   3   11.50    4.10
  -1  17   3   15.10    4.70
   1  17  -3    6.10    3.00
  -1  17   3   10.50    4.50
  -1  17   3   11.00    4.50
   1  17  -3   13.20    4.10
   0 -17   3   17.40    4.90
   0 -17  -3   20.60    5.40
   0 -17  -3   18.50    4.40
   0 -17  -3   29.70    5.60
   0 -17   3   22.80    4.30
   0 -17   3   25.50    5.90
   0  17  -3   22.70    3.90
   0  17   3   18.80    4.60
   0  17   3   23.60    5.10
   0  17  -3   21.60    4.40
   0  17   3   11.20    4.50
   0  17  -3   24.20    5.00
   1 -17   3    1.00    3.90
  -1 -17  -3    0.10    4.50
   1 -17   3   -1.40    3.70
  -1 -17  -3    4.10    4.40
  -1 -17  -3   -0.30    3.80
   1 -17   3    2.40    5.10
  -1  17  -3    0.40    4.50
  -1  17  -3    3.10    4.40
   1  17   3    0.90    2.90
  -1  17  -3    1.80    3.50
   1  17   3    6.30    5.70
   1  17   3    1.10    3.50
  -2 -17  -3   25.00    5.50
   2 -17   3   31.80    5.70
   2 -17   3   33.90    6.50
  -2 -17  -3   28.30    5.50
   2 -17   3   19.00    5.40
  -2 -17  -3   25.70    4.80
   2  17   3   26.10    5.10
  -2  17  -3   22.00    5.70
   2  17   3   24.10    4.40
   2  17   3   24.90    4.60
  -2  17  -3   27.20    5.50
  -2  17  -3   24.00    5.20
   3 -17   3   12.90    6.00
  -3 -17  -3    2.50    4.40
  -3 -17  -3    3.50    3.40
   3 -17   3   -6.70    6.10
  -3 -17  -3    1.60    4.00
  -3  17  -3    3.50    4.80
   3  17   3    1.50    3.10
  -3  17  -3   -4.90    5.30
  -3  17  -3   -4.30    5.70
   3  17   3   11.10    5.00
   3  17   3    1.50    3.50
   4 -17   3   25.40    8.10
  -4 -17  -3    5.20    4.60
   4 -17   3   12.90    6.90
  -4  17  -3   12.20    6.80
  -4  17  -3   -0.90    6.70
   4  17   3   -1.20    5.20
  -4  17  -3   -2.60    4.90
  -4 -18   3    1.10    4.80
   4 -18  -3   -3.40    6.40
  -4 -18   3   10.10    4.20
   4 -18  -3    3.00    7.80
  -4  18   3   -2.60    7.00
  -4  18   3    1.70    8.60
  -4  18   3   10.80    6.30
   4  18  -3    9.90    4.10
   3 -18  -3    7.20    6.40
  -3 -18   3    0.80    4.10
   3 -18  -3    6.00    6.20
  -3 -18   3    4.70    3.90
  -3 -18   3    7.90    5.80
  -3  18   3    5.60    6.40
   3  18  -3    3.60    4.50
   3  18  -3    6.20    4.20
  -3  18   3   -1.70    5.60
  -3  18   3    7.20    6.50
  -2 -18   3   68.99    7.50
   2 -18  -3   47.00    7.30
   2 -18  -3   56.09    7.40
   2 -18  -3   58.59    7.70
  -2 -18   3   56.09    7.30
  -2 -18   3   52.99    6.10
   2  18  -3   51.19    6.30
  -2  18   3   60.99    7.90
  -2  18   3   60.69    7.50
   2  18  -3   50.79    6.70
  -2  18   3   35.40    5.60
   2  18  -3   65.39    5.90
  -1 -18   3   -3.80    5.80
  -1 -18   3    3.60    4.00
   1 -18  -3    8.90    5.10
  -1 -18   3    6.60    3.40
   1 -18  -3    0.60    5.20
   1 -18  -3    2.00    5.40
  -1  18   3    3.00    4.90
  -1  18   3    0.30    4.80
   1  18  -3    1.80    4.00
   1  18  -3   -0.80    4.60
   1  18  -3   -4.40    2.90
  -1  18   3    0.60    4.70
   0 -18   3   39.50    6.70
   0 -18   3   31.50    5.10
   0 -18  -3   33.60    6.40
   0 -18   3   40.60    6.20
   0 -18  -3   35.20    6.00
   0 -18  -3   42.60    6.60
   0  18  -3   42.80    6.20
   0  18   3   47.20    5.90
   0  18  -3   43.50    4.70
   0  18  -3   45.10    5.80
   0  18   3   39.30    6.10
   0  18   3   38.80    6.10
   1 -18   3   31.00    6.00
  -1 -18  -3   41.90    6.20
  -1 -18  -3   31.30    6.50
  -1 -18  -3   25.40    5.50
   1 -18   3   38.20    6.40
   1 -18   3   29.70    6.60
  -1  18  -3   23.00    5.70
   1  18   3   30.00    5.30
  -1  18  -3   30.10    5.60
  -1  18  -3   33.20    6.00
   1  18   3   33.10    5.30
   2 -18   3    7.00    5.30
  -2 -18  -3    3.80    4.70
   2 -18   3    0.40    9.60
  -2 -18  -3   -2.90    4.80
  -2 -18  -3   -0.30    4.70
   2 -18   3   -3.00    5.50
   2  18   3    7.70    5.00
  -2  18  -3   -2.50    4.50
   2  18   3    4.30    4.30
  -2  18  -3    8.00    5.10
  -2  18  -3    9.20    5.70
  -3 -18  -3    0.60    5.00
   3 -18   3    6.60    6.60
  -3 -18  -3   -5.80    4.80
   3 -18   3    1.20    7.00
  -3 -18  -3    1.00    4.10
   3  18   3    2.60    5.00
  -3  18  -3    1.90    6.50
   3  18   3    0.40    3.70
  -3  18  -3    7.70    5.30
  -3  18  -3   -1.30    6.30
   4 -18   3   60.09   11.30
  -4 -18  -3   59.29    7.50
   4 -18   3   58.59    9.50
  -4  18  -3   56.99    7.30
  -3 -19   3   16.10    4.80
   3 -19  -3    9.70    7.00
  -3 -19   3   16.20    7.00
  -3 -19   3    8.80    5.10
   3  19  -3   16.40    5.90
  -3  19   3    4.30    6.50
  -3  19   3   23.10    7.50
   3  19  -3   18.10    5.30
  -3  19   3   20.40    7.70
   2 -19  -3    6.20    5.80
   2 -19  -3   -4.50    7.20
  -2 -19   3   15.30    7.20
  -2 -19   3    2.50    4.60
   2 -19  -3   -5.50    6.50
   2  19  -3   -0.90    4.70
  -2  19   3    3.00    6.80
  -2  19   3   -3.60    5.80
   2  19  -3    1.60    5.10
  -2  19   3   12.60    6.60
  -1 -19   3   25.60    4.60
  -1 -19   3   21.70    5.80
  -1 -19   3   27.00    7.50
   1 -19  -3   36.90    9.80
   1 -19  -3   21.20    7.20
  -1  19   3   28.40    6.20
  -1  19   3   25.30    7.30
  -1  19   3   24.30    6.40
   1  19  -3   26.00    5.90
   1  19  -3   22.60    5.40
   0 -19   3   48.10    8.30
   0 -19   3   49.99    6.00
   0 -19  -3   45.20    7.80
   0 -19   3   51.59    7.10
   0 -19  -3   57.19    8.20
   0 -19  -3   44.40    7.00
   0  19   3   73.99    9.70
   0  19  -3   42.20    6.80
   0  19  -3   58.49    7.10
   0  19   3   52.89    6.90
   0  19   3   41.60    6.30
  -1 -19  -3    3.40    5.90
   1 -19   3    4.00    5.40
  -1 -19  -3   14.20    6.10
  -1 -19  -3    1.80    5.50
   1 -19   3   -6.40    5.10
   1 -19   3    6.50    7.10
  -1  19  -3    5.10    5.80
   1  19   3   22.40    9.40
  -1  19  -3   -3.40    5.20
  -2 -19  -3   35.10    5.70
   2 -19   3   34.30    6.90
  -2 -19  -3   22.40    6.10
   2 -19   3   41.50    7.40
  -2 -19  -3   36.20    6.20
   2  19   3   36.10    5.80
  -2  19  -3   37.70    7.20
  -3 -19  -3    7.20    6.00
   3 -19   3    1.40    7.00
  -3  19  -3   12.70    6.40
  -2 -20   3    0.00    8.10
  -2 -20   3    1.00    4.10
   2 -20  -3   -6.20   10.20
   2 -20  -3   -7.50    6.80
  -2  20   3  -14.20    6.40
   2  20  -3    3.40    5.90
   1 -20  -3  -10.80    8.20
  -1 -20   3   -0.40    4.30
  -1 -20   3   -5.40    8.00
   1 -20  -3   10.30    7.70
  -1  20   3    8.70    6.20
   1  20  -3   -0.90    5.70
   0 -20  -3    1.80    7.60
   0 -20   3   -5.40    4.90
   0 -20  -3   -1.20    6.00
   0 -20  -3    0.50    9.60
   0 -20   3   -6.40    8.40
   0  20   3   -3.80    5.50
   0  20  -3   -2.80    5.80
   1 -20   3   17.70    5.90
  -1 -20  -3   11.70    7.70
  -1 -20  -3   13.00    7.10
   1  20   3   11.50    6.20
  -1  20  -3   10.80    7.00
  -2 -20  -3   -1.50    6.20
   2 -20   3  -15.20    6.40
  -2  20  -3    4.50    6.70
   2  20   3    5.50    5.50
  -9   0   4   -5.10    5.30
   9   0  -4    0.90    6.30
  -9   0   4    6.20    7.20
  -9   0   4    4.50    4.00
  -8   0   4    5.50    4.20
  -8   0   4    4.10    4.10
   8   0  -4   11.10    2.50
  -8   0   4    9.70    3.20
   8   0  -4    8.40    4.50
  -7   0   4    1.90    2.80
   7   0  -4    6.50    3.50
   7   0  -4    7.30    2.70
  -7   0   4    8.50    2.60
  -7   0   4    6.40    3.20
   7   0  -4    4.40    2.30
  -6   0   4   92.79    5.20
  -6   0   4   90.09    5.80
  -6   0   4   89.29    5.80
   6   0  -4   98.99    5.40
   6   0  -4   91.69    4.80
   6   0  -4   94.49    6.00
  -5   0   4    1.00    1.60
  -5   0   4    1.70    1.90
   5   0  -4    1.50    2.00
   5   0  -4    2.90    1.70
  -5   0   4    0.90    2.10
   5   0  -4    4.20    1.60
   4   0  -4  476.65   12.60
   4   0  -4  455.05   12.70
   4   0  -4  470.35   13.30
  -4   0   4  474.65   13.30
  -4   0   4  454.95   12.90
  -4   0   4  475.65   12.80
  -3   0   4 1388.36   34.50
  -3   0   4 1362.66   33.90
   3   0  -4 1397.96   33.80
   3   0  -4 1368.86   34.40
   3   0  -4 1461.05   34.70
  -3   0   4 1367.86   33.80
   2   0  -4  520.95   13.80
  -2   0   4  532.25   13.80
  -2   0   4  503.95   13.10
  -2   0   4  520.05   13.10
   2   0  -4  524.95   13.00
   2   0  -4  526.85   13.00
  -1   0   4   -0.30    1.10
   1   0  -4    0.60    0.70
  -1   0   4   -0.10    0.70
   1   0  -4    0.20    1.10
   1   0  -4    0.30    0.70
   0   0   4 7537.35  179.28
   0   0   4 7411.56  178.58
   0   0  -4 7437.16  179.08
   0   0   4 7358.56  179.28
   1   0   4 1064.39   25.50
  -1   0  -4 1043.10   25.90
  -1   0  -4 1037.80   25.90
  -1   0  -4 1030.20   25.50
   1   0   4 1045.90   25.90
   1   0   4 1021.30   25.80
  -2   0  -4    2.50    1.70
   2   0   4    2.90    1.30
   2   0   4    3.00    1.20
  -2   0  -4    2.90    1.30
  -3   0  -4  694.53   17.60
   3   0   4  673.33   18.40
  -3   0  -4  666.63   18.60
  -3   0  -4  673.13   18.50
   3   0   4  680.03   18.60
   3   0   4  668.43   17.40
   4   0   4  534.15   16.20
   4   0   4  544.75   16.10
  -4   0  -4  543.35   16.20
   4   0   4  564.34   14.90
  -4   0  -4  567.04   15.00
  -4   0  -4  546.25   16.30
  -5   0  -4   15.50    3.70
   5   0   4   17.50    3.50
   5   0   4   11.70    3.20
  -5   0  -4    9.80    3.10
  -5   0  -4   10.60    2.40
   5   0   4   11.80    2.50
   6   0   4  132.49    7.70
  -6   0  -4  121.19    7.90
   6   0   4  132.69    8.20
  -6   0  -4  120.19    8.10
   6   0   4  116.69    6.30
  -6   0  -4  121.99    6.50
   7   0   4    8.60    4.60
  -7   0  -4    9.70    4.30
   7   0   4    0.70    4.10
   7   0   4    9.60    4.00
  -7   0  -4    3.90    4.40
  -7   0  -4    6.20    3.20
   8   0   4   -4.20    6.40
  -8   0  -4    4.50    4.10
  -8   0  -4    6.10    5.70
   8   0   4   -0.80    4.90
  -8   0  -4    1.40    6.10
   8   0   4    7.40    8.10
  -9  -1   4   -1.30    4.00
  -9  -1   4   -5.30    5.00
   9  -1  -4    6.60    6.20
  -9  -1   4    2.60    6.10
   9   1  -4    1.80    4.70
   9   1  -4   -6.90    5.80
  -9   1   4  -15.30    5.20
  -9   1   4    4.20    4.70
   8  -1  -4   15.10    5.30
   8  -1  -4   17.10    4.20
  -8  -1   4   18.30    3.40
   8  -1  -4   13.30    2.80
  -8  -1   4   18.90    4.40
  -8  -1   4   17.60    4.60
  -8   1   4   18.70    3.80
   8   1  -4   16.90    5.00
   8   1  -4   18.50    3.80
  -8   1   4   18.80    4.90
   8   1  -4   17.90    2.90
  -8   1   4    7.20    4.50
   7  -1  -4    9.20    2.30
  -7  -1   4    5.50    3.30
  -7  -1   4    7.30    2.10
  -7  -1   4    5.80    2.90
   7  -1  -4    7.40    3.10
   7  -1  -4   11.30    3.60
   7   1  -4    4.90    2.30
  -7   1   4    3.20    3.10
  -7   1   4   13.20    3.10
   7   1  -4    6.90    3.50
  -7   1   4    7.10    3.40
   7   1  -4    7.50    3.00
   6  -1  -4   16.70    3.40
   6  -1  -4   10.50    2.60
  -6  -1   4   12.70    2.90
   6  -1  -4   10.90    1.90
  -6  -1   4   12.40    2.40
  -6  -1   4   12.30    2.70
  -6   1   4   12.90    3.10
   6   1  -4   12.50    2.90
  -6   1   4   16.40    2.90
   6   1  -4    5.50    1.90
  -6   1   4    9.80    2.90
   6   1  -4   10.70    2.20
  -5  -1   4   72.19    4.30
  -5  -1   4   75.99    4.60
   5  -1  -4   69.09    4.30
   5  -1  -4   73.39    4.90
  -5  -1   4   76.89    4.10
   5  -1  -4   73.49    3.90
   5   1  -4   75.39    3.70
   5   1  -4   75.29    4.60
  -5   1   4   68.59    4.30
  -5   1   4   74.89    4.50
  -5   1   4   76.29    4.90
   5   1  -4   71.69    4.00
  -4  -1   4  619.94   16.10
   4  -1  -4  591.94   16.30
  -4  -1   4  607.64   16.50
   4  -1  -4  629.14   16.20
   4  -1  -4  605.64   16.70
  -4  -1   4  615.14   15.90
   4   1  -4  596.44   15.60
  -4   1   4  606.64   16.80
  -4   1   4  614.34   16.40
  -4   1   4  607.14   16.50
   4   1  -4  605.14   15.80
   4   1  -4  605.74   16.70
   3  -1  -4  131.09    5.40
   3  -1  -4  123.49    4.40
  -3  -1   4  127.69    4.80
  -3  -1   4  120.19    4.10
   3  -1  -4  122.89    4.90
  -3  -1   4  120.59    4.00
   3   1  -4  120.19    3.90
  -3   1   4  125.59    5.00
   3   1  -4  123.79    3.90
   3   1  -4  121.59    4.70
  -3   1   4  123.59    4.40
   2  -1  -4  113.09    3.70
   2  -1  -4  104.19    3.70
  -2  -1   4  108.29    3.30
  -2  -1   4  108.39    3.30
  -2  -1   4  108.19    4.20
   2  -1  -4  114.39    4.40
   2   1  -4  111.99    3.10
  -2   1   4  110.39    3.80
   2   1  -4  112.69    4.20
  -2   1   4  106.19    4.30
   2   1  -4  111.49    3.10
   1  -1  -4  995.80   25.20
   1  -1  -4 1018.80   24.90
  -1  -1   4 1025.20   24.50
  -1  -1   4 1029.00   24.50
   1   1  -4 1038.40   24.40
  -1   1   4 1017.20   24.90
  -1   1   4 1027.10   24.90
   1   1  -4 1035.50   24.40
   0  -1   4   -0.50    0.70
   0  -1  -4    1.60    1.00
   0  -1   4    0.30    0.80
   0  -1   4   -0.40    1.00
   0  -1  -4    1.40    0.90
   0   1   4    0.00    0.70
   0   1   4    0.90    0.90
   0   1  -4    1.00    0.80
   0   1  -4   -0.70    0.90
   0   1   4    0.30    0.90
  -1  -1  -4   91.99    3.80
   1  -1   4   91.89    3.80
  -1  -1  -4   90.09    3.70
   1  -1   4   92.89    3.80
   1  -1   4   92.89    3.70
  -1   1  -4   90.79    3.90
   1   1   4   94.09    3.90
   1   1   4   90.19    3.30
   1   1   4   86.49    3.70
  -1   1  -4   87.59    3.70
  -1   1  -4   89.09    3.70
  -2  -1  -4  121.79    5.00
   2  -1   4  127.39    5.00
   2  -1   4  120.69    4.60
  -2  -1  -4  118.89    4.90
  -2  -1  -4  122.99    4.10
  -2   1  -4  121.09    5.00
  -2   1  -4  116.89    4.60
   2   1   4  122.19    4.10
  -2   1  -4  121.39    5.00
   2   1   4  116.59    4.90
   2   1   4  120.19    4.80
  -3  -1  -4    8.80    2.10
  -3  -1  -4    9.10    1.80
  -3  -1  -4    9.80    1.50
   3  -1   4   11.40    1.90
   3  -1   4    9.40    1.90
   3  -1   4    9.70    2.10
   3   1   4    7.80    1.80
   3   1   4   11.80    1.60
  -3   1  -4    9.50    1.90
  -3   1  -4    9.80    1.80
   3   1   4   14.00    2.10
  -3   1  -4    9.20    1.90
   4  -1   4  130.89    6.50
  -4  -1  -4  123.69    6.30
  -4  -1  -4  138.29    6.60
  -4  -1  -4  133.89    5.10
   4  -1   4  130.69    5.60
   4  -1   4  142.39    6.80
  -4   1  -4  134.29    5.70
   4   1   4  125.99    6.30
  -4   1  -4  131.69    6.50
   4   1   4  135.59    5.10
   4   1   4  132.99    6.20
  -4   1  -4  133.69    6.70
  -5  -1  -4   71.19    5.90
   5  -1   4   71.09    6.00
   5  -1   4   74.79    5.00
  -5  -1  -4   77.39    4.40
  -5  -1  -4   74.99    5.80
   5  -1   4   69.19    5.70
   5   1   4   89.49    6.80
  -5   1  -4   73.39    5.10
  -5   1  -4   73.39    6.00
  -5   1  -4   64.69    5.90
   5   1   4   71.69    4.40
   5   1   4   75.59    5.90
   6  -1   4   -1.10    3.10
  -6  -1  -4    5.40    2.40
   6  -1   4    5.40    3.00
  -6  -1  -4    8.50    3.60
  -6  -1  -4    1.70    3.20
   6   1   4   -1.50    3.10
  -6   1  -4    5.00    3.80
   6   1   4   10.30    3.60
  -6   1  -4    6.20    2.80
  -6   1  -4    5.20    3.70
   6   1   4    4.10    2.60
   7  -1   4   20.50    4.50
  -7  -1  -4   23.60    5.00
  -7  -1  -4   25.50    3.70
   7  -1   4   23.90    4.70
   7  -1   4   21.50    5.10
  -7  -1  -4   18.50    5.10
  -7   1  -4   23.90    5.30
   7   1   4   20.90    6.40
  -7   1  -4   22.40    4.70
   7   1   4   41.00    5.40
   7   1   4   26.80    4.00
  -7   1  -4   26.30    4.30
  -8  -1  -4   -5.30    5.10
  -8  -1  -4   -4.60    5.30
  -8  -1  -4   10.30    3.90
   8  -1   4    7.60    6.00
   8  -1   4    3.00    5.50
   8  -1   4   10.10    5.40
  -8   1  -4   -1.90    5.90
  -8   1  -4   14.40    6.40
   8   1   4    1.10    4.40
   8   1   4    8.80    7.00
  -8   1  -4   10.10    4.70
  -9  -2   4   -8.90    4.70
  -9  -2   4    7.60    3.90
   9  -2  -4   -0.30    6.80
  -9  -2   4    4.50    5.70
   9   2  -4   -1.00    5.30
  -9   2   4    3.60    5.50
  -9   2   4    8.20    4.80
   9   2  -4   -2.00    5.70
  -8  -2   4   -0.50    3.60
   8  -2  -4    4.80    4.80
   8  -2  -4    7.20    4.20
  -8  -2   4    1.90    2.60
   8  -2  -4    1.60    2.60
  -8  -2   4    2.90    3.90
  -8   2   4    7.70    3.40
   8   2  -4    1.50    3.30
   8   2  -4    0.50    2.50
  -8   2   4    6.90    6.40
   8   2  -4    6.80    4.40
  -8   2   4    6.90    5.50
  -7  -2   4    2.60    2.80
  -7  -2   4    1.70    2.10
  -7  -2   4   -0.60    2.90
   7  -2  -4   -1.70    3.60
   7  -2  -4    3.90    1.90
   7  -2  -4   -1.20    2.70
   7   2  -4   -1.80    2.40
  -7   2   4   -6.60    3.00
   7   2  -4    3.30    3.10
  -7   2   4    4.90    2.60
   7   2  -4   -1.70    1.80
   6  -2  -4   12.40    4.10
   6  -2  -4   10.00    2.60
  -6  -2   4    8.30    2.50
  -6  -2   4    8.20    2.10
  -6  -2   4   11.70    2.70
   6  -2  -4   11.10    1.90
  -6   2   4    8.50    3.10
   6   2  -4   12.30    2.00
   6   2  -4    9.10    2.30
   6   2  -4   13.00    2.80
  -6   2   4    8.00    2.50
   5  -2  -4    3.40    2.40
   5  -2  -4    1.20    1.70
  -5  -2   4    3.20    1.50
  -5  -2   4    5.50    1.80
   5  -2  -4    3.70    1.60
  -5  -2   4    4.80    2.10
   5   2  -4    2.70    2.00
  -5   2   4    4.40    2.10
  -5   2   4    1.20    2.20
   5   2  -4    3.90    1.40
  -5   2   4    2.60    1.70
   5   2  -4    1.30    1.60
  -4  -2   4  109.29    4.20
   4  -2  -4  115.09    5.30
  -4  -2   4  112.59    4.30
   4  -2  -4  117.29    4.70
   4  -2  -4  105.99    4.70
  -4  -2   4  114.99    4.90
   4   2  -4  111.89    4.00
  -4   2   4  111.29    5.00
   4   2  -4  118.29    5.00
  -4   2   4  110.49    5.30
   4   2  -4  112.29    3.80
  -4   2   4  107.79    4.70
   3  -2  -4   24.50    2.30
   3  -2  -4   26.10    2.30
   3  -2  -4   29.60    2.90
  -3  -2   4   26.50    2.50
  -3  -2   4   29.60    1.80
  -3  -2   4   26.40    1.70
  -3   2   4   23.70    2.30
   3   2  -4   26.30    1.30
   3   2  -4   26.30    1.40
  -3   2   4   28.50    2.60
  -3   2   4   28.60    2.80
   3   2  -4   24.20    2.40
  -2  -2   4    2.10    1.20
   2  -2  -4    0.80    1.00
  -2  -2   4    0.50    0.50
   2  -2  -4    1.70    1.50
  -2  -2   4    0.40    0.50
  -2   2   4    1.30    1.50
  -2   2   4   -0.50    1.00
  -2   2   4    1.00    1.00
   1  -2  -4  328.57    9.70
  -1  -2   4  382.16    8.80
   1  -2  -4  339.07    9.50
  -1   2   4  344.37    9.70
  -1   2   4  362.36    9.60
  -1   2   4  332.17    9.50
   1   2  -4  415.16    8.60
   1   2  -4  332.17    8.60
   0  -2   4  388.16   10.00
   0  -2  -4  339.87   10.30
   0  -2   4  401.26   10.50
   0  -2  -4  382.46   10.30
   0  -2   4  387.46   10.00
   0  -2  -4  371.86   10.10
   0   2   4  375.06   10.30
   0   2   4  380.16   10.40
   0   2  -4  394.56   10.50
   0   2   4  406.66   10.10
   0   2  -4  400.46   10.00
  -1  -2  -4   99.19    4.10
  -1  -2  -4  101.99    4.10
   1   2   4  106.29    3.40
   2  -2   4   10.60    2.70
  -2  -2  -4   10.30    1.90
   2  -2   4    9.30    1.70
   2  -2   4    9.60    2.00
  -2  -2  -4    8.90    1.10
  -2  -2  -4    6.10    1.40
   2   2   4    8.50    1.20
  -2   2  -4    9.70    1.80
   2   2   4   10.80    2.40
   2   2   4    9.20    1.70
  -2   2  -4    6.30    1.50
  -2   2  -4    8.90    1.90
  -3  -2  -4    7.40    1.30
   3  -2   4    7.00    1.80
   3  -2   4    7.40    2.20
   3  -2   4    8.80    2.20
  -3  -2  -4    5.40    1.70
  -3  -2  -4    7.50    2.10
   3   2   4    5.70    1.80
  -3   2  -4    8.80    2.10
  -3   2  -4   13.10    3.40
  -3   2  -4    6.50    1.80
   3   2   4    9.40    2.20
   3   2   4    8.20    1.30
   4  -2   4   25.20    3.00
   4  -2   4   26.80    3.70
  -4  -2  -4   19.00    2.40
  -4  -2  -4   19.60    2.80
  -4  -2  -4   22.50    3.10
   4  -2   4   23.00    3.40
   4   2   4   18.90    2.70
  -4   2  -4   21.50    2.70
  -4   2  -4   20.80    3.10
   4   2   4   22.70    2.90
   4   2   4   22.80    2.50
  -4   2  -4   15.50    2.70
  -5  -2  -4    5.40    1.90
  -5  -2  -4    4.30    2.80
   5  -2   4    2.40    2.60
   5  -2   4    4.10    2.70
  -5  -2  -4    4.90    2.60
   5  -2   4   -0.50    2.40
  -5   2  -4    3.20    2.40
  -5   2  -4    2.90    2.90
   5   2   4    2.60    2.60
  -5   2  -4    2.10    2.50
   5   2   4    0.30    2.10
   5   2   4    5.00    1.80
   6  -2   4   -1.70    3.10
  -6  -2  -4    1.20    2.80
   6  -2   4   -1.80    3.30
   6  -2   4    0.00    3.00
  -6  -2  -4    1.20    2.10
  -6  -2  -4   -3.10    3.00
   6   2   4    0.60    2.70
  -6   2  -4   -3.40    3.30
  -6   2  -4   -3.90    2.70
   6   2   4    1.60    2.30
  -6   2  -4   -2.00    3.40
   7  -2   4   -0.30    4.50
  -7  -2  -4    1.40    2.80
   7  -2   4    2.20    3.90
  -7  -2  -4    2.00    4.00
  -7  -2  -4    2.90    4.50
   7  -2   4    2.70    4.60
  -7   2  -4   -0.50    4.60
   7   2   4   -1.70    4.10
   7   2   4    0.50    3.20
   7   2   4    0.70    3.60
  -7   2  -4    3.60    3.70
  -7   2  -4    6.80    4.40
   8  -2   4    4.70    6.10
  -8  -2  -4    3.30    5.40
   8  -2   4    9.40    5.10
  -8  -2  -4    3.60    3.50
   8  -2   4    5.40    5.50
  -8  -2  -4    6.90    5.60
  -8   2  -4   -2.70    6.00
  -8   2  -4    3.50    6.10
   8   2   4    1.10    3.90
  -8   2  -4    6.00    4.90
  -9  -3   4    2.30    3.60
   9  -3  -4   12.00    7.50
  -9  -3   4   -0.20    4.80
  -9  -3   4   -2.90    6.20
   9   3  -4   11.20    4.90
  -9   3   4   10.40    5.40
  -9   3   4   15.20    6.20
   8  -3  -4   43.70    4.40
  -8  -3   4   49.60    5.20
   8  -3  -4   39.30    6.60
  -8  -3   4   64.99    7.30
   8  -3  -4   56.59    6.30
  -8  -3   4   45.00    4.90
   8   3  -4   45.80    4.70
   8   3  -4   37.70    4.20
  -8   3   4   50.89    6.60
  -8   3   4   46.30    6.00
  -8   3   4   47.40    5.90
  -7  -3   4  159.88    7.60
  -7  -3   4  174.28    7.90
   7  -3  -4  157.58    9.00
   7  -3  -4  161.08    7.30
  -7  -3   4  160.78    7.10
   7  -3  -4  161.08    8.50
  -7   3   4  168.78    9.30
   7   3  -4  158.98    7.50
   7   3  -4  157.28    6.90
  -7   3   4  166.18    8.50
   7   3  -4  162.48    6.20
  -7   3   4  167.98    8.90
   6  -3  -4   66.49    4.50
  -6  -3   4   64.19    4.80
  -6  -3   4   68.89    4.90
   6  -3  -4   57.69    5.90
   6  -3  -4   67.39    5.30
   6   3  -4   66.69    3.50
   6   3  -4   72.29    4.20
  -6   3   4   70.89    5.10
  -6   3   4   56.29    5.50
   6   3  -4   65.79    4.90
  -6   3   4   62.89    5.80
   5  -3  -4  152.28    7.00
  -5  -3   4  142.99    5.80
   5  -3  -4  140.89    6.30
  -5  -3   4  146.19    5.50
   5  -3  -4  131.59    6.40
  -5  -3   4  147.29    5.70
  -5   3   4  139.69    6.30
  -5   3   4  142.39    6.60
  -5   3   4  138.09    6.80
   5   3  -4  147.29    5.90
   5   3  -4  137.59    5.00
   5   3  -4  147.99    5.10
  -4  -3   4 1032.50   25.80
  -4  -3   4 1017.90   25.20
  -4  -3   4 1023.80   25.30
   4  -3  -4  968.20   26.20
   4  -3  -4 1024.20   26.60
   4  -3  -4 1014.00   26.10
  -4   3   4 1024.90   26.40
   4   3  -4 1025.80   24.80
   4   3  -4 1035.80   24.70
  -4   3   4  997.60   26.60
  -3  -3   4    9.00    1.10
  -3  -3   4    9.30    1.70
   3  -3  -4   11.10    1.80
  -3  -3   4    9.80    1.10
   3  -3  -4    7.80    1.80
  -3   3   4   10.90    1.80
  -3   3   4   11.00    1.90
  -3   3   4    9.30    1.90
  -2  -3   4   28.50    2.30
   2  -3  -4   24.00    2.10
   2  -3  -4   26.50    2.80
  -2  -3   4   26.30    2.30
  -2   3   4   20.90    2.30
  -2   3   4   27.00    2.30
  -2   3   4   30.10    2.70
  -1  -3   4    9.60    1.00
  -1  -3   4   10.50    1.10
   1  -3  -4    8.30    1.70
   1  -3  -4   10.00    1.40
  -1   3   4    8.10    1.60
  -1   3   4    8.80    1.40
  -1   3   4    8.00    1.30
   0  -3   4   22.10    2.00
   0  -3  -4   25.70    2.00
   0  -3   4   22.70    2.50
   0  -3   4   24.20    1.80
   0  -3  -4   25.40    2.30
   0  -3  -4   25.60    2.30
   0   3  -4   23.80    1.80
   0   3   4   25.80    2.10
   0   3   4   24.30    2.20
   0   3   4   26.00    2.30
   0   3  -4   26.90    2.50
   0   3  -4   25.20    1.80
  -1  -3  -4   83.29    3.80
   1  -3   4   81.89    3.80
   1  -3   4   80.29    3.80
   1  -3   4   86.79    4.00
  -1  -3  -4   85.29    3.90
  -1   3  -4   76.09    3.60
   1   3   4   84.69    3.80
  -1   3  -4   71.09    4.40
  -1   3  -4   77.49    3.90
   1   3   4   90.49    3.90
   1   3   4   88.29    3.00
  -2  -3  -4   69.49    3.80
   2  -3   4   64.69    3.90
  -2  -3  -4   68.19    3.60
   2  -3   4   69.49    3.80
   2  -3   4   73.19    3.70
  -2   3  -4   61.79    3.70
  -2   3  -4   65.09    3.90
  -2   3  -4   69.29    3.70
   2   3   4   65.59    3.70
   2   3   4   65.59    2.50
   2   3   4   68.19    3.60
   3  -3   4   15.10    2.30
  -3  -3  -4   13.00    2.20
   3  -3   4   18.50    2.70
   3  -3   4    8.00    1.80
   3   3   4   11.70    2.00
  -3   3  -4   11.80    2.20
   3   3   4   14.90    2.20
   3   3   4   14.50    1.60
  -3   3  -4   15.60    2.70
  -3   3  -4   12.00    2.10
   4  -3   4  164.38    7.50
   4  -3   4  162.28    7.30
   4  -3   4  161.88    6.90
  -4  -3  -4  157.78    4.90
  -4  -3  -4  156.38    7.10
  -4  -3  -4  156.88    7.00
  -4   3  -4  168.98    7.00
   4   3   4  164.28    7.10
   4   3   4  159.68    4.90
  -4   3  -4  161.08    7.50
   4   3   4  163.78    7.00
  -4   3  -4  171.48    7.50
  -5  -3  -4  159.58    7.80
  -5  -3  -4  147.99    7.80
   5  -3   4  161.58    8.50
   5  -3   4  154.48    8.00
   5  -3   4  156.58    7.30
  -5  -3  -4  144.89    5.20
  -5   3  -4  167.48    8.40
   5   3   4  159.08    5.30
  -5   3  -4  156.88    8.10
  -5   3  -4  148.49    7.30
   5   3   4  154.18    7.20
  -6  -3  -4   30.60    4.80
  -6  -3  -4   10.30    3.60
   6  -3   4   18.00    4.00
  -6  -3  -4   20.60    2.40
   6  -3   4   18.30    3.50
   6  -3   4   28.20    4.90
   6   3   4   11.90    3.70
  -6   3  -4   28.00    4.80
  -6   3  -4   23.90    4.50
  -6   3  -4   20.90    3.70
   6   3   4   20.50    2.70
   6   3   4   28.40    4.30
   7  -3   4   90.09    8.20
  -7  -3  -4   89.89    9.10
   7  -3   4   82.59    8.70
  -7  -3  -4   88.19    4.80
   7  -3   4   92.19    8.70
  -7  -3  -4   78.79    8.50
   7   3   4  102.29    7.90
  -7   3  -4   78.69    9.80
  -7   3  -4   82.29    7.90
   7   3   4   91.59    5.20
  -7   3  -4   88.09    9.00
  -8  -3  -4    8.20    6.00
  -8  -3  -4   14.40    2.90
   8  -3   4    8.30    5.50
   8  -3   4   17.70    6.50
   8  -3   4    6.20    6.60
  -8  -3  -4   18.50    6.30
  -8   3  -4   20.90    7.20
  -8   3  -4   20.10    6.90
  -8   3  -4   20.70    6.70
   8   3   4    7.00    6.20
   8   3   4   13.50    3.40
  -9  -4   4   13.00    8.30
  -9  -4   4   14.10    4.90
  -9  -4   4    5.00    3.80
   9  -4  -4    6.10    8.00
  -9   4   4   20.70    7.00
  -9   4   4   10.60    6.00
   9   4  -4    9.00    4.60
  -8  -4   4   28.90    4.40
  -8  -4   4   29.10    3.80
  -8  -4   4   20.80    4.50
   8  -4  -4   29.50    6.50
   8  -4  -4   25.20    5.40
   8  -4  -4   44.50    5.40
   8   4  -4   22.40    2.90
   8   4  -4   30.40    5.10
  -8   4   4   29.30    5.50
  -8   4   4   20.20    5.60
  -7  -4   4   40.60    3.90
  -7  -4   4   36.10    4.10
   7  -4  -4   32.30    5.40
   7  -4  -4   27.30    4.40
   7  -4  -4   37.10    4.10
  -7  -4   4   30.30    3.80
   7   4  -4   29.60    3.20
   7   4  -4   38.80    4.10
  -7   4   4   27.90    4.20
  -7   4   4   31.50    4.90
  -7   4   4   30.70    4.80
   6  -4  -4   70.39    5.50
   6  -4  -4   84.69    6.50
   6  -4  -4   76.29    5.00
  -6  -4   4   78.69    5.00
  -6  -4   4   76.89    5.00
  -6  -4   4   74.59    4.30
  -6   4   4   74.59    6.30
  -6   4   4   76.29    5.70
   6   4  -4   76.79    4.00
   6   4  -4   69.99    3.70
  -5  -4   4   82.99    4.50
  -5  -4   4   75.79    3.90
   5  -4  -4   73.59    6.30
   5  -4  -4   92.49    5.90
  -5  -4   4   86.59    4.30
   5   4  -4   82.69    3.50
  -5   4   4   80.59    5.60
  -5   4   4   76.49    5.20
  -4  -4   4   66.99    3.80
  -4  -4   4   69.39    3.10
   4  -4  -4   71.99    4.00
   4  -4  -4   65.49    4.60
  -4  -4   4   62.89    2.90
  -4   4   4   64.39    4.50
   4   4  -4   65.39    2.70
  -4   4   4   64.29    4.10
  -4   4   4   68.09    4.60
   4   4  -4   65.39    2.30
   3  -4  -4  660.13   17.70
   3  -4  -4  653.73   17.30
  -3  -4   4  647.64   16.80
   3  -4  -4  647.44   17.40
  -3  -4   4  646.24   15.80
  -3  -4   4  657.13   15.90
  -3  -4   4  624.94   16.80
  -3   4   4  631.04   17.50
  -3   4   4  633.94   17.60
  -3   4   4  647.24   17.40
  -2  -4   4    1.00    1.10
   2  -4  -4   -0.90    0.80
   2  -4  -4   -0.40    2.40
  -2   4   4   -0.70    0.90
  -2   4   4    1.30    1.40
  -2   4   4   -0.30    1.40
   1  -4  -4    1.70    1.40
  -1  -4   4    1.90    0.70
   1  -4  -4    2.60    1.30
  -1  -4   4    1.70    0.80
  -1   4   4    3.40    1.40
   1   4  -4    4.80    1.40
  -1   4   4    3.90    1.50
   0  -4  -4  205.78    6.60
   0  -4  -4  202.58    6.10
   0  -4  -4  205.28    6.60
   0  -4   4  204.08    6.60
   0  -4   4  206.08    6.10
   0   4   4  194.88    6.10
   0   4  -4  207.08    6.00
   0   4  -4  203.68    6.70
   0   4   4  199.58    6.50
   0   4  -4  209.88    6.00
  -1  -4  -4   80.39    3.80
   1  -4   4   67.29    3.50
  -1  -4  -4   79.99    2.80
  -1  -4  -4   83.49    3.80
   1  -4   4   71.49    3.90
   1  -4   4   71.99    3.70
   1   4   4   70.09    2.80
   1   4   4   82.69    3.80
   1   4   4   77.59    3.70
  -1   4  -4   69.99    3.60
  -1   4  -4   73.59    3.40
  -1   4  -4   64.39    3.80
   2  -4   4   88.79    4.50
  -2  -4  -4   88.29    4.30
   2  -4   4   88.49    4.40
   2  -4   4   88.99    4.40
  -2  -4  -4   87.99    4.30
  -2   4  -4   88.89    4.50
  -2   4  -4   86.19    4.40
  -2   4  -4   90.69    4.30
   2   4   4   87.19    2.80
   2   4   4   87.39    4.20
   2   4   4   85.99    4.30
   3  -4   4  299.27    9.90
  -3  -4  -4  283.77    9.60
  -3  -4  -4  290.47    9.60
   3  -4   4  298.77   10.00
   3  -4   4  301.07    9.60
   3   4   4  287.47    9.60
  -3   4  -4  300.77    9.60
  -3   4  -4  280.27    9.80
  -3   4  -4  282.57    9.90
   3   4   4  303.17    9.60
   4  -4   4   14.00    2.90
   4  -4   4   16.00    3.20
  -4  -4  -4   14.50    2.80
  -4  -4  -4   21.60    3.20
   4   4   4   14.40    1.30
  -4   4  -4   16.50    3.00
   4   4   4   16.20    2.60
  -4   4  -4    7.00    2.60
  -4   4  -4   10.60    2.60
   5  -4   4    0.20    2.80
  -5  -4  -4    2.20    2.80
  -5  -4  -4    1.80    2.60
   5  -4   4   -0.60    2.40
   5  -4   4   -0.20    2.80
  -5   4  -4    1.00    3.00
  -5   4  -4    0.30    3.10
   5   4   4   -1.30    2.60
  -5   4  -4    3.20    2.90
   5   4   4    1.00    1.20
   5   4   4   -0.50    1.90
  -6  -4  -4   29.30    4.60
   6  -4   4   28.70    4.80
  -6  -4  -4   26.40    4.20
   6  -4   4   35.20    4.60
   6  -4   4   40.80    5.80
   6   4   4   37.90    4.30
  -6   4  -4   32.30    4.40
   6   4   4   32.70    2.50
  -6   4  -4   45.60    6.10
   7  -4   4   14.40    5.20
  -7  -4  -4    6.10    4.50
  -7  -4  -4    7.70    4.10
   7  -4   4    7.40    4.20
   7  -4   4   15.40    4.60
  -7   4  -4   16.30    5.70
  -7   4  -4   11.10    5.10
   7   4   4   13.00    3.70
   7   4   4   12.60    1.90
   7   4   4   13.00    4.40
  -7   4  -4   10.80    4.40
   8  -4   4   24.20    6.30
   8  -4   4   15.70    6.70
  -8  -4  -4   18.60    6.20
  -8  -4  -4   26.20    6.60
   8  -4   4   13.10    6.70
  -8   4  -4   13.70    8.10
  -8   4  -4   20.50    7.70
  -8   4  -4   25.30    6.10
  -9  -5   4    8.10    5.50
  -9   5   4    3.20    6.90
   9   5  -4   -6.70    3.90
  -9   5   4    4.50    5.90
   8  -5  -4    0.00    5.80
  -8  -5   4    3.30    4.00
   8  -5  -4    6.50    4.40
  -8  -5   4    4.40    3.50
  -8  -5   4   -1.60    2.80
   8   5  -4    4.10    2.40
  -8   5   4    3.90    5.00
  -8   5   4    0.00    5.00
   8   5  -4    4.50    2.80
  -8   5   4    1.30    5.70
  -7  -5   4    3.00    2.70
   7  -5  -4   -2.00    3.80
  -7  -5   4    0.20    2.00
   7  -5  -4    0.50    2.40
  -7  -5   4    2.20    2.80
   7  -5  -4    3.10    3.20
   7   5  -4    3.70    1.70
  -7   5   4    0.10    3.60
   7   5  -4    2.50    2.10
  -7   5   4   -5.10    3.30
   6  -5  -4    7.50    3.30
  -6  -5   4    4.20    2.30
   6  -5  -4    1.80    2.10
  -6  -5   4    1.40    1.70
  -6  -5   4    4.90    2.30
   6   5  -4    5.20    1.70
  -6   5   4   -2.00    3.10
  -6   5   4    1.40    2.70
   6   5  -4    3.50    1.40
  -6   5   4    2.80    3.70
   5  -5  -4   14.70    3.00
   5  -5  -4   10.00    2.50
  -5  -5   4   15.60    2.20
  -5  -5   4   15.70    2.50
  -5  -5   4   14.60    2.00
   5  -5  -4   16.50    3.40
   5   5  -4   14.70    1.70
  -5   5   4   13.60    2.90
  -5   5   4   17.10    3.70
   5   5  -4   12.20    1.50
  -5   5   4   11.00    2.90
  -4  -5   4   -0.70    1.10
  -4  -5   4   -0.20    1.60
  -4  -5   4    2.20    1.60
   4  -5  -4   -1.00    1.30
   4  -5  -4   -0.10    2.20
  -4  -5   4    2.10    1.00
  -4   5   4    0.30    2.20
  -4   5   4    2.30    1.60
  -4   5   4    0.40    2.10
   3  -5  -4  179.38    6.90
   3  -5  -4  176.68    6.70
   3  -5  -4  183.38    6.60
  -3  -5   4  177.18    5.00
  -3  -5   4  177.88    5.10
  -3  -5   4  180.48    6.00
  -3  -5   4  178.98    6.00
  -3   5   4  167.08    6.80
  -3   5   4  187.28    9.30
  -3   5   4  176.18    6.70
   2  -5  -4   55.59    3.30
   2  -5  -4   57.29    3.70
  -2  -5   4   56.59    2.00
  -2  -5   4   56.89    2.00
  -2  -5   4   58.39    3.10
   2  -5  -4   55.99    3.60
  -2   5   4   56.49    3.60
  -2   5   4   57.29    3.60
  -2   5   4   59.19    3.40
   1  -5  -4  211.38    7.10
   1  -5  -4  217.48    7.10
  -1  -5   4  209.88    6.00
  -1  -5   4  218.68    7.00
   1  -5  -4  216.28    6.90
  -1  -5   4  212.88    6.00
  -1   5   4  215.88    7.10
   1   5  -4  232.28    7.10
   1   5  -4  214.98    5.80
  -1   5   4  213.88    7.00
   1   5  -4  223.18    5.80
  -1   5   4  225.08    7.20
   0  -5  -4   35.00    2.80
   0  -5   4   33.60    2.30
   0  -5  -4   31.40    2.40
   0  -5   4   37.30    3.10
   0  -5  -4   34.40    2.90
   0   5   4   33.10    2.80
   0   5  -4   34.20    2.20
   0   5  -4   33.90    3.00
   0   5   4   34.40    2.50
   0   5   4   35.40    2.80
   0   5  -4   31.30    2.40
   1  -5   4    1.80    1.30
   1  -5   4    2.60    1.90
  -1  -5  -4    1.80    1.10
  -1  -5  -4    1.80    0.90
   1  -5   4    1.40    1.40
  -1  -5  -4    2.40    1.30
   1   5   4    2.10    1.00
   1   5   4    1.30    1.20
   1   5   4    1.60    1.50
  -1   5  -4    2.80    1.50
  -1   5  -4    3.90    1.30
  -1   5  -4    3.40    1.80
   2  -5   4  255.57    8.60
  -2  -5  -4  261.17    8.50
  -2  -5  -4  262.47    8.60
   2   5   4  255.87    6.60
   2   5   4  266.47    8.50
   2   5   4  257.37    9.20
  -2   5  -4  252.57    8.60
  -3  -5  -4  100.89    5.10
  -3  -5  -4  101.59    5.30
   3  -5   4   98.19    5.50
   3  -5   4   98.09    5.20
   3   5   4  106.49    5.00
  -3   5  -4   94.19    5.30
  -3   5  -4  106.09    5.60
  -4  -5  -4   23.50    3.30
   4  -5   4   21.60    3.10
  -4  -5  -4   24.50    3.10
   4  -5   4   19.10    3.10
   4  -5   4   24.00    3.60
   4   5   4   25.30    3.40
  -4   5  -4   18.60    3.30
   4   5   4   16.50    2.60
  -4   5  -4   21.90    3.40
  -4   5  -4   28.60    3.90
   5  -5   4    3.20    3.40
   5  -5   4    1.00    3.00
  -5  -5  -4    1.40    2.90
  -5  -5  -4    3.20    2.70
   5  -5   4   -0.70    2.40
   5   5   4    2.20    2.20
  -5   5  -4    3.40    2.90
  -5   5  -4    7.00    2.90
  -5   5  -4    0.60    3.50
  -6  -5  -4    7.80    3.80
  -6  -5  -4    4.80    3.40
   6  -5   4    4.40    3.10
   6  -5   4    1.30    3.60
   6  -5   4    7.40    3.50
  -6   5  -4    1.50    3.30
   6   5   4    1.00    2.80
  -6   5  -4    2.20    3.60
   6   5   4    3.10    2.50
  -6   5  -4    1.30    3.70
   7  -5   4   12.00    5.30
   7  -5   4   10.90    5.50
  -7  -5  -4   17.50    4.60
  -7  -5  -4   10.40    4.70
   7  -5   4    7.40    4.60
   7   5   4    8.20    4.50
  -7   5  -4   10.00    5.70
   7   5   4   15.70    4.10
  -7   5  -4    9.40    4.60
  -7   5  -4    5.00    5.40
   8  -5   4    8.60    6.70
  -8  -5  -4   12.00    5.80
   8  -5   4    4.10    7.00
   8  -5   4   12.20    7.40
  -8  -5  -4    9.60    6.70
  -8   5  -4   12.10    7.50
  -8   5  -4   23.30    7.30
  -8   5  -4   13.80    6.00
   8  -6  -4    5.50    6.00
   8  -6  -4    0.20    4.60
  -8  -6   4    8.70    3.40
  -8  -6   4    3.10    2.80
  -8  -6   4    0.60    3.60
  -8  -6   4    1.60    4.00
   8  -6  -4   10.90    4.20
   8   6  -4    1.10    2.30
  -8   6   4    2.20    6.40
  -8   6   4   -1.40    4.80
  -8   6   4    4.50    4.90
   8   6  -4    3.50    2.70
   7  -6  -4    9.20    3.20
  -7  -6   4   18.30    3.20
  -7  -6   4   19.30    3.50
   7  -6  -4   17.70    4.90
  -7  -6   4   16.50    2.90
  -7  -6   4   17.40    3.20
   7   6  -4   18.40    2.20
  -7   6   4   16.30    4.20
   7   6  -4   16.40    3.80
  -7   6   4   18.50    5.40
  -7   6   4   16.40    4.40
  -6  -6   4    6.00    1.90
  -6  -6   4    4.20    2.20
   6  -6  -4    5.00    3.70
  -6  -6   4    4.00    2.00
   6  -6  -4    4.30    2.60
   6  -6  -4    4.90    3.60
  -6  -6   4    6.50    2.40
  -6   6   4    3.90    3.40
   6   6  -4    3.70    1.40
  -6   6   4    7.20    4.00
  -6   6   4    8.20    3.00
   6   6  -4    6.60    1.70
   5  -6  -4  147.39    7.30
   5  -6  -4  134.99    6.80
   5  -6  -4  134.29    7.10
  -5  -6   4  135.59    5.40
  -5  -6   4  131.19    5.70
  -5  -6   4  135.59    5.60
  -5  -6   4  134.49    5.00
  -5   6   4  133.89    7.10
  -5   6   4  134.99    6.90
  -5   6   4  128.29    7.50
   5   6  -4  133.79    4.20
   5   6  -4  131.49    4.10
  -4  -6   4   85.39    4.40
  -4  -6   4   81.69    3.60
   4  -6  -4   87.69    5.30
   4  -6  -4   83.59    5.00
   4  -6  -4   90.39    5.20
  -4  -6   4   82.69    4.10
  -4  -6   4   85.29    3.40
  -4   6   4   82.99    5.30
  -4   6   4   81.09    5.70
  -4   6   4   87.49    5.20
   3  -6  -4  169.08    6.70
   3  -6  -4  171.08    6.80
   3  -6  -4  176.18    7.20
  -3  -6   4  174.18    5.10
  -3  -6   4  176.08    5.20
  -3  -6   4  180.08    6.10
  -3  -6   4  176.28    6.00
  -3   6   4  182.38    7.20
  -3   6   4  173.58    7.00
  -3   6   4  173.68    6.80
   2  -6  -4  113.49    5.00
   2  -6  -4  108.59    5.10
  -2  -6   4  118.39    4.70
  -2  -6   4  114.69    3.60
  -2  -6   4  114.99    3.50
   2  -6  -4  108.19    5.10
  -2   6   4  109.29    5.20
  -2   6   4  111.89    5.00
   2   6  -4  115.79    4.60
   1  -6  -4   45.10    3.20
  -1  -6   4   46.50    2.30
  -1  -6   4   45.10    2.20
  -1  -6   4   47.30    3.10
   1  -6  -4   47.80    3.20
   1  -6  -4   44.60    3.30
   1   6  -4   46.20    2.40
  -1   6   4   49.10    3.30
  -1   6   4   46.90    3.20
   1   6  -4   47.00    3.20
  -1   6   4   47.10    3.40
   1   6  -4   46.90    2.30
   0  -6   4  212.28    6.60
   0  -6   4  228.68    8.20
   0  -6  -4  209.28    7.20
   0  -6  -4  217.68    7.30
   0  -6  -4  215.08    6.70
   0   6  -4  215.28    6.60
   0   6   4  221.08    6.70
   0   6  -4  218.38    6.80
   0   6   4  208.68    7.20
   0   6  -4  219.08    7.30
   0   6   4  208.68    7.30
  -1  -6  -4    9.10    1.40
   1  -6   4    5.60    1.30
   1  -6   4    8.40    2.00
  -1  -6  -4   10.30    2.70
   1  -6   4    7.90    1.50
  -1  -6  -4    9.70    1.80
  -1   6  -4   12.30    2.20
   1   6   4   14.20    2.10
   1   6   4    5.40    1.50
  -1   6  -4    7.20    1.70
  -1   6  -4    6.40    1.50
   1   6   4    8.90    1.30
   2  -6   4   70.89    4.30
   2  -6   4   63.99    4.40
   2  -6   4   68.89    4.40
   2   6   4   80.99    4.20
   2   6   4   90.09    4.20
  -2   6  -4   89.29    5.80
  -2   6  -4   69.39    4.50
  -2   6  -4   71.59    4.50
   2   6   4   61.89    2.70
   3  -6   4  230.48    8.70
   3  -6   4  219.98    8.50
   3  -6   4  230.58    8.50
  -3  -6  -4  213.08    8.10
  -3  -6  -4  220.18    8.10
  -3   6  -4  226.88    8.70
   3   6   4  215.08    7.80
  -3   6  -4  220.08    8.40
  -3   6  -4  231.48    8.50
   3   6   4  205.68    8.10
   4  -6   4  126.89   10.50
  -4  -6  -4  163.78    7.30
  -4  -6  -4  163.08    7.60
   4  -6   4  161.98    7.90
   4  -6   4  166.58    8.00
  -4   6  -4  170.08    7.80
  -4   6  -4  163.28    7.90
  -4   6  -4  164.38    8.10
   4   6   4  161.58    8.00
  -5  -6  -4   81.99    6.00
   5  -6   4   87.99    6.80
   5  -6   4   92.19    7.00
   5  -6   4   89.89    7.10
  -5  -6  -4   85.19    6.40
  -5   6  -4   90.69    6.90
  -5   6  -4   88.49    7.20
  -5   6  -4   91.69    7.30
   5   6   4   85.49    5.50
  -6  -6  -4   96.39    7.60
   6  -6   4  101.29    8.40
   6  -6   4   99.69    8.30
  -6  -6  -4  103.49    7.20
   6  -6   4  104.69    8.40
  -6   6  -4  109.99    8.70
  -6   6  -4  101.89    7.80
   6   6   4   79.29    6.90
   6   6   4  101.49    6.30
  -6   6  -4  109.99    8.90
   7  -6   4   40.10    6.50
   7  -6   4   40.30    6.80
   7  -6   4   43.90    6.90
  -7  -6  -4   37.00    6.20
  -7  -6  -4   35.50    5.20
   7   6   4   33.60    5.60
  -7   6  -4   44.90    6.90
  -7   6  -4   43.70    6.80
  -7   6  -4   36.60    5.50
   7   6   4   41.60    5.00
   8  -6   4   10.60    8.00
   8  -6   4    5.80    7.40
  -8  -6  -4    2.40    5.40
  -8   6  -4    7.90    6.10
  -8   6  -4   -0.60    6.90
  -8   6  -4   16.90    8.20
  -8  -7   4   26.80    4.80
  -8  -7   4   37.90    5.00
   8  -7  -4   33.00   10.30
  -8  -7   4   35.50    4.00
  -8  -7   4   32.90    5.00
   8  -7  -4   30.40    7.00
  -8   7   4   33.20    6.90
  -8   7   4   29.40    8.00
   8   7  -4   36.40    4.50
  -8   7   4   27.20    6.10
   8   7  -4   32.20    3.70
  -7  -7   4   10.00    2.90
  -7  -7   4   11.90    3.10
   7  -7  -4   11.30    4.60
   7  -7  -4   10.40    3.70
  -7  -7   4   13.00    2.40
  -7  -7   4   11.00    3.30
  -7   7   4   13.90    5.60
  -7   7   4    3.90    3.90
  -7   7   4    8.80    4.30
   7   7  -4   11.70    2.00
   7   7  -4   10.70    2.00
  -6  -7   4    6.40    2.40
   6  -7  -4    9.70    3.60
  -6  -7   4    4.30    1.80
   6  -7  -4   11.80    3.50
   6  -7  -4    9.10    4.10
  -6  -7   4   11.60    2.40
  -6   7   4    4.00    3.20
  -6   7   4    4.30    3.30
   6   7  -4    8.30    1.40
  -6   7   4   13.10    4.30
   6   7  -4    6.60    1.60
   5  -7  -4   58.59    5.20
  -5  -7   4   56.19    3.20
  -5  -7   4   56.19    3.70
   5  -7  -4   55.29    5.20
  -5  -7   4   55.09    4.20
  -5  -7   4   56.49    4.00
   5  -7  -4   47.70    5.10
  -5   7   4   45.40    5.00
  -5   7   4   56.29    5.30
  -5   7   4   51.09    6.20
   4  -7  -4  272.07    9.90
  -4  -7   4  258.67    8.20
   4  -7  -4  269.67    9.70
  -4  -7   4  257.57    8.40
  -4  -7   4  263.07    7.80
  -4  -7   4  268.07    7.70
   4  -7  -4  265.97   10.00
  -4   7   4  258.57    9.70
  -4   7   4  268.37    9.90
  -4   7   4  260.87   10.00
   3  -7  -4   51.99    4.10
   3  -7  -4   60.29    4.30
  -3  -7   4   54.09    3.80
  -3  -7   4   61.29    2.60
  -3  -7   4   58.39    2.70
   3  -7  -4   54.59    4.60
  -3   7   4   64.99    4.80
  -3   7   4   62.29    4.30
  -3   7   4   56.99    4.30
   2  -7  -4  558.74   15.50
  -2  -7   4  552.14   14.00
  -2  -7   4  550.64   13.90
   2  -7  -4  529.15   15.60
  -2  -7   4  537.55   14.90
   2   7  -4  556.64   13.50
   2   7  -4  549.74   14.90
  -2   7   4  531.45   15.60
  -2   7   4  527.55   15.50
  -2   7   4  560.94   15.60
   2   7  -4  562.74   13.50
   1  -7  -4  313.07   10.30
  -1  -7   4  335.17    9.30
   1  -7  -4  335.87   10.10
  -1  -7   4  353.46   11.10
   1  -7  -4  326.47   10.40
   1   7  -4  328.37    9.10
  -1   7   4  331.87   10.50
   1   7  -4  356.76    9.20
   1   7  -4  338.87   10.20
  -1   7   4  341.87   10.20
  -1   7   4  340.27   10.40
   0  -7   4    9.10    1.90
   0  -7  -4    7.10    1.70
   0  -7  -4   10.90    2.00
   0  -7  -4   11.90    2.80
   0  -7   4   11.20    1.70
   0   7  -4   11.40    1.70
   0   7   4    6.60    1.60
   0   7  -4    8.60    1.90
   0   7  -4   10.60    1.70
   0   7   4   11.50    2.10
   0   7   4    9.30    1.80
   1  -7   4   52.69    3.60
  -1  -7  -4   47.10    3.60
   1  -7   4   53.49    3.50
   1  -7   4   49.99    4.00
  -1  -7  -4   48.40    2.70
  -1  -7  -4   51.39    3.70
   1   7   4   51.29    3.70
  -1   7  -4   50.19    4.60
  -1   7  -4   46.90    3.80
   1   7   4   49.70    5.10
   1   7   4   47.30    2.80
  -2  -7  -4  255.37    6.80
   2  -7   4  269.87    9.20
   2  -7   4  272.27    9.20
  -2  -7  -4  258.47    8.90
  -2  -7  -4  258.57    8.90
   2  -7   4  273.37    9.20
   2   7   4  212.88   11.00
  -2   7  -4  271.67    8.90
   2   7   4  260.47    6.90
  -2   7  -4  252.17    9.10
  -2   7  -4  261.17    9.00
   2   7   4  268.77    8.80
  -3  -7  -4   23.00    3.20
   3  -7   4   20.00    2.90
  -3  -7  -4   20.10    3.00
   3  -7   4   20.80    3.40
   3  -7   4   23.00    3.30
   3   7   4   26.90    3.10
  -3   7  -4   22.80    3.70
   3   7   4   23.00    3.10
  -3   7  -4   18.30    2.70
  -3   7  -4   19.50    3.20
  -4  -7  -4  142.29    6.80
  -4  -7  -4  127.19    6.90
   4  -7   4  130.29    7.20
   4  -7   4  132.19    7.30
   4  -7   4  131.49    7.50
  -4   7  -4  134.39    7.30
  -4   7  -4  137.49    7.50
   4   7   4  140.39    6.70
  -4   7  -4  130.99    7.80
   5  -7   4  203.78    9.90
   5  -7   4  204.78   10.00
   5  -7   4  200.18    9.60
  -5  -7  -4  205.48    9.40
  -5  -7  -4  196.08    9.50
  -5   7  -4  206.48    9.70
   5   7   4  197.78    8.30
   5   7   4  193.78    8.60
  -5   7  -4  212.48   10.30
  -5   7  -4  221.18   10.40
  -6  -7  -4   43.90    5.10
   6  -7   4   29.10    5.80
   6  -7   4   32.30    5.00
   6  -7   4   27.80    5.10
  -6  -7  -4   27.60    4.80
  -6   7  -4   28.50    4.80
   6   7   4   24.20    4.10
   6   7   4   23.60    3.20
  -6   7  -4   23.40    4.70
  -6   7  -4   36.70    6.10
   7  -7   4    6.80    6.10
   7  -7   4   16.90    5.40
   7  -7   4    5.10    5.70
  -7  -7  -4    9.40    5.10
  -7  -7  -4    3.20    4.00
   7   7   4    8.30    3.70
  -7   7  -4    9.60    6.10
  -7   7  -4    2.10    4.70
  -7   7  -4    5.30    5.00
   7   7   4    1.00    4.40
   8  -7   4   19.90    8.90
   8  -7   4   14.10    7.50
  -8  -7  -4   15.50    5.90
  -8   7  -4   32.70    9.10
  -8   7  -4   31.00    9.10
  -8   7  -4   17.30    7.10
  -8  -8   4    3.20    3.10
  -8  -8   4    4.60    4.30
   8  -8  -4    8.40    6.60
  -8  -8   4    6.10    3.00
   8  -8  -4    8.10    5.10
  -8  -8   4    3.00    3.30
  -8   8   4    4.80    6.10
  -8   8   4    8.80    5.80
  -8   8   4   -2.90    7.20
   7  -8  -4    8.50    4.10
   7  -8  -4    3.30    3.60
  -7  -8   4    1.90    2.90
  -7  -8   4    5.30    2.80
  -7  -8   4    3.90    2.60
   7  -8  -4   -0.20    5.20
  -7  -8   4    4.60    2.20
  -7   8   4   -1.30    4.60
  -7   8   4   -6.90    3.80
  -7   8   4   11.30    6.10
  -6  -8   4   56.49    4.30
  -6  -8   4   55.39    4.50
  -6  -8   4   59.09    3.70
  -6  -8   4   53.29    4.50
   6  -8  -4   60.09    6.60
   6  -8  -4   60.09    6.70
  -6   8   4   54.39    6.20
  -6   8   4   58.29    7.30
  -6   8   4   54.09    6.30
  -5  -8   4   -0.20    1.60
   5  -8  -4    3.70    2.80
   5  -8  -4    2.90    2.70
  -5  -8   4   -1.70    1.80
  -5  -8   4    0.60    1.80
  -5  -8   4   -0.70    2.10
   5  -8  -4    1.80    3.00
  -5   8   4    1.10    2.90
  -5   8   4   -3.60    2.80
  -5   8   4    1.20    2.40
   4  -8  -4   97.69    6.30
   4  -8  -4   95.89    6.10
  -4  -8   4  101.69    4.00
  -4  -8   4   98.09    4.60
  -4  -8   4   95.09    4.90
  -4  -8   4   91.19    4.10
   4  -8  -4   95.19    6.10
  -4   8   4  100.19    6.20
  -4   8   4  101.09    6.70
  -4   8   4   93.99    6.10
   3  -8  -4  136.39    6.60
  -3  -8   4  136.09    4.70
   3  -8  -4  133.69    6.60
  -3  -8   4  135.89    5.70
  -3  -8   4  136.69    4.60
   3  -8  -4  142.69    6.60
  -3   8   4  132.69    6.50
  -3   8   4  132.69    6.70
  -3   8   4  128.39    6.40
   2  -8  -4   34.70    3.60
   2  -8  -4   30.70    3.60
  -2  -8   4   30.30    2.30
   2  -8  -4   35.60    3.80
  -2  -8   4   30.40    2.20
  -2  -8   4   30.80    3.40
  -2   8   4   28.90    3.60
  -2   8   4   26.70    3.50
  -2   8   4   36.10    3.90
   2   8  -4   38.20    1.90
   2   8  -4   34.10    2.00
   2   8  -4   36.90    3.20
   1  -8  -4   10.90    2.20
   0  -8   4  180.68    6.40
   0  -8  -4  191.58    6.60
   0  -8  -4  186.98    7.10
   0  -8   4  180.68    7.00
   0  -8  -4  183.28    7.10
   0   8  -4  184.78    6.30
   0   8   4  185.78    7.00
   0   8   4  191.78    7.10
   0   8  -4  186.18    6.40
   0   8   4  187.38    6.50
   0   8  -4  179.28    7.00
  -1  -8  -4  272.67    9.00
   1  -8   4  259.87    8.80
  -1  -8  -4  247.08    7.80
   1  -8   4  259.17    8.80
   1  -8   4  266.77    9.20
  -1  -8  -4  265.57    9.10
   1   8   4  265.77    8.90
   1   8   4  276.07    9.00
  -1   8  -4  261.67    9.20
   1   8   4  262.17    7.90
  -1   8  -4  285.57    8.90
  -2  -8  -4   46.70    2.30
  -2  -8  -4   51.39    4.00
   2  -8   4   52.69    4.30
   2  -8   4   43.00    4.40
  -2  -8  -4   44.60    3.90
   2  -8   4   45.50    4.20
  -2   8  -4   48.70    3.80
  -2   8  -4   38.20    4.00
   2   8   4   44.60    2.40
   2   8   4   52.79    3.80
  -2   8  -4   42.70    4.20
  -3  -8  -4   31.30    3.90
   3  -8   4   34.20    4.10
   3  -8   4   29.00    3.50
  -3  -8  -4   19.80    3.00
   3  -8   4   21.50    3.10
  -3   8  -4   28.70    3.90
  -3   8  -4   28.60    4.00
   3   8   4   28.90    3.40
   3   8   4   33.10    4.00
  -3   8  -4   35.50    4.40
   4  -8   4   56.49    5.60
  -4  -8  -4   56.69    5.40
  -4  -8  -4   49.00    5.10
   4  -8   4   45.20    5.40
   4  -8   4   63.19    6.10
  -4   8  -4   64.49    5.80
  -4   8  -4   50.79    5.50
   4   8   4   62.79    5.10
  -4   8  -4   51.59    6.10
   5  -8   4   12.90    3.90
  -5  -8  -4   13.30    3.40
   5  -8   4    8.70    4.00
   5  -8   4    2.00    3.60
  -5  -8  -4   10.90    2.80
  -5   8  -4   12.50    3.80
   5   8   4   14.20    2.60
   5   8   4    7.70    2.70
  -5   8  -4    5.70    3.60
  -5   8  -4   13.80    4.50
   6  -8   4    8.10    4.20
  -6  -8  -4    6.90    3.80
   6  -8   4    4.60    4.30
  -6  -8  -4    1.10    3.50
   6  -8   4   -1.20    4.50
   6   8   4    7.20    2.70
  -6   8  -4    2.40    4.40
  -6   8  -4    6.10    4.60
  -6   8  -4    6.20    4.70
   6   8   4    6.20    3.30
  -7  -8  -4    2.90    4.30
   7  -8   4    0.80    5.80
   7  -8   4   -0.30    6.10
  -7  -8  -4    6.30    4.80
   7  -8   4    3.60    5.00
   7   8   4   -3.90    3.80
  -7   8  -4   -8.60    4.90
  -7   8  -4    1.70    6.30
   7   8   4    0.50    3.10
  -7   8  -4    5.00    6.50
  -8  -9   4    3.10    4.10
  -8  -9   4    3.20    3.30
  -8   9   4   15.10    6.60
  -8   9   4    4.40    6.50
  -8   9   4   -9.00    8.60
  -7  -9   4   -0.60    3.00
   7  -9  -4    8.90    4.40
  -7  -9   4    2.00    2.70
  -7  -9   4    1.60    2.40
   7  -9  -4    0.20    3.30
  -7  -9   4   -2.60    2.60
   7  -9  -4    6.40    5.60
  -7   9   4   -3.90    4.30
  -7   9   4   -4.40    6.30
  -7   9   4    5.50    4.80
  -6  -9   4   22.10    3.10
   6  -9  -4   19.50    4.00
   6  -9  -4   23.60    4.90
  -6  -9   4   16.50    2.70
   6  -9  -4   18.00    4.10
  -6  -9   4   23.00    2.80
  -6  -9   4   16.80    3.00
  -6   9   4    9.40    3.70
  -6   9   4   17.40    4.90
  -6   9   4   14.60    6.50
  -5  -9   4    7.50    2.20
   5  -9  -4    7.00    3.10
  -5  -9   4    7.30    2.40
   5  -9  -4    7.60    3.60
  -5  -9   4    6.80    2.50
   5  -9  -4   11.00    3.60
  -5  -9   4    7.20    1.60
  -5   9   4    5.80    3.70
  -5   9   4    6.20    3.20
  -5   9   4   12.30    6.00
  -4  -9   4    3.70    1.70
  -4  -9   4    6.60    1.50
   4  -9  -4    6.00    3.00
   4  -9  -4    3.00    2.80
   4  -9  -4    1.70    2.60
  -4  -9   4    5.90    2.00
  -4   9   4    2.30    2.50
  -4   9   4    5.60    2.50
  -4   9   4    1.70    2.90
   3  -9  -4   33.50    4.30
  -3  -9   4   40.10    4.00
   3  -9  -4   35.00    4.40
  -3  -9   4   37.20    2.60
  -3  -9   4   40.80    2.80
   3   9  -4   35.20    2.00
  -3   9   4   39.90    4.50
  -3   9   4   34.50    4.50
   3   9  -4   37.50    2.00
  -3   9   4   39.10    4.50
   2  -9  -4  209.68    8.50
  -2  -9   4  224.18    7.90
  -2  -9   4  221.98    6.90
   2  -9  -4  201.38    9.80
  -2  -9   4  212.98    6.80
   2  -9  -4  207.38    8.10
   2   9  -4  222.88    6.40
  -2   9   4  211.38    8.30
  -2   9   4  200.98    8.10
   2   9  -4  219.68    6.40
   2   9  -4  221.58    7.70
   1  -9  -4  187.88    7.20
  -1  -9   4  188.68    7.30
   1  -9  -4  195.98    7.70
  -1  -9   4  193.38    6.50
   1   9  -4  179.88    7.10
  -1   9   4  201.18    8.90
  -1   9   4  183.88    7.40
  -1   9   4  187.98    7.20
   1   9  -4  190.98    6.20
   1   9  -4  198.18    6.40
   0  -9  -4    4.70    1.80
   0  -9   4    4.20    1.40
   0  -9   4    2.90    1.90
   0  -9  -4    3.10    1.90
   0  -9  -4    7.50    2.00
   0   9  -4    4.60    2.10
   0   9  -4    6.30    1.70
   0   9   4    4.20    1.80
   0   9  -4    3.20    1.50
   0   9   4    3.10    1.70
   0   9   4    5.60    2.10
   1  -9   4    9.80    2.20
   1  -9   4   10.00    2.30
  -1  -9  -4   10.20    2.40
   1  -9   4   10.40    2.40
  -1  -9  -4   11.90    2.10
  -1  -9  -4   15.40    2.70
  -1   9  -4   14.10    2.50
   1   9   4   10.90    1.90
   1   9   4   18.50    2.80
   1   9   4   10.80    2.10
  -1   9  -4    9.10    1.70
  -2  -9  -4   57.59    4.40
   2  -9   4   53.49    4.70
  -2  -9  -4   57.09    4.70
   2  -9   4   59.19    6.40
  -2  -9  -4   48.50    2.90
   2  -9   4   56.79    4.80
  -2   9  -4   52.09    4.60
   2   9   4   56.99    4.20
  -2   9  -4   54.59    4.80
  -2   9  -4   63.49    4.60
   2   9   4   54.89    3.00
  -3  -9  -4  105.29    5.90
   3  -9   4  102.99    6.40
   3  -9   4   96.09    6.30
   3  -9   4  109.09    6.50
  -3  -9  -4   89.69    5.90
  -3   9  -4  101.49    6.30
  -3   9  -4   93.89    6.40
   3   9   4   90.59    5.50
  -3   9  -4   90.19    6.00
  -4  -9  -4   26.10    3.80
   4  -9   4   16.10    3.30
   4  -9   4   21.90    4.10
  -4  -9  -4   22.10    3.80
   4  -9   4   18.20    3.30
  -4   9  -4   16.20    4.10
   4   9   4   19.30    3.10
  -4   9  -4   17.20    3.30
   4   9   4   19.50    3.30
  -4   9  -4   22.30    4.40
  -5  -9  -4   -3.20    3.30
   5  -9   4    0.60    3.00
  -5  -9  -4    3.20    3.10
   5  -9   4    3.20    4.00
   5  -9   4    0.00    3.20
  -5   9  -4    3.00    3.70
  -5   9  -4    2.20    4.30
  -5   9  -4   -0.50    3.10
   5   9   4    1.00    2.10
   5   9   4   -0.90    3.00
   6  -9   4   25.60    5.80
   6  -9   4   15.00    5.20
  -6  -9  -4   13.50    4.40
   6  -9   4   16.80    5.60
  -6  -9  -4   10.80    4.30
   6   9   4   11.80    4.10
  -6   9  -4    7.60    4.70
  -6   9  -4   14.00    4.80
  -6   9  -4   15.90    5.60
   6   9   4   17.50    3.40
   7  -9   4   -1.40    6.60
  -7  -9  -4    6.60    5.30
   7  -9   4   -4.10    5.70
   7  -9   4  -13.80    6.00
  -7  -9  -4    0.20    4.70
  -7   9  -4    1.80    5.40
  -7   9  -4    5.60    7.60
  -7   9  -4    1.80    7.20
   7   9   4   -3.30    4.60
  -8 -10   4    9.90    4.50
  -8  10   4    2.80    6.30
  -8  10   4   -1.50    7.10
   7 -10  -4   12.40    4.90
  -7 -10   4   26.50    3.00
   7 -10  -4   32.80    7.40
  -7 -10   4   27.90    4.20
  -7 -10   4   30.90    3.40
  -7 -10   4   27.40    2.90
   7 -10  -4   20.70    4.90
  -7  10   4   24.00    5.90
  -7  10   4   21.30    7.00
  -7  10   4   32.20    5.70
  -6 -10   4   72.89    4.60
  -6 -10   4   75.69    5.00
   6 -10  -4   80.39    7.70
  -6 -10   4   72.99    4.60
   6 -10  -4   82.09    7.80
   6 -10  -4   61.19    8.00
  -6 -10   4   74.79    5.10
  -6  10   4   84.09    8.80
  -6  10   4   82.09    7.00
  -5 -10   4  226.08    8.00
  -5 -10   4  213.88    7.60
   5 -10  -4  238.68   10.40
  -5 -10   4  240.18    8.50
  -5 -10   4  233.78    7.70
   5 -10  -4  209.48   10.20
   5 -10  -4  238.18   10.50
  -5  10   4  233.98   12.90
  -5  10   4  214.48    9.80
  -5  10   4  225.48   10.60
   4 -10  -4   30.00    3.90
  -4 -10   4   40.50    3.60
   4 -10  -4   49.00    5.90
  -4 -10   4   38.50    3.30
   4 -10  -4   41.30    5.40
  -4 -10   4   40.40    3.10
  -4 -10   4   43.00    4.30
  -4  10   4   43.20    4.70
  -4  10   4   53.59    6.70
  -4  10   4   29.00    3.90
   3 -10  -4  333.67   11.50
   3 -10  -4  312.47   11.40
   3 -10  -4  309.07   11.10
  -3 -10   4  314.27   10.20
  -3 -10   4  308.87    9.20
  -3 -10   4  319.67    9.40
  -3  10   4  299.77   11.30
   3  10  -4  321.17    8.50
  -3  10   4  317.87   11.20
  -3  10   4  271.87   14.30
  -2 -10   4  104.19    4.50
  -2 -10   4  106.19    4.50
   2 -10  -4   89.39    5.70
   2 -10  -4   95.89    6.20
  -2  10   4   96.09    5.80
  -2  10   4  103.09    6.10
  -2  10   4   94.29    5.90
   2  10  -4  102.79    5.30
   2  10  -4  101.19    4.10
   2  10  -4  108.89    4.00
   1 -10  -4   16.00    2.70
   1 -10  -4   18.40    2.90
  -1 -10   4   15.10    2.20
   1 -10  -4   17.70    2.90
  -1 -10   4   17.20    2.70
   1  10  -4   20.10    2.80
  -1  10   4   16.70    2.80
   1  10  -4   22.30    2.60
  -1  10   4   14.70    2.70
  -1  10   4   16.20    2.60
   1  10  -4   14.90    2.10
   0 -10   4  194.48    7.10
   0 -10  -4  202.18    8.00
   0 -10   4  178.98    8.30
   0 -10  -4  207.08    7.40
   0 -10   4  199.58    7.80
   0 -10  -4  190.28    7.90
   0  10  -4  196.78    7.90
   0  10  -4  200.78    7.10
   0  10   4  189.68    7.20
   0  10   4  189.58    7.70
   0  10   4  197.88    8.00
   0  10  -4  195.78    7.20
  -1 -10  -4   58.29    4.60
  -1 -10  -4   58.69    3.90
  -1 -10  -4   56.29    4.70
   1 -10   4   56.49    4.40
   1 -10   4   60.09    4.20
   1 -10   4   62.99    4.80
  -1  10  -4   53.99    4.10
   1  10   4   63.39    4.50
   1  10   4   65.59    3.90
  -1  10  -4   66.69    4.90
   1  10   4   62.89    4.70
   2 -10   4   16.30    3.10
  -2 -10  -4   20.60    3.20
  -2 -10  -4   13.50    2.00
   2 -10   4   13.90    2.90
   2 -10   4   14.20    3.20
  -2  10  -4   14.70    3.20
   2  10   4   13.40    1.90
  -2  10  -4   12.20    3.10
   2  10   4    8.80    2.50
  -3 -10  -4  154.88    7.30
  -3 -10  -4  147.89    7.50
   3 -10   4  161.68    8.20
   3 -10   4  148.69    7.80
   3 -10   4  150.28    8.00
   3  10   4  163.18    7.10
  -3  10  -4  150.88    7.60
  -3  10  -4  148.79    8.10
   4 -10   4   94.99    7.00
   4 -10   4  104.39    7.40
  -4 -10  -4   97.89    6.80
   4 -10   4  102.69    7.00
  -4 -10  -4   93.39    8.90
  -4  10  -4   90.29    8.00
  -4  10  -4   95.69    7.30
   4  10   4   97.99    5.80
   4  10   4   94.19    6.40
  -5 -10  -4   67.69    6.30
   5 -10   4   53.89    6.30
   5 -10   4   59.39    6.70
  -5 -10  -4   52.49    6.40
   5 -10   4   60.49    7.40
  -5  10  -4   64.29    8.50
   5  10   4   62.49    5.70
  -5  10  -4   43.80    6.40
  -5  10  -4   45.90    5.60
   5  10   4   53.19    6.10
   6 -10   4   92.79   10.00
   6 -10   4   79.39    9.80
   6 -10   4   96.99   10.60
  -6 -10  -4   97.29    8.90
  -6 -10  -4  101.49    9.00
   6  10   4  100.89    7.30
   6  10   4   98.39    8.20
  -6  10  -4   82.69   10.20
  -6  10  -4   72.89    9.00
  -6  10  -4   89.89   10.70
   7 -10   4    5.60    7.60
   7 -10   4    5.10    6.80
  -7 -10  -4    0.00    4.50
  -7 -10  -4    7.20    6.00
  -7  10  -4   10.10    6.10
  -7  10  -4   17.80    7.80
  -7  10  -4    8.10    6.80
   7  10   4    8.40    6.60
  -7 -11   4    0.90    2.80
   7 -11  -4  -11.60    5.90
  -7 -11   4    5.50    3.50
   7 -11  -4    4.50    5.70
  -7  11   4    6.60    5.90
  -7  11   4    8.00    5.00
  -7  11   4    9.20    6.80
  -6 -11   4   17.70    2.80
   6 -11  -4   13.10    4.30
  -6 -11   4   20.20    3.40
   6 -11  -4   14.80    5.60
  -6 -11   4   18.80    2.80
  -6 -11   4   16.80    3.10
   6 -11  -4   19.10    4.90
  -6  11   4   18.60    5.80
  -6  11   4   16.50    4.60
  -6  11   4   18.10    5.40
   5 -11  -4   46.50    5.70
   5 -11  -4   51.19    6.30
  -5 -11   4   51.19    4.40
   5 -11  -4   57.19    6.00
  -5 -11   4   48.20    3.70
  -5 -11   4   51.59    4.10
  -5  11   4   63.49    8.30
  -5  11   4   58.79    7.00
  -5  11   4   47.80    5.40
   4 -11  -4  108.89    7.20
  -4 -11   4   98.19    5.00
   4 -11  -4   94.09    7.20
  -4 -11   4  102.29    5.70
   4 -11  -4   93.89    7.40
  -4 -11   4   96.89    4.50
  -4  11   4   94.49    8.10
  -4  11   4   84.29   10.30
   4  11  -4   96.49    3.50
   4  11  -4   96.79    3.50
  -4  11   4   98.89    7.30
   3 -11  -4   28.90    4.10
  -3 -11   4   30.20    3.10
  -3 -11   4   31.50    3.00
   3 -11  -4   27.60    3.90
   3 -11  -4   21.90    3.30
  -3 -11   4   26.90    3.50
   3  11  -4   26.20    2.20
  -3  11   4   22.80    3.90
   3  11  -4   30.20    3.90
  -3  11   4   30.50    4.30
  -3  11   4   23.60    3.50
   3  11  -4   27.20    2.50
   2 -11  -4    0.20    3.30
  -2 -11   4    3.30    2.50
   2 -11  -4    3.40    2.20
  -2 -11   4    5.30    1.70
   2 -11  -4    0.90    2.40
  -2 -11   4    4.50    1.80
   2  11  -4    4.70    2.20
  -2  11   4    4.50    2.80
   2  11  -4    4.10    1.70
   2  11  -4    5.60    1.40
  -2  11   4    2.00    2.40
  -2  11   4    5.80    2.80
   1 -11  -4   63.69    5.40
   1 -11  -4   64.69    5.30
   1 -11  -4   63.39    5.00
  -1 -11   4   68.49    4.20
  -1 -11   4   63.29    5.20
   1  11  -4   72.19    5.10
  -1  11   4   60.29    5.20
   1  11  -4   59.59    3.90
  -1  11   4   65.49    5.10
  -1  11   4   63.89    5.10
   1  11  -4   50.59    4.50
   0 -11   4    0.20    1.40
   0 -11  -4    5.10    2.70
   0 -11   4    2.40    2.50
   0 -11  -4    4.10    2.40
   0 -11   4    3.20    2.20
   0  11  -4    0.30    2.50
   0  11   4   -4.30    2.00
   0  11  -4    2.10    2.00
   0  11   4    1.20    2.30
   0  11  -4   -1.30    1.90
   0  11   4    4.30    2.60
  -1 -11  -4  101.59    6.10
   1 -11   4  106.89    6.10
   1 -11   4  103.49    5.80
  -1 -11  -4  104.69    5.20
   1 -11   4  109.79    5.90
  -1 -11  -4  103.59    6.10
   1  11   4  105.99    6.10
  -1  11  -4  106.59    6.00
   1  11   4  102.99    5.10
  -1  11  -4   99.49    6.10
   1  11   4  112.39    5.90
  -2 -11  -4  106.39    6.20
  -2 -11  -4  117.29    6.40
   2 -11   4  108.39    6.50
   2 -11   4  117.19    6.80
  -2 -11  -4  110.29    4.80
   2 -11   4  109.09    6.70
   2  11   4  106.99    4.80
  -2  11  -4  107.89    9.90
   2  11   4  115.29    6.00
  -2  11  -4  108.99    6.60
  -2  11  -4  113.69    6.70
   2  11   4  115.79    6.30
   3 -11   4    5.10    3.10
  -3 -11  -4    1.70    2.30
   3 -11   4    0.50    3.00
  -3 -11  -4    1.70    2.40
   3 -11   4    2.90    3.10
  -3  11  -4   -1.90    2.20
   3  11   4    1.60    1.90
  -3  11  -4    1.50    3.10
  -3  11  -4   -0.50    3.40
   4 -11   4  100.89    7.60
  -4 -11  -4   90.79    6.70
   4 -11   4   95.19    7.90
  -4 -11  -4   83.89    6.40
   4 -11   4   93.59    7.10
  -4  11  -4   96.49    8.30
  -4  11  -4   91.59    6.80
  -4  11  -4   95.49    8.30
   4  11   4  106.89    5.80
   4  11   4   90.99    6.60
  -5 -11  -4   80.79    7.60
   5 -11   4   74.99    8.70
   5 -11   4   76.79    8.20
  -5 -11  -4   84.89    7.30
   5 -11   4   79.29    8.30
  -5  11  -4   90.29    7.90
   5  11   4   97.29    6.70
   5  11   4   90.79    7.20
  -5  11  -4   90.09    9.60
   6 -11   4    2.00    5.40
   6 -11   4    5.60    5.30
  -6 -11  -4    4.60    3.90
  -6 -11  -4   -0.40    4.70
   6 -11   4    5.90    6.50
  -6  11  -4   16.80    7.10
  -6  11  -4    3.80    5.30
   6  11   4    0.60    4.40
   6  11   4    4.60    3.00
   7 -11   4   -1.00    6.10
   7 -11   4   15.40    7.00
  -7 -11  -4    4.90    5.20
  -7  11  -4  -13.60    6.10
  -7  11  -4   -3.00    7.90
  -7 -12   4   -8.00    3.50
  -7 -12   4    3.10    3.10
   7 -12  -4    9.70    7.00
   7 -12  -4   15.30    6.60
  -7  12   4   -2.90    5.00
  -7  12   4   -2.00    7.90
  -7  12   4   -1.30    6.30
   6 -12  -4    9.70    5.00
  -6 -12   4    4.80    3.10
   6 -12  -4    8.90    5.40
  -6 -12   4    2.00    2.30
  -6 -12   4    4.80    3.00
  -6 -12   4    4.70    2.50
   6 -12  -4    6.50    5.30
  -6  12   4   14.40    5.90
  -6  12   4   12.50    6.10
  -6  12   4    6.90    4.00
   5 -12  -4   -0.50    4.40
  -5 -12   4    0.00    2.20
  -5 -12   4    2.80    1.80
  -5 -12   4   -0.30    2.10
   5 -12  -4    1.20    3.90
  -5 -12   4    2.10    3.00
   5 -12  -4   12.80    4.50
  -5  12   4   -3.70    3.00
  -5  12   4   -1.90    4.40
  -5  12   4   -0.80    4.90
  -4 -12   4   15.10    3.10
   4 -12  -4   12.60    3.70
  -4 -12   4   11.70    2.50
   4 -12  -4   17.30    3.80
   4 -12  -4   12.10    3.70
  -4 -12   4   14.60    2.20
   4  12  -4   16.10    2.10
   4  12  -4   15.20    1.80
  -4  12   4   13.80    4.70
  -4  12   4    7.70    3.30
  -4  12   4   11.90    3.50
  -3 -12   4   10.00    2.60
  -3 -12   4   13.80    2.50
   3 -12  -4   11.10    3.30
   3 -12  -4   13.90    3.40
   3 -12  -4   10.30    3.20
  -3 -12   4   14.60    3.20
  -3  12   4   11.30    3.00
   3  12  -4   14.70    2.10
   3  12  -4    9.60    2.50
   3  12  -4   16.00    1.90
  -3  12   4    9.90    3.20
  -3  12   4   17.80    4.00
  -2 -12   4   18.80    2.60
   2 -12  -4   14.40    3.30
  -2 -12   4   16.00    3.30
  -2 -12   4   17.10    2.30
   2 -12  -4   19.30    3.60
   2 -12  -4   21.40    4.10
  -2  12   4   26.30    5.90
   2  12  -4   21.60    3.10
  -2  12   4   23.20    3.80
   2  12  -4   18.10    2.40
   2  12  -4   16.80    2.20
  -2  12   4   20.60    4.10
  -1 -12   4   11.30    2.50
  -1 -12   4    9.40    3.20
   1 -12  -4   12.00    2.90
   1 -12  -4    7.80    3.10
   1  12  -4   13.10    2.40
   1  12  -4    8.50    2.30
  -1  12   4   11.20    3.30
   1  12  -4   12.20    3.00
  -1  12   4   10.50    3.00
   0 -12  -4   49.00    5.00
   0 -12   4   35.30    3.70
   0 -12  -4   43.50    4.80
   0 -12   4   35.30    4.10
   0 -12   4   37.00    4.30
   0 -12  -4   41.50    5.10
   0  12   4   46.30    5.10
   0  12   4   46.00    4.80
   0  12   4   41.50    4.70
   0  12  -4   39.00    3.60
   0  12  -4   40.80    4.30
   0  12  -4   40.90    5.00
   1 -12   4    1.50    2.50
  -1 -12  -4    5.70    2.60
   1 -12   4    1.10    2.20
  -1 -12  -4    3.30    2.20
   1 -12   4    3.40    2.30
  -1 -12  -4    1.30    2.80
   1  12   4    2.10    2.20
   1  12   4    0.10    2.10
  -1  12  -4    7.10    2.80
  -1  12  -4    3.50    2.30
   1  12   4    5.80    2.80
  -2 -12  -4   19.00    3.60
   2 -12   4   22.60    3.90
   2 -12   4   21.60    3.80
  -2 -12  -4   20.70    3.40
  -2 -12  -4   19.10    2.50
   2 -12   4   25.70    4.10
   2  12   4   15.90    2.90
   2  12   4   20.50    3.40
  -2  12  -4   19.20    3.60
  -2  12  -4   22.20    3.80
  -2  12  -4   17.30    3.50
   2  12   4   20.20    2.60
  -3 -12  -4   11.60    3.30
   3 -12   4   12.30    4.00
  -3 -12  -4    8.90    1.30
  -3 -12  -4    9.70    4.50
   3 -12   4    4.60    3.20
   3 -12   4    7.20    3.30
   3  12   4    9.00    1.50
   3  12   4    6.90    2.60
   3  12   4    4.30    2.70
  -3  12  -4    4.10    3.10
  -3  12  -4    6.60    3.40
  -3  12  -4    9.70    3.60
   4 -12   4    4.90    4.00
   4 -12   4    3.30    3.60
  -4 -12  -4    3.30    3.10
   4 -12   4   -2.90    4.00
  -4 -12  -4    6.30    3.40
  -4  12  -4    2.50    4.30
   4  12   4    3.10    3.00
  -4  12  -4    5.60    3.30
   4  12   4    0.60    2.30
  -4  12  -4    4.20    5.30
  -5 -12  -4   -0.80    3.70
   5 -12   4    3.50    4.40
  -5 -12  -4   -0.10    3.20
   5 -12   4   -6.70    5.30
   5 -12   4    2.10    4.20
  -5  12  -4   -4.60    4.80
   5  12   4   -1.10    3.90
   5  12   4   -1.70    3.00
  -5  12  -4   -0.10    3.80
  -5  12  -4   -1.60    5.80
   6 -12   4   -4.10    5.70
  -6 -12  -4    2.60    3.80
  -6 -12  -4    2.20    5.70
   6 -12   4  -11.60    6.40
  -6  12  -4   -2.10    7.10
  -6  12  -4    0.90    6.60
   6  12   4    4.60    4.80
  -6  12  -4    0.30    5.10
   7 -13  -4   12.00    8.10
  -7 -13   4   14.70    4.40
  -7 -13   4    4.00    3.40
  -7  13   4   15.30    7.20
  -7  13   4   18.80    5.80
  -7  13   4   19.30    9.90
  -6 -13   4   -1.10    2.50
   6 -13  -4    3.20    5.70
   6 -13  -4   -6.00    5.30
  -6 -13   4   -1.60    2.60
  -6 -13   4   -1.00    3.10
  -6 -13   4   -1.70    2.90
  -6  13   4    3.10    6.30
  -6  13   4    9.60    4.20
  -6  13   4   -4.70    5.90
  -5 -13   4   37.30    4.40
   5 -13  -4   31.20    5.60
  -5 -13   4   41.50    4.60
   5 -13  -4   52.49    7.00
  -5 -13   4   44.70    4.30
  -5 -13   4   45.50    4.10
   5 -13  -4   35.60    5.70
  -5  13   4   39.60    5.20
  -5  13   4   44.50    6.60
  -5  13   4   53.29    7.00
  -4 -13   4   54.89    4.10
   4 -13  -4   47.60    8.70
   4 -13  -4   48.80    5.20
   4 -13  -4   59.49    7.30
  -4 -13   4   49.50    5.80
  -4 -13   4   54.49    4.80
  -4  13   4   52.09    5.90
   4  13  -4   55.89    3.10
  -4  13   4   72.59    7.70
  -4  13   4   63.79    7.50
   3 -13  -4   30.90    4.30
  -3 -13   4   30.00    3.70
   3 -13  -4   49.10    6.20
  -3 -13   4   39.40    4.30
  -3 -13   4   38.10    4.10
   3 -13  -4   39.00    5.50
  -3  13   4   34.70    4.90
   3  13  -4   27.00    2.80
  -3  13   4   29.30    4.20
  -3  13   4   35.20    4.90
   3  13  -4   36.90    3.30
   3  13  -4   34.10    3.90
   2 -13  -4  127.79    8.20
   2 -13  -4  133.49    7.70
  -2 -13   4  125.19    6.20
  -2 -13   4  132.39    6.30
  -2 -13   4  136.59    7.50
   2 -13  -4  138.59    7.90
   2  13  -4  125.79    7.00
  -2  13   4  134.69    7.70
   2  13  -4  140.69    6.30
  -2  13   4  133.99    8.30
   2  13  -4  137.29    5.50
  -2  13   4  135.59    8.10
   1 -13  -4   88.79    6.90
  -1 -13   4   93.29    5.50
  -1 -13   4   84.29    6.70
   1 -13  -4   83.29    6.60
  -1 -13   4   89.89    5.00
   1  13  -4   90.19    5.20
  -1  13   4   84.99    6.50
  -1  13   4   98.49    6.40
  -1  13   4   88.39    6.80
   1  13  -4   92.09    6.30
   1  13  -4   94.09    5.30
   0 -13   4    6.90    2.10
   0 -13  -4    9.10    3.30
   0 -13  -4   14.30    3.70
   0 -13   4    9.80    2.90
   0 -13  -4    7.40    2.90
   0 -13   4    7.10    3.30
   0  13   4   10.20    2.80
   0  13  -4    8.40    2.30
   0  13  -4    6.20    2.60
   0  13   4   10.90    3.10
   0  13   4   10.20    3.30
   0  13  -4   11.30    3.30
   1 -13   4  150.78    7.70
  -1 -13  -4  146.29    7.80
  -1 -13  -4  149.09    7.00
   1 -13   4  151.98    7.80
   1 -13   4  138.29    7.20
  -1 -13  -4  146.09    7.80
   1  13   4  142.79    7.60
   1  13   4  138.39    6.70
  -1  13  -4  149.49    7.30
   1  13   4  149.19    7.50
  -1  13  -4  143.19    7.70
  -2 -13  -4  158.78    8.30
  -2 -13  -4  141.39    6.50
  -2 -13  -4  155.98    8.30
   2 -13   4  165.88    9.10
   2 -13   4  170.68    8.70
   2 -13   4  156.08    8.00
  -2  13  -4  164.78    8.40
  -2  13  -4  155.78    8.30
   2  13   4  155.58    7.50
   2  13   4  164.38    8.30
   2  13   4  158.18    6.50
  -2  13  -4  148.49   11.80
  -3 -13  -4   45.10    5.20
   3 -13   4   32.10    4.70
   3 -13   4   38.40    4.90
  -3 -13  -4   43.80    5.20
  -3 -13  -4   41.90    2.80
   3 -13   4   32.50    4.70
  -3  13  -4   31.80    4.10
   3  13   4   35.50    3.00
   3  13   4   37.90    4.50
   3  13   4   38.00    4.10
  -3  13  -4   33.90    4.70
  -3  13  -4   36.30    5.10
   4 -13   4    7.00    3.90
  -4 -13  -4   17.30    4.00
   4 -13   4   24.70    5.00
  -4 -13  -4   15.90    4.30
   4 -13   4   16.90    4.80
  -4  13  -4   14.90    3.70
   4  13   4   16.20    3.30
  -4  13  -4   15.90    4.90
  -4  13  -4   19.00    5.30
   4  13   4   16.00    3.90
   5 -13   4   80.99    9.40
  -5 -13  -4   74.89    7.70
   5 -13   4   80.69   10.20
  -5 -13  -4   80.29    8.10
   5 -13   4   77.89    9.40
  -5  13  -4   76.69    7.80
   5  13   4   59.39    7.20
  -5  13  -4   92.89   10.90
   5  13   4   73.79    7.70
  -5  13  -4   77.09    9.10
   6 -13   4    0.70    6.40
  -6 -13  -4   -1.00    4.10
   6 -13   4   -4.80    9.20
  -6  13  -4   13.40   10.50
  -6  13  -4   -0.30    7.90
   6  13   4   -1.00    5.10
  -6  13  -4   -1.30    5.20
   6 -14  -4   40.30    7.50
  -6 -14   4   41.50    3.90
  -6 -14   4   42.70    5.40
  -6 -14   4   45.80    5.10
  -6 -14   4   43.80    4.60
   6 -14  -4   44.60    7.80
  -6  14   4   55.59    8.80
  -6  14   4   45.50    8.90
  -6  14   4   53.69    6.30
  -5 -14   4   32.20    4.10
   5 -14  -4   46.30    6.90
  -5 -14   4   36.20    3.80
  -5 -14   4   41.50    4.50
   5 -14  -4   37.30    6.10
   5 -14  -4   48.60    6.70
  -5 -14   4   37.30    4.20
  -5  14   4   46.40    7.30
  -5  14   4   41.00    8.70
  -5  14   4   38.60    5.10
  -4 -14   4   21.50    3.50
  -4 -14   4   25.40    4.20
   4 -14  -4   26.50    5.60
   4 -14  -4   25.50    5.10
   4 -14  -4   17.60    4.20
  -4 -14   4   21.80    2.90
  -4  14   4   29.30    5.40
   4  14  -4   22.90    2.60
  -4  14   4   11.00    9.10
  -4  14   4   24.60    4.70
   4  14  -4   27.40    2.60
   3 -14  -4  132.39    8.40
   3 -14  -4  139.89    8.90
  -3 -14   4  139.79    6.70
   3 -14  -4  136.89    9.00
  -3 -14   4  150.78    6.50
  -3 -14   4  138.29    7.90
  -3  14   4  132.39    8.20
   3  14  -4  127.49    5.40
  -3  14   4  125.99    9.10
   3  14  -4  136.49    7.30
   3  14  -4  130.29    5.70
  -3  14   4   94.09   11.50
  -2 -14   4    4.30    2.20
  -2 -14   4    2.90    2.60
   2 -14  -4    4.70    3.50
  -2 -14   4   -1.90    4.00
   2 -14  -4   -0.70    3.80
   2 -14  -4    2.50    3.70
   2  14  -4    7.30    3.20
   2  14  -4    3.00    2.60
  -2  14   4    5.00    3.60
  -2  14   4    6.50    4.20
  -2  14   4    3.90    3.10
   2  14  -4    1.90    1.70
   1 -14  -4    1.70    3.20
  -1 -14   4    1.90    3.40
   1 -14  -4    0.30    3.40
   1 -14  -4   -1.90    3.40
  -1 -14   4    2.50    1.90
  -1 -14   4    1.00    2.40
   1  14  -4    1.90    2.40
   1  14  -4    2.30    3.20
   1  14  -4    3.30    2.60
  -1  14   4    3.90    2.90
  -1  14   4    0.90    2.70
  -1  14   4    2.10    3.40
   0 -14   4    0.80    2.80
   0 -14  -4    2.00    3.30
   0 -14  -4    4.60    3.30
   0 -14  -4    3.80    5.90
   0 -14   4    0.40    2.00
   0 -14   4    4.10    3.50
   0  14   4    1.70    3.00
   0  14  -4    0.50    2.60
   0  14   4    0.20    2.90
   0  14  -4   -1.70    3.00
   0  14  -4    1.30    2.00
   0  14   4    0.90    3.30
  -1 -14  -4    5.10    3.20
  -1 -14  -4    3.80    3.30
   1 -14   4    4.90    3.20
  -1 -14  -4    3.30    3.10
   1 -14   4    3.60    3.40
   1 -14   4    6.70    5.20
  -1  14  -4   -2.00    3.20
   1  14   4    2.20    2.90
  -1  14  -4    3.20    3.30
   1  14   4    4.00    2.90
  -1  14  -4    6.80    3.10
   1  14   4    2.10    2.90
   2 -14   4   17.60    4.10
  -2 -14  -4   10.60    2.90
  -2 -14  -4   13.40    3.90
   2 -14   4   18.70    4.10
  -2 -14  -4   13.80    3.40
   2  14   4   14.60    3.20
  -2  14  -4    6.50    3.60
  -2  14  -4   15.60    4.00
  -2  14  -4   14.20    3.60
   2  14   4   11.90    2.80
   3 -14   4   41.90    5.00
  -3 -14  -4   54.79    6.60
   3 -14   4   51.79    5.80
   3 -14   4   39.70    8.30
  -3 -14  -4   56.59    3.60
  -3 -14  -4   53.29    6.70
   3  14   4   49.00    5.60
  -3  14  -4   59.09    6.50
   3  14   4   50.39    6.20
   3  14   4   51.19    3.80
  -3  14  -4   64.19    6.90
  -3  14  -4   45.40    5.30
   4 -14   4   17.70    4.90
  -4 -14  -4   22.60    4.90
   4 -14   4   29.50    5.70
   4 -14   4   33.40    6.10
  -4 -14  -4   15.80    3.70
   4  14   4   22.10    4.80
  -4  14  -4   26.00    6.10
   4  14   4   24.20    3.70
  -4  14  -4   30.70    6.70
  -4  14  -4   20.40    4.50
  -5 -14  -4   17.90    5.00
  -5 -14  -4    2.50    4.40
   5 -14   4   26.70    6.80
   5  14   4   14.20    4.80
  -5  14  -4   28.00    7.70
  -5  14  -4   18.20    4.90
  -5  14  -4   15.30    6.20
   6 -14   4   47.70    9.00
  -6 -14  -4   39.40    6.60
   6 -14   4   31.10    7.00
  -6  14  -4   31.00    7.10
  -6  14  -4   37.50   10.90
  -6  14  -4   41.60   10.40
  -6 -15   4    5.90    3.20
  -6 -15   4    4.70    3.20
  -6 -15   4    0.20    4.20
   6 -15  -4    4.20    7.60
   6 -15  -4   -0.10    7.10
  -6  15   4   -1.40    9.20
  -6  15   4    9.60    7.70
  -6  15   4    0.50    4.60
  -5 -15   4   13.20    4.30
  -5 -15   4    9.90    2.80
  -5 -15   4    9.80    3.80
   5 -15  -4   14.70    5.90
   5 -15  -4   16.70    6.60
  -5 -15   4    5.20    3.00
  -5  15   4    9.50    6.30
  -5  15   4   18.30    8.20
  -5  15   4   18.10    4.50
   4 -15  -4   12.40    5.40
   4 -15  -4   22.30    4.90
  -4 -15   4   17.50    3.90
   4 -15  -4   19.40    5.90
  -4 -15   4   13.90    2.80
  -4 -15   4   19.80    4.50
   4  15  -4   16.10    2.40
  -4  15   4   18.30    5.50
  -4  15   4   20.90    4.20
   4  15  -4   19.10    2.70
  -4  15   4    8.30    4.70
  -3 -15   4   12.10    7.20
   3 -15  -4   -4.10    4.20
   3 -15  -4    0.40    4.40
  -3 -15   4    3.10    2.40
  -3 -15   4    7.50    2.80
   3 -15  -4    4.20    4.20
   3  15  -4   -1.10    1.80
  -3  15   4    5.10    3.40
  -3  15   4    7.50    4.30
  -3  15   4    6.40    5.00
   3  15  -4    3.20    2.40
   3  15  -4    3.50    3.20
  -2 -15   4   24.20    3.80
   2 -15  -4   24.10    5.40
  -2 -15   4   26.20    3.80
   2 -15  -4   18.30    4.80
  -2 -15   4   32.70    4.80
   2 -15  -4   27.80    5.10
   2  15  -4   23.10    2.90
   2  15  -4   25.70    4.20
  -2  15   4   26.50    5.10
  -2  15   4   28.50    4.60
  -2  15   4   28.20    5.40
   2  15  -4   23.30    3.50
  -1 -15   4  116.69    6.20
   1 -15  -4  116.09    8.00
   1 -15  -4  122.79    8.40
  -1 -15   4  134.69    8.50
  -1 -15   4  118.79    7.00
   1 -15  -4  111.09    8.50
  -1  15   4  129.79    8.90
   1  15  -4  121.29    6.60
  -1  15   4  122.29    8.30
   1  15  -4  110.19    7.60
   1  15  -4  112.59    6.50
  -1  15   4  115.39    7.80
   0 -15   4    1.80    3.10
   0 -15  -4    6.40    4.00
   0 -15  -4    1.70    3.40
   0 -15   4    2.90    2.50
   0 -15   4    5.20    4.10
   0 -15  -4    7.90    3.80
   0  15   4    4.50    3.60
   0  15   4    4.30    3.80
   0  15  -4    0.50    3.50
   0  15   4    3.70    3.40
   0  15  -4    0.20    2.40
   0  15  -4   -1.50    3.10
   1 -15   4   83.29    7.30
  -1 -15  -4   82.59    7.40
  -1 -15  -4   84.49    6.70
   1 -15   4   84.19    6.90
   1 -15   4   89.79    7.60
  -1 -15  -4   89.69    7.40
   1  15   4   80.49    6.90
  -1  15  -4   77.89    6.20
   1  15   4   85.79    6.80
   1  15   4   82.39    6.60
  -1  15  -4   89.89    7.10
  -2 -15  -4   86.69    7.40
   2 -15   4   85.69    7.70
   2 -15   4   83.99    8.30
   2 -15   4   79.29    7.50
  -2 -15  -4   83.89    5.90
  -2 -15  -4   82.39    7.60
   2  15   4   83.09    5.90
  -2  15  -4   76.69    8.40
  -2  15  -4   96.99    7.30
   2  15   4   75.39    6.30
[truncated: 859,879 more chars]
