# Supplementary material for: Crystal structure and Hirshfeld surface analysis of bis­(benzoato-κ2 O,O′)[bis­(pyridin-2-yl-κN)amine]nickel(II)
Source: Acta Crystallogr E Crystallogr Commun. 2019 Aug 13;75(Pt 9):1301–5. doi: 10.1107/S2056989019010880 (PMC6727057; doi:10.1107/S2056989019010880)
Supplement: Supplementary file 2 [file e-75-01301-Isup2.hkl]

data_I                                                                          
_shelx_title ' NWNidben_0m_a in P21/c No14' 
_shelx_refln_list_code          4                                               
_shelx_F_calc_maximum      297.40                                               
_exptl_crystal_F_000       976.00                                               
_reflns_d_resolution_high  0.7988                                               
                                                                                
loop_                                                                           
 _space_group_symop_operation_xyz                                               
 'x, y, z'                                                                      
 '-x, y+1/2, -z+1/2'                                                            
 '-x, -y, -z'                                                                   
 'x, -y-1/2, z-1/2'                                                             
                                                                                
_cell_length_a     7.4199                                                       
_cell_length_b    16.6790                                                       
_cell_length_c    17.6971                                                       
_cell_angle_alpha  90.000                                                       
_cell_angle_beta  100.778                                                       
_cell_angle_gamma  90.000                                                       
                                                                                
_shelx_F_squared_multiplier     1.000                                           
                                                                                
loop_                                                                           
 _refln_index_h                                                                 
 _refln_index_k                                                                 
 _refln_index_l                                                                 
 _refln_F_squared_calc                                                          
 _refln_F_squared_meas                                                          
 _refln_F_squared_sigma                                                         
 _refln_observed_status                                                         
   2   0   0        583.33        585.82        12.16 o                         
   3   0   0       1757.86       1670.21        25.01 o                         
   4   0   0      13067.12      14621.73       162.84 o                         
   5   0   0         82.69         80.36         8.60 o                         
   6   0   0        726.66        781.29        22.27 o                         
   7   0   0       1458.13       1353.50        31.29 o                         
   8   0   0          0.29          8.98        16.17 o                         
   9   0   0        318.74        319.05        36.95 o                         
   1   1   0       3312.20       3242.98        36.98 o                         
   2   1   0         36.27         40.46         3.24 o                         
   3   1   0          0.19         -2.32         2.86 o                         
   4   1   0       1719.34       1613.53        17.66 o                         
   5   1   0       1434.12       1420.36        18.76 o                         
   6   1   0        510.63        496.81        14.48 o                         
   7   1   0         62.05         91.89         9.50 o                         
   8   1   0        489.41        488.74        16.82 o                         
   9   1   0         36.56         74.59        26.72 o                         
   2   2   0       3622.00       3469.58        30.46 o                         
   3   2   0        226.16        190.99         6.87 o                         
   4   2   0         25.23         32.47         4.89 o                         
   5   2   0         11.42          3.68         5.54 o                         
   6   2   0          1.40          9.61         6.61 o                         
   7   2   0         48.14         52.34         9.33 o                         
   8   2   0          4.41         30.15        11.96 o                         
   9   2   0         11.12         18.49        25.98 o                         
   1   3   0       8819.88       8880.35        68.61 o                         
   2   3   0        500.69        605.93        13.46 o                         
   3   3   0          2.30          0.60         3.24 o                         
   4   3   0       1115.90       1055.79        14.26 o                         
   5   3   0       1595.61       1517.26        19.62 o                         
   6   3   0         45.75         50.59         7.86 o                         
   7   3   0        972.08       1022.17        21.84 o                         
   8   3   0        983.10        963.06        25.20 o                         
   9   3   0         63.30         38.35        40.28 o                         
   0   4   0      88446.05      96567.32      1180.41 o                         
   1   4   0       2679.27       2653.93        22.43 o                         
   2   4   0         78.65        107.57         5.45 o                         
   3   4   0       1283.94       1105.50        13.48 o                         
   4   4   0       3163.36       3219.39        31.52 o                         
   5   4   0        195.34        214.52         8.52 o                         
   6   4   0        135.82        147.61         8.54 o                         
   7   4   0        986.75        984.19        19.74 o                         
   8   4   0        113.41        145.10        15.85 o                         
   1   5   0       3327.12       3294.89        27.81 o                         
   2   5   0         90.13        112.28         5.46 o                         
   3   5   0          2.97          1.09         3.16 o                         
   4   5   0       1095.49       1071.87        14.93 o                         
   5   5   0        244.24        261.06         9.77 o                         
   6   5   0        349.46        388.03        13.25 o                         
   7   5   0        158.19        190.88        11.57 o                         
   8   5   0         86.50         95.30        11.74 o                         
   0   6   0       1045.69       1048.26        18.07 o                         
   1   6   0        437.91        373.11         8.33 o                         
   2   6   0       4113.44       4376.94        36.33 o                         
   3   6   0       3475.40       3312.60        28.52 o                         
   4   6   0        665.57        597.96        13.55 o                         
   5   6   0        372.09        378.70        13.39 o                         
   6   6   0        536.72        574.75        17.93 o                         
   7   6   0        511.10        562.91        21.80 o                         
   8   6   0          5.26         52.48        17.13 o                         
   1   7   0      11603.13      11984.58        99.96 o                         
   2   7   0      13211.21      13719.99       103.04 o                         
   3   7   0        729.05        764.40        12.28 o                         
   4   7   0       1871.43       1734.45        34.69 o                         
   5   7   0       1576.36       1555.18        23.27 o                         
   6   7   0        299.25        316.24        13.82 o                         
   7   7   0        346.44        356.05        16.21 o                         
   8   7   0        426.53        465.23        22.25 o                         
   0   8   0      21670.22      24642.93       287.70 o                         
   1   8   0         37.98         65.28        19.08 o                         
   2   8   0        122.87         92.71         5.47 o                         
   3   8   0         16.00         14.11         5.19 o                         
   4   8   0       3661.19       3655.69        37.82 o                         
   5   8   0         43.72         37.63         8.56 o                         
   6   8   0         16.00         19.99         9.48 o                         
   7   8   0        304.45        315.23        18.62 o                         
   8   8   0         12.88         33.17        19.93 o                         
   1   9   0         18.27         52.14         5.81 o                         
   2   9   0       1632.74       1731.99        19.14 o                         
   3   9   0        148.26        153.24         7.73 o                         
   4   9   0          1.08         -0.97         6.92 o                         
   5   9   0          8.59          8.19         8.23 o                         
   6   9   0          4.39         -1.05        11.63 o                         
   7   9   0         34.69         38.29        13.19 o                         
   8   9   0          5.48         60.49        23.32 o                         
   0  10   0        208.27        215.03        12.95 o                         
   1  10   0        173.16        140.13         7.19 o                         
   2  10   0       1369.79       1444.61        18.07 o                         
   3  10   0       1529.90       1447.41        18.28 o                         
   4  10   0        214.96        223.99        10.92 o                         
   5  10   0        207.15        218.70        13.46 o                         
   6  10   0        705.61        774.54        31.70 o                         
   7  10   0        392.73        467.04        22.19 o                         
   8  10   0         18.84         55.24        90.39 o                         
   1  11   0       3762.07       3789.34        36.39 o                         
   2  11   0       1273.45       1248.68        17.71 o                         
   3  11   0         33.89         34.54         6.50 o                         
   4  11   0        213.35        215.47        10.25 o                         
   5  11   0        519.84        587.72        25.79 o                         
   6  11   0         55.68         48.08        12.25 o                         
   7  11   0         24.24         50.88        20.47 o                         
   0  12   0       1801.33       1867.83        32.89 o                         
   1  12   0        119.62        174.07         9.34 o                         
   2  12   0        154.29        144.93         8.40 o                         
   3  12   0         87.47         89.57         7.88 o                         
   4  12   0        248.66        238.70         9.71 o                         
   5  12   0        120.99        121.05        11.30 o                         
   6  12   0         51.20         56.01        11.88 o                         
   7  12   0         41.17         57.63        18.52 o                         
   1  13   0       3167.51       3006.54        32.75 o                         
   2  13   0       1110.69       1092.49        19.43 o                         
   3  13   0         62.54         60.17         8.03 o                         
   4  13   0        139.32        160.83         9.06 o                         
   5  13   0        289.04        308.89        15.28 o                         
   6  13   0          0.36         -2.12        15.95 o                         
   7  13   0        107.77        118.35        28.84 o                         
   0  14   0        119.86        150.46        15.63 o                         
   1  14   0        156.42        267.53        11.10 o                         
   2  14   0        416.22        436.04        14.55 o                         
   3  14   0        720.11        713.68        17.42 o                         
   4  14   0          2.22          5.37         9.32 o                         
   5  14   0        262.50        261.27        15.48 o                         
   6  14   0        769.97        797.30        51.39 o                         
   1  15   0        494.36        476.26        15.99 o                         
   2  15   0       1110.99       1010.20        21.28 o                         
   3  15   0        449.08        405.06        14.27 o                         
   4  15   0          5.24         -5.86        10.36 o                         
   5  15   0         78.53         87.20        16.23 o                         
   6  15   0          1.44          8.45        19.47 o                         
   0  16   0        532.82        545.45        29.20 o                         
   1  16   0         18.14         39.81         9.97 o                         
   2  16   0          0.49          6.46         9.99 o                         
   3  16   0        131.46        109.45        11.95 o                         
   4  16   0          3.50         -1.07        12.44 o                         
   5  16   0          2.42          7.49        17.30 o                         
   1  17   0        554.78        537.85        18.86 o                         
   2  17   0        665.07        637.21        22.28 o                         
   3  17   0        111.46         98.18        13.08 o                         
   4  17   0        234.69        250.37        20.30 o                         
   5  17   0        284.56        292.86        34.10 o                         
   0  18   0        144.44        155.09        22.08 o                         
   1  18   0        306.19        288.84        15.66 o                         
   2  18   0          1.76        -13.20        13.20 o                         
   3  18   0        412.38        454.87        20.99 o                         
   4  18   0         40.51         14.64        19.05 o                         
   1  19   0          0.27        -15.96        15.96 o                         
   2  19   0         40.32         14.73        18.16 o                         
   3  19   0         16.53         16.95        21.71 o                         
   0  20   0          2.63         11.66        30.75 o                         
   1  20   0        108.82         87.17        25.73 o                         
   2  20   0          5.19          9.73        30.43 o                         
  -9   1   1        137.53        137.69        25.31 o                         
  -8   1   1        212.92        275.62        15.81 o                         
  -7   1   1         77.90         65.22         9.16 o                         
  -6   1   1        876.55        898.76        16.87 o                         
  -5   1   1        883.31        839.71        14.57 o                         
  -4   1   1         64.52         72.36         5.66 o                         
  -3   1   1       4622.93       4667.17        39.56 o                         
  -2   1   1      12138.55      12341.24        96.37 o                         
  -1   1   1        649.25        589.56        17.16 o                         
   1   1   1      38686.34      37515.01       593.81 o                         
   2   1   1       3245.09       3281.63        28.34 o                         
   3   1   1        186.02        146.18         6.49 o                         
   4   1   1       2606.33       2471.41        25.69 o                         
   5   1   1       1821.27       1910.92        22.54 o                         
   6   1   1         37.92         31.01         7.57 o                         
   7   1   1        204.79        251.46        12.54 o                         
   8   1   1        251.22        263.28        14.43 o                         
   9   1   1         65.25         55.76        26.53 o                         
  -9   2   1         70.93         55.84        25.55 o                         
  -8   2   1        207.85        229.98        13.34 o                         
  -7   2   1       1760.34       1727.69        23.99 o                         
  -6   2   1         32.61         42.30         7.27 o                         
  -5   2   1        467.21        442.40        11.68 o                         
  -4   2   1      19205.77      20642.70       145.94 o                         
  -3   2   1        844.75        775.07        10.05 o                         
  -2   2   1      19344.11      20031.59       138.43 o                         
  -1   2   1       7625.15       7537.98        83.68 o                         
   1   2   1      17700.38      17318.66       138.15 o                         
   2   2   1       5049.47       4693.17        37.02 o                         
   3   2   1       1234.53       1035.46        12.86 o                         
   4   2   1        903.28        918.67        12.93 o                         
   5   2   1       1217.22       1194.50        17.05 o                         
   6   2   1        805.29        839.86        17.25 o                         
   7   2   1        145.15        147.61        10.29 o                         
   8   2   1        477.82        451.32        17.22 o                         
  -9   3   1         39.42         26.62        38.12 o                         
  -8   3   1         56.28         50.12        13.63 o                         
  -7   3   1         29.76         48.19         8.93 o                         
  -6   3   1        257.48        286.27        12.27 o                         
  -5   3   1       1685.04       1664.68        19.73 o                         
  -4   3   1        794.49        864.83        12.61 o                         
  -3   3   1        177.56        185.61         6.93 o                         
  -2   3   1       2353.46       2375.37        20.72 o                         
  -1   3   1         36.95         28.75         3.05 o                         
   0   3   1       1402.41       1412.29        13.23 o                         
   1   3   1      12436.25      12431.38        95.30 o                         
   2   3   1       1432.25       1344.18        16.36 o                         
   3   3   1        729.36        696.67        11.14 o                         
   4   3   1        592.34        507.14        10.05 o                         
   5   3   1        734.00        751.26        13.85 o                         
   6   3   1         14.19         10.89         7.41 o                         
   7   3   1         22.14         33.76         9.38 o                         
   8   3   1         75.79        115.59        14.63 o                         
  -9   4   1        119.29        104.16        44.29 o                         
  -8   4   1        151.13        200.41        14.05 o                         
  -7   4   1         89.68         99.19        10.12 o                         
  -6   4   1        430.95        431.01        13.37 o                         
  -5   4   1        238.14        243.69         9.35 o                         
  -4   4   1          9.89         16.41         4.46 o                         
  -3   4   1       1226.79       1199.79        13.08 o                         
  -2   4   1        611.67        613.42         9.14 o                         
  -1   4   1        641.48        675.12        10.77 o                         
   0   4   1         17.40         13.43         2.92 o                         
   1   4   1       1160.46       1228.99        30.38 o                         
   2   4   1         12.43          4.10         3.44 o                         
   3   4   1        186.48        138.42         7.55 o                         
   4   4   1        144.23        150.50         7.84 o                         
   5   4   1         19.24         15.33         5.65 o                         
   6   4   1        595.40        580.88        14.64 o                         
   7   4   1          0.76          4.46         9.05 o                         
   8   4   1        199.99        219.79        16.26 o                         
  -8   5   1        652.92        664.18        20.64 o                         
  -7   5   1         36.50         39.67        10.38 o                         
  -6   5   1       1157.08       1117.76        18.88 o                         
  -5   5   1       1786.10       1731.11        27.42 o                         
  -4   5   1        241.41        239.75         8.85 o                         
  -3   5   1       5098.49       5005.45        40.85 o                         
  -2   5   1       3642.90       3319.61        28.76 o                         
  -1   5   1       3256.14       3214.33        25.97 o                         
   0   5   1         39.46         44.01         3.71 o                         
   1   5   1       8952.12       8877.98        67.20 o                         
   2   5   1        154.60        208.63         7.14 o                         
   3   5   1       2939.76       2975.25        33.33 o                         
   4   5   1       2195.79       1960.07        26.69 o                         
   5   5   1        722.15        771.01        22.24 o                         
   6   5   1        724.24        746.66        19.75 o                         
   7   5   1        466.93        535.93        20.14 o                         
   8   5   1        261.95        291.70        20.03 o                         
  -8   6   1         80.81        101.20        16.24 o                         
  -7   6   1        959.59        957.39        18.02 o                         
  -6   6   1        337.48        351.17        11.20 o                         
  -5   6   1          0.77         -0.26         5.16 o                         
  -4   6   1       7765.53       8096.58        61.85 o                         
  -3   6   1         23.10         10.61         3.91 o                         
  -2   6   1         76.77        105.50         4.62 o                         
  -1   6   1        200.05        133.47         5.25 o                         
   0   6   1      29928.76      32752.04       370.07 o                         
   1   6   1       2190.86       2163.07        20.57 o                         
   2   6   1       6842.82       6786.19        56.54 o                         
   3   6   1        750.39        711.87        14.61 o                         
   4   6   1        481.81        483.70        13.82 o                         
   5   6   1        636.12        621.43        16.56 o                         
   6   6   1        318.22        370.41        14.73 o                         
   7   6   1         58.25         60.09        12.29 o                         
   8   6   1        103.16        122.24        20.78 o                         
  -8   7   1          4.66         32.80        16.77 o                         
  -7   7   1        308.40        298.47        14.71 o                         
  -6   7   1         13.56         13.76         8.39 o                         
  -5   7   1         47.87         44.83         5.85 o                         
  -4   7   1         31.90         23.54         4.92 o                         
  -3   7   1          1.06          1.42         4.18 o                         
  -2   7   1          0.12         -1.89         3.45 o                         
  -1   7   1        911.71       1221.28        37.09 o                         
   0   7   1        672.52        639.18        10.97 o                         
   1   7   1        106.17        118.27        19.09 o                         
   2   7   1          2.13          1.71         3.66 o                         
   3   7   1         28.58         38.90         6.09 o                         
   4   7   1         67.25         80.99         8.48 o                         
   5   7   1        240.42        220.65        10.70 o                         
   6   7   1         63.18         73.77        12.29 o                         
   7   7   1        178.40        183.84        14.43 o                         
   8   7   1          2.53          5.70        18.25 o                         
  -8   8   1        189.25        192.50        19.93 o                         
  -7   8   1        333.69        326.71        15.82 o                         
  -6   8   1        197.40        210.43        11.77 o                         
  -5   8   1        433.61        443.49        15.87 o                         
  -4   8   1       1299.84       1222.29        15.79 o                         
  -3   8   1        210.76        203.62         7.97 o                         
  -2   8   1       4916.36       5103.77        41.13 o                         
  -1   8   1      14282.26      14898.11       117.15 o                         
   0   8   1       4918.69       5116.68        56.02 o                         
   1   8   1        774.81        899.71        13.21 o                         
   2   8   1       3079.77       3013.67        28.70 o                         
   3   8   1       1299.39       1157.63        18.62 o                         
   4   8   1        116.44        115.90         8.76 o                         
   5   8   1       1063.66       1022.97        20.90 o                         
   6   8   1        712.45        754.50        21.31 o                         
   7   8   1         10.81         41.30        13.02 o                         
   8   8   1         45.43         45.97        21.22 o                         
  -8   9   1        143.33        186.57        23.68 o                         
  -7   9   1         89.07        105.27        12.83 o                         
  -6   9   1        853.21        873.27        24.28 o                         
  -5   9   1       1812.59       1758.51        25.73 o                         
  -4   9   1        452.10        460.99        11.90 o                         
  -3   9   1       2584.27       2392.12        26.26 o                         
  -2   9   1       2979.81       2801.74        26.45 o                         
  -1   9   1       2097.10       2158.69        22.96 o                         
   0   9   1        662.32        586.56        12.21 o                         
   1   9   1       7333.84       7277.78        59.07 o                         
   2   9   1        451.23        395.21        10.05 o                         
   3   9   1        202.39        179.51         8.69 o                         
   4   9   1       1412.57       1309.23        21.59 o                         
   5   9   1       1524.21       1516.75        26.83 o                         
   6   9   1          2.12         -2.33        10.85 o                         
   7   9   1        189.07        209.12        15.94 o                         
   8   9   1        115.68        132.73        44.86 o                         
  -8  10   1          8.26        -33.05        33.05 o                         
  -7  10   1        179.99        181.25        15.91 o                         
  -6  10   1         39.36         45.94         9.92 o                         
  -5  10   1        389.24        379.07        18.42 o                         
  -4  10   1        367.22        373.15        10.89 o                         
  -3  10   1        100.51         81.04         6.44 o                         
  -2  10   1        126.24        142.74         7.02 o                         
  -1  10   1          5.26          7.77         4.94 o                         
   0  10   1       5665.20       5834.56        52.02 o                         
   1  10   1       1330.14       1493.14        19.47 o                         
   2  10   1        389.22        370.57        10.84 o                         
   3  10   1        236.11        200.45         8.27 o                         
   4  10   1        228.47        216.49        11.26 o                         
   5  10   1        772.80        763.91        20.01 o                         
   6  10   1         53.29         50.81        12.62 o                         
   7  10   1        357.88        364.35        21.82 o                         
  -7  11   1         96.32         80.95        16.77 o                         
  -6  11   1         31.42         31.07        10.60 o                         
  -5  11   1         37.33         49.95         8.48 o                         
  -4  11   1          0.38          3.14         6.23 o                         
  -3  11   1          3.96          8.72         5.89 o                         
  -2  11   1        723.62        698.49        13.75 o                         
  -1  11   1        626.81        746.91        14.16 o                         
   0  11   1       1199.45       1175.94        18.75 o                         
   1  11   1        152.60        165.84         8.37 o                         
   2  11   1         28.23         28.29         6.02 o                         
   3  11   1          2.49          1.28         5.92 o                         
   4  11   1        542.35        539.90        17.02 o                         
   5  11   1         21.96         20.34         9.55 o                         
   6  11   1        153.65        142.78        13.90 o                         
   7  11   1        171.06        192.76        20.08 o                         
  -7  12   1        259.82        296.19        20.78 o                         
  -6  12   1        161.67        187.01        14.76 o                         
  -5  12   1          8.36         -2.92         8.96 o                         
  -4  12   1        396.61        406.77        12.24 o                         
  -3  12   1        799.76        788.64        15.87 o                         
  -2  12   1         25.81         28.68         6.56 o                         
  -1  12   1       1977.87       1971.12        23.48 o                         
   0  12   1        724.39        737.41        17.44 o                         
   1  12   1       1070.63       1024.70        17.77 o                         
   2  12   1       2210.71       2136.09        25.15 o                         
   3  12   1       1096.18       1059.79        17.74 o                         
   4  12   1         80.64         57.55         9.64 o                         
   5  12   1        598.50        631.77        21.78 o                         
   6  12   1        508.39        519.12        20.91 o                         
   7  12   1         10.34         17.77        20.67 o                         
  -7  13   1         24.35         11.18        26.12 o                         
  -6  13   1        405.41        398.97        18.17 o                         
  -5  13   1        801.09        759.01        24.32 o                         
  -4  13   1        162.05        181.13        12.86 o                         
  -3  13   1        380.97        389.57        16.80 o                         
  -2  13   1       1536.10       1533.23        21.74 o                         
  -1  13   1        363.36        531.93        15.08 o                         
   0  13   1        127.87        129.78         9.16 o                         
   1  13   1        193.75        166.56         8.60 o                         
   2  13   1         92.99         82.96         8.07 o                         
   3  13   1        118.70        123.34         8.98 o                         
   4  13   1        171.14        174.10        12.40 o                         
   5  13   1         92.53         69.10        12.55 o                         
   6  13   1        146.70        124.26        17.95 o                         
   7  13   1        125.15        225.24        37.84 o                         
  -6  14   1          2.25         15.47        19.13 o                         
  -5  14   1          7.58         -7.18        11.09 o                         
  -4  14   1          8.28         26.81         9.06 o                         
  -3  14   1        120.32        117.95         9.57 o                         
  -2  14   1        150.30        149.52         9.72 o                         
  -1  14   1       3175.68       3102.69        33.69 o                         
   0  14   1        690.82        662.62        18.06 o                         
   1  14   1         47.94        149.10        15.92 o                         
   2  14   1        107.97        103.37         9.77 o                         
   3  14   1         80.73         95.62         9.43 o                         
   4  14   1        180.75        189.01        13.34 o                         
   5  14   1         14.26         -2.27        13.17 o                         
   6  14   1        139.29         94.77        19.76 o                         
  -6  15   1        120.00         98.84        23.76 o                         
  -5  15   1        537.00        507.99        22.21 o                         
  -4  15   1         11.11          8.00        10.90 o                         
  -3  15   1        199.07        205.56        11.83 o                         
  -2  15   1       1127.22       1138.36        21.33 o                         
  -1  15   1         63.83         77.39         9.92 o                         
   0  15   1       3358.35       3383.90        38.40 o                         
   1  15   1        316.27        361.81        14.46 o                         
   2  15   1         14.55          4.96         8.75 o                         
   3  15   1         99.69         89.65        10.13 o                         
   4  15   1        709.43        669.65        28.69 o                         
   5  15   1         41.97         19.20        17.02 o                         
   6  15   1         93.75        106.67        36.38 o                         
  -5  16   1        116.22        152.26        18.91 o                         
  -4  16   1        503.26        503.29        19.16 o                         
  -3  16   1        124.26        109.05        11.54 o                         
  -2  16   1         64.40         59.26        10.93 o                         
  -1  16   1        666.83        613.58        20.50 o                         
   0  16   1        713.50        706.67        21.24 o                         
   1  16   1          8.15         12.96        10.45 o                         
   2  16   1       1281.44       1230.43        23.33 o                         
   3  16   1       1662.62       1544.95        26.44 o                         
   4  16   1        223.25        216.87        15.18 o                         
   5  16   1        236.39        286.58        26.10 o                         
  -5  17   1        201.11        171.21        21.20 o                         
  -4  17   1         28.48         37.78        16.05 o                         
  -3  17   1        264.56        249.43        14.47 o                         
  -2  17   1          6.20          5.37        11.54 o                         
  -1  17   1         28.64         39.13        11.66 o                         
   0  17   1         21.14         10.81        13.29 o                         
   1  17   1        388.00        375.43        15.77 o                         
   2  17   1         31.36         13.02        11.29 o                         
   3  17   1         53.69         57.41        13.11 o                         
   4  17   1         72.86         81.03        15.94 o                         
   5  17   1          0.04         21.56        34.14 o                         
  -4  18   1        153.15        144.12        20.69 o                         
  -3  18   1         23.41          9.42        17.17 o                         
  -2  18   1          7.17         13.36        13.88 o                         
  -1  18   1        539.77        551.10        23.17 o                         
   0  18   1          5.60         16.00        12.91 o                         
   1  18   1        124.15        132.58        14.12 o                         
   2  18   1         25.61         24.65        12.85 o                         
   3  18   1        137.72         98.70        16.67 o                         
   4  18   1         23.40         55.96        27.03 o                         
  -3  19   1         75.78         69.35        22.23 o                         
  -2  19   1        143.98        139.83        18.79 o                         
  -1  19   1         58.71         70.63        17.07 o                         
   0  19   1        635.14        676.31        25.51 o                         
   1  19   1        173.91        227.04        19.06 o                         
   2  19   1         54.64         52.90        18.28 o                         
   3  19   1        121.05        116.52        24.01 o                         
  -2  20   1          5.29        -27.87        27.87 o                         
  -1  20   1        120.77        126.26        38.18 o                         
   0  20   1          7.04          9.58        23.68 o                         
   1  20   1         29.05         25.11        25.92 o                         
   2  20   1         18.33         23.02        28.71 o                         
  -9   0   2          9.34         45.08        32.69 o                         
  -8   0   2       1116.51       1099.96        33.88 o                         
  -7   0   2        151.36        149.79        14.70 o                         
  -6   0   2         42.02         31.81         9.73 o                         
  -5   0   2       3316.91       3242.67        45.99 o                         
  -4   0   2       1547.75       1457.55        24.60 o                         
  -3   0   2        139.03        103.84         7.37 o                         
  -2   0   2      44181.60      45662.62       486.80 o                         
  -1   0   2       3807.93       3465.33       433.82 o                         
   1   0   2        212.46        181.25         6.40 o                         
   2   0   2       4439.40       4130.27        45.53 o                         
   3   0   2        399.87        437.44        12.40 o                         
   4   0   2        553.27        461.69        16.07 o                         
   5   0   2       4823.02       4856.75        64.59 o                         
   6   0   2        478.73        466.97        21.66 o                         
   7   0   2         42.78         36.62        14.59 o                         
   8   0   2        644.12        604.51        34.65 o                         
  -9   1   2        118.47         95.21        22.83 o                         
  -8   1   2         13.34         18.05        11.08 o                         
  -7   1   2         26.98         29.69         8.18 o                         
  -6   1   2        641.98        613.20        13.96 o                         
  -5   1   2         45.35         48.01         5.46 o                         
  -4   1   2       3539.75       3501.51        29.75 o                         
  -3   1   2      11546.88      12336.54        91.55 o                         
  -2   1   2      10953.16      11375.52        83.18 o                         
  -1   1   2       4562.38       4503.07        54.67 o                         
   1   1   2      11432.76      11769.95        85.72 o                         
   2   1   2        427.26        428.35         7.86 o                         
   3   1   2       3626.80       3552.95        29.66 o                         
   4   1   2       2462.15       2458.33        23.90 o                         
   5   1   2          5.78         19.59         6.41 o                         
   6   1   2        477.74        465.14        15.07 o                         
   7   1   2         31.79         53.33        10.02 o                         
   8   1   2         44.07         56.59        13.69 o                         
  -9   2   2          9.46         68.49        23.08 o                         
  -8   2   2         29.98         44.55        10.95 o                         
  -7   2   2         57.67         46.02         8.68 o                         
  -6   2   2          2.90          7.90         6.21 o                         
  -5   2   2          3.68         -0.01         4.83 o                         
  -4   2   2         66.69         71.90         5.09 o                         
  -3   2   2       1443.08       1415.97        14.67 o                         
  -2   2   2      11272.72      11394.71        87.56 o                         
  -1   2   2       1231.62       1205.22        17.15 o                         
   0   2   2        260.23        237.33         4.49 o                         
   1   2   2        617.57        595.02         7.31 o                         
   2   2   2          9.53          8.47         2.93 o                         
   3   2   2        248.08        269.53         7.42 o                         
   4   2   2        123.16        122.00         6.59 o                         
   5   2   2        137.14        111.48         7.56 o                         
   6   2   2          6.48          6.13         7.17 o                         
   7   2   2        157.18        153.68        11.31 o                         
   8   2   2         12.08          9.17        14.25 o                         
  -9   3   2        318.08        323.93        28.42 o                         
  -8   3   2          1.51          5.03        10.50 o                         
  -7   3   2        217.19        252.44        10.86 o                         
  -6   3   2        485.36        500.99        14.12 o                         
  -5   3   2       1841.39       1881.46        22.74 o                         
  -4   3   2         26.29         46.73         4.63 o                         
  -3   3   2      10445.13      10657.26        80.58 o                         
  -2   3   2       9301.63       9515.50        74.01 o                         
  -1   3   2          9.78          7.35         2.31 o                         
   0   3   2        442.76        470.27         6.93 o                         
   1   3   2       4311.22       4230.94        34.14 o                         
   2   3   2        106.14         80.35         5.60 o                         
   3   3   2       1802.61       1661.65        23.25 o                         
   4   3   2       1048.17        894.27        13.45 o                         
   5   3   2         75.39         65.63         6.68 o                         
   6   3   2        570.09        600.67        15.74 o                         
   7   3   2         90.60        149.36        11.25 o                         
   8   3   2         24.73         64.06        15.14 o                         
  -9   4   2          7.46         45.82        31.46 o                         
  -8   4   2       1046.16       1064.82        24.15 o                         
  -7   4   2       1421.76       1384.30        23.85 o                         
  -6   4   2        899.40        908.34        17.05 o                         
  -5   4   2       2489.66       2462.42        26.33 o                         
  -4   4   2       2110.60       2090.69        22.31 o                         
  -3   4   2       1492.70       1540.98        16.67 o                         
  -2   4   2        502.12        556.58         7.92 o                         
  -1   4   2       5169.24       4927.85        36.65 o                         
   0   4   2       3887.83       4176.51        33.24 o                         
   1   4   2       3453.79       3201.05        28.33 o                         
   2   4   2        267.94        194.66         7.75 o                         
   3   4   2        375.45        415.59        12.62 o                         
   4   4   2        463.55        385.48         9.74 o                         
   5   4   2       2719.76       2659.50        26.71 o                         
   6   4   2        272.53        249.56        12.84 o                         
   7   4   2        162.53        189.14        10.80 o                         
   8   4   2        766.95        808.45        43.48 o                         
  -8   5   2          5.55         29.07        11.95 o                         
  -7   5   2          6.02         -7.71         8.67 o                         
  -6   5   2         46.76         66.65         7.65 o                         
  -5   5   2        764.24        766.34        14.16 o                         
  -4   5   2       1694.56       1657.00        17.67 o                         
  -3   5   2       2189.24       2181.45        19.96 o                         
  -2   5   2         61.44         61.31         3.84 o                         
  -1   5   2       1166.22       1281.74        39.96 o                         
   0   5   2       3310.52       3489.94        30.50 o                         
   1   5   2       2309.76       2368.63        21.59 o                         
   2   5   2        653.32        681.89        12.40 o                         
   3   5   2        708.62        759.26        15.38 o                         
   4   5   2        485.50        515.17        15.06 o                         
   5   5   2        131.45        129.71         9.49 o                         
   6   5   2        136.57        147.41        11.12 o                         
   7   5   2         26.94         29.79        12.47 o                         
   8   5   2        109.95        171.60        19.55 o                         
  -8   6   2        143.71        177.84        13.28 o                         
  -7   6   2         16.97         30.00         8.15 o                         
  -6   6   2        616.84        583.72        13.63 o                         
  -5   6   2       1069.01       1037.78        15.48 o                         
  -4   6   2       1630.46       1610.84        17.57 o                         
  -3   6   2        438.90        452.36         8.45 o                         
  -2   6   2       4871.29       4921.10        38.32 o                         
  -1   6   2       1043.82       1068.61        13.88 o                         
   0   6   2        416.84        453.60         9.19 o                         
   1   6   2       7714.50       7789.34        63.29 o                         
   2   6   2       1910.08       1714.08        20.63 o                         
   3   6   2        149.67        154.56         8.40 o                         
   4   6   2         80.73         73.40         7.89 o                         
   5   6   2       2016.63       1985.39        27.45 o                         
   6   6   2        251.54        257.12        13.82 o                         
   7   6   2        165.05        177.79        14.49 o                         
   8   6   2        114.21        102.61        19.42 o                         
  -8   7   2          2.16         11.24        15.34 o                         
  -7   7   2        478.42        486.16        15.02 o                         
  -6   7   2       1118.00       1112.19        17.95 o                         
  -5   7   2        430.10        408.27        10.94 o                         
  -4   7   2       3420.48       3430.83        31.61 o                         
  -3   7   2       5107.26       4958.54        44.67 o                         
  -2   7   2        140.75        135.58         6.46 o                         
  -1   7   2       2873.67       2862.44        25.00 o                         
   0   7   2      15833.51      17533.08       135.89 o                         
   1   7   2       7703.11       7714.39        69.66 o                         
   2   7   2       1075.46       1183.99        28.71 o                         
   3   7   2        540.05        446.16        12.81 o                         
   4   7   2       1439.78       1367.91        33.92 o                         
   5   7   2        250.32        246.65        12.48 o                         
   6   7   2        736.55        737.23        25.31 o                         
   7   7   2        227.79        254.62        16.05 o                         
   8   7   2         69.82         58.44        40.66 o                         
  -8   8   2        205.83        236.25        19.83 o                         
  -7   8   2        265.87        276.90        13.71 o                         
  -6   8   2          5.50         13.83         6.45 o                         
  -5   8   2        350.25        332.69        10.74 o                         
  -4   8   2       2399.56       2335.12        23.73 o                         
  -3   8   2         33.56         36.16         4.94 o                         
  -2   8   2        214.47        205.18         6.96 o                         
  -1   8   2       2430.57       2265.28        22.56 o                         
   0   8   2       2859.88       3089.08        28.79 o                         
   1   8   2       1465.63       1329.62        17.22 o                         
   2   8   2       1495.38       1449.05        17.46 o                         
   3   8   2         91.05         75.30         7.08 o                         
   4   8   2        243.31        215.08        10.40 o                         
   5   8   2        283.69        290.88        13.15 o                         
   6   8   2          0.21         10.68        10.24 o                         
   7   8   2          3.78        -13.67        13.67 o                         
   8   8   2        146.24        144.36        31.44 o                         
  -8   9   2         38.98         29.21        22.38 o                         
  -7   9   2         69.66         80.73        11.40 o                         
  -6   9   2         47.26         56.24         9.43 o                         
  -5   9   2        377.15        359.31        13.78 o                         
  -4   9   2         33.64         35.80         5.92 o                         
  -3   9   2         65.38         87.00         6.38 o                         
  -2   9   2         81.41        106.67         6.32 o                         
  -1   9   2        200.46        386.89        39.59 o                         
   0   9   2       4466.48       4845.91        41.83 o                         
   1   9   2        701.30        831.26        13.57 o                         
   2   9   2       1714.82       1776.81        20.69 o                         
   3   9   2        172.79        207.29        10.78 o                         
   4   9   2        177.87        195.27        13.48 o                         
   5   9   2        323.64        348.97        14.79 o                         
   6   9   2        161.16        155.08        14.96 o                         
   7   9   2         19.34         11.38        17.42 o                         
   8   9   2         31.79         50.89        41.72 o                         
  -8  10   2         86.71        136.69        25.83 o                         
  -7  10   2         10.68          0.44        11.48 o                         
  -6  10   2        150.58        148.17        11.22 o                         
  -5  10   2        499.42        521.26        12.51 o                         
  -4  10   2       2083.79       2047.97        22.77 o                         
  -3  10   2          9.59          4.88         5.32 o                         
  -2  10   2       1670.53       1629.35        19.35 o                         
  -1  10   2       2705.81       2677.31        26.19 o                         
   0  10   2        992.04       1014.40        14.90 o                         
   1  10   2       3831.61       3723.17        35.42 o                         
   2  10   2       1214.75       1101.33        19.61 o                         
   3  10   2        546.54        525.91        13.03 o                         
   4  10   2         87.73         83.93         9.84 o                         
   5  10   2       1280.61       1238.89        25.28 o                         
   6  10   2         58.36         50.47        13.14 o                         
   7  10   2        125.90        129.13        20.06 o                         
  -7  11   2        177.80        189.79        15.78 o                         
  -6  11   2        516.16        538.44        21.62 o                         
  -5  11   2        597.30        626.43        14.91 o                         
  -4  11   2        116.97        106.30         8.20 o                         
  -3  11   2       2368.17       2264.93        24.66 o                         
  -2  11   2         13.59         15.70         5.81 o                         
  -1  11   2        339.40        352.44        11.20 o                         
   0  11   2       1300.84       1396.04        19.40 o                         
   1  11   2       1167.80       1090.90        17.34 o                         
   2  11   2        231.34        213.63         8.49 o                         
   3  11   2        708.58        665.54        13.59 o                         
   4  11   2        485.19        476.06        16.83 o                         
   5  11   2        135.09        138.67        11.84 o                         
   6  11   2        709.49        688.01        28.75 o                         
   7  11   2        275.80        303.37        29.85 o                         
  -7  12   2        122.77        119.14        25.16 o                         
  -6  12   2          2.08         -1.70        14.34 o                         
  -5  12   2         17.09         18.07         7.26 o                         
  -4  12   2        391.91        401.07        14.27 o                         
  -3  12   2        195.27        212.87         9.79 o                         
  -2  12   2        309.21        283.70        10.32 o                         
  -1  12   2         14.88         48.85         6.64 o                         
   0  12   2        722.42        722.74        16.41 o                         
   1  12   2          8.67         15.63         7.26 o                         
   2  12   2        451.46        413.82        12.99 o                         
   3  12   2        207.04        198.84         9.27 o                         
   4  12   2         73.20         61.79         9.88 o                         
   5  12   2        167.00        147.99        13.23 o                         
   6  12   2         14.03          1.35        13.86 o                         
   7  12   2         10.38         84.45        27.02 o                         
  -7  13   2        169.95        208.03        21.77 o                         
  -6  13   2         22.15         36.01        12.00 o                         
  -5  13   2         99.52         81.32         8.47 o                         
  -4  13   2         94.33        111.17         9.35 o                         
  -3  13   2        664.10        664.62        16.15 o                         
  -2  13   2        170.69        180.82        10.35 o                         
  -1  13   2        118.86        124.67         9.21 o                         
   0  13   2        839.54        807.25        17.58 o                         
   1  13   2        813.17        761.33        17.34 o                         
   2  13   2        550.57        561.51        15.18 o                         
   3  13   2        312.17        347.58        17.33 o                         
   4  13   2        544.71        563.50        19.34 o                         
   5  13   2         64.75         69.82        13.33 o                         
   6  13   2        427.29        427.87        23.75 o                         
  -6  14   2          1.75         20.63        14.85 o                         
  -5  14   2        451.93        425.63        14.73 o                         
  -4  14   2       1165.43       1086.96        21.19 o                         
  -3  14   2        226.06        203.30        10.55 o                         
  -2  14   2       2021.19       1994.24        25.75 o                         
  -1  14   2       3121.97       2967.66        63.69 o                         
   0  14   2        273.27        271.23        13.66 o                         
   1  14   2       2298.77       2274.62        28.98 o                         
   2  14   2        361.56        358.79        13.39 o                         
   3  14   2         26.92         38.99         8.49 o                         
   4  14   2        413.78        376.56        17.31 o                         
   5  14   2        676.61        661.08        28.05 o                         
   6  14   2          3.02          9.66        20.23 o                         
  -6  15   2         89.06         89.93        17.50 o                         
  -5  15   2          2.75          7.28         9.83 o                         
  -4  15   2         86.00         90.69        11.32 o                         
  -3  15   2        155.11        142.83        10.46 o                         
  -2  15   2          1.14         11.75         8.78 o                         
  -1  15   2        568.61        561.98        18.14 o                         
   0  15   2         41.04         60.69         8.98 o                         
   1  15   2        239.10        244.74        12.95 o                         
   2  15   2        208.39        173.33        11.97 o                         
   3  15   2        313.45        296.43        14.62 o                         
   4  15   2         58.23         64.65        13.16 o                         
   5  15   2          8.03         16.49        17.76 o                         
   6  15   2          4.89         31.10        31.68 o                         
  -5  16   2         46.16         42.55        12.23 o                         
  -4  16   2         30.06         27.29        11.92 o                         
  -3  16   2        392.42        362.91        14.53 o                         
  -2  16   2        509.48        469.67        17.18 o                         
  -1  16   2         43.15         61.18        11.30 o                         
   0  16   2        669.55        631.61        19.81 o                         
   1  16   2         30.44         21.31        10.60 o                         
   2  16   2         75.14         83.82        10.98 o                         
   3  16   2          0.07          7.24        10.69 o                         
   4  16   2         25.60         26.64        14.55 o                         
   5  16   2        128.88        150.67        20.85 o                         
  -5  17   2         17.06          4.50        18.27 o                         
  -4  17   2        358.76        304.70        19.23 o                         
  -3  17   2        157.99        152.99        13.73 o                         
  -2  17   2        145.70        173.59        12.86 o                         
  -1  17   2         98.88        113.80        13.56 o                         
   0  17   2       2497.57       2456.47        34.58 o                         
   1  17   2        120.63        129.02        13.13 o                         
   2  17   2         45.56         50.27        12.25 o                         
   3  17   2        436.30        459.94        17.02 o                         
   4  17   2        716.98        738.01        32.72 o                         
   5  17   2         13.32         18.43        38.05 o                         
  -4  18   2        153.32        139.78        19.22 o                         
  -3  18   2        160.42        136.63        18.53 o                         
  -2  18   2        108.63        124.02        14.40 o                         
  -1  18   2        589.81        564.36        21.95 o                         
   0  18   2        159.59        159.29        15.88 o                         
   1  18   2        613.37        645.20        21.99 o                         
   2  18   2        248.45        247.85        15.95 o                         
   3  18   2          0.22         -0.81        16.03 o                         
   4  18   2        251.28        252.37        30.98 o                         
  -3  19   2          8.51         23.74        17.99 o                         
  -2  19   2          9.58          2.12        16.88 o                         
  -1  19   2        132.89        137.13        18.71 o                         
   0  19   2          1.85         -5.11        15.80 o                         
   1  19   2          1.89         10.08        18.19 o                         
   2  19   2         40.86         63.55        18.94 o                         
   3  19   2          8.26         -7.42        23.32 o                         
  -2  20   2         51.09         34.35        32.47 o                         
  -1  20   2        378.52        371.56        31.27 o                         
   0  20   2         97.40         91.02        30.01 o                         
   1  20   2        248.19        272.35        31.52 o                         
   2  20   2         83.01        154.87        34.57 o                         
  -9   1   3         12.67         26.53        21.46 o                         
  -8   1   3        121.58        144.88        11.85 o                         
  -7   1   3        168.88        181.06        10.26 o                         
  -6   1   3        391.59        371.32        12.24 o                         
  -5   1   3         38.97         46.64         5.70 o                         
  -4   1   3       4835.67       4783.34        39.82 o                         
  -3   1   3        944.74        924.35        12.72 o                         
  -2   1   3      24101.97      25024.80       171.82 o                         
  -1   1   3      18534.57      19045.86       143.33 o                         
   0   1   3        646.11        694.24         7.96 o                         
   1   1   3        829.09       1171.92        51.48 o                         
   2   1   3        397.08        361.80         7.63 o                         
   3   1   3       1504.27       1412.55        16.32 o                         
   4   1   3         79.13         58.71         5.88 o                         
   5   1   3        954.42        875.82        16.21 o                         
   6   1   3        368.42        395.03        13.82 o                         
   7   1   3          0.05         14.22        10.54 o                         
   8   1   3         44.65         71.26        14.75 o                         
  -9   2   3        285.69        330.45        25.02 o                         
  -8   2   3        554.98        570.73        19.81 o                         
  -7   2   3        143.74        145.54         9.35 o                         
  -6   2   3        812.76        761.92        14.76 o                         
  -5   2   3       2898.31       2919.93        27.38 o                         
  -4   2   3       4770.27       4997.51        39.67 o                         
  -3   2   3       1024.95        902.47        10.85 o                         
  -2   2   3       5187.57       5112.74        46.40 o                         
  -1   2   3        812.92        758.33        11.44 o                         
   0   2   3        879.05        886.59         9.27 o                         
   1   2   3      18881.07      18368.70       185.95 o                         
   2   2   3         87.54         62.87         4.02 o                         
   3   2   3        475.67        559.87        10.37 o                         
   4   2   3       5079.92       4870.19        42.32 o                         
   5   2   3        224.83        203.45         9.57 o                         
   6   2   3        465.70        471.19        15.51 o                         
   7   2   3        871.34        904.78        22.14 o                         
   8   2   3         28.82         56.18        14.60 o                         
  -9   3   3         11.83         23.59        22.00 o                         
  -8   3   3         48.75         62.64        11.38 o                         
  -7   3   3        562.72        558.65        15.70 o                         
  -6   3   3        417.20        395.73        12.43 o                         
  -5   3   3         16.61         11.18         4.90 o                         
  -4   3   3         78.22         92.47         5.15 o                         
  -3   3   3       1261.95       1230.61        14.51 o                         
  -2   3   3         48.04         77.71         5.41 o                         
  -1   3   3       7716.78       7769.17        68.55 o                         
   0   3   3         52.95         39.74         2.93 o                         
   1   3   3       1380.07       1333.17        15.65 o                         
   2   3   3         69.01         60.83         3.43 o                         
   3   3   3        373.43        319.94         8.50 o                         
   4   3   3        184.87        232.95         8.50 o                         
   5   3   3        609.98        572.19        13.66 o                         
   6   3   3          2.66         -0.93         8.13 o                         
   7   3   3          1.49         16.92         9.61 o                         
   8   3   3         85.94         81.80        14.83 o                         
  -9   4   3         79.68         96.28        25.55 o                         
  -8   4   3        123.85        118.38        12.14 o                         
  -7   4   3          0.01          5.59         8.01 o                         
  -6   4   3        110.32         96.05         8.15 o                         
  -5   4   3        832.14        788.13        13.86 o                         
  -4   4   3       2966.45       2901.46        28.09 o                         
  -3   4   3       1642.02       1625.29        19.28 o                         
  -2   4   3          8.73          9.72         3.34 o                         
  -1   4   3        978.41       1000.20        19.01 o                         
   0   4   3         89.51         76.15         3.80 o                         
   1   4   3       1904.57       1784.05        17.44 o                         
   2   4   3        259.72        220.54         8.58 o                         
   3   4   3          0.87         -0.47         4.86 o                         
   4   4   3        907.64        863.25        17.56 o                         
   5   4   3        119.41        141.88         9.53 o                         
   6   4   3        980.04        982.07        19.05 o                         
   7   4   3         57.35         74.10         9.14 o                         
   8   4   3          0.40         19.12        18.95 o                         
  -8   5   3        146.91        154.83        12.94 o                         
  -7   5   3        486.61        541.79        16.97 o                         
  -6   5   3       1644.55       1688.99        22.05 o                         
  -5   5   3        217.41        220.25         9.81 o                         
  -4   5   3       2247.64       2094.16        20.36 o                         
  -3   5   3       4467.34       4457.66        35.39 o                         
  -2   5   3          1.02          3.46         2.58 o                         
  -1   5   3       1015.74        974.09        11.95 o                         
   0   5   3       1540.70       1579.36        15.36 o                         
   1   5   3       2010.40       2051.68        18.90 o                         
   2   5   3       1960.37       1752.65        21.30 o                         
   3   5   3       3760.37       3643.38        40.13 o                         
   4   5   3        137.78        149.80         9.92 o                         
   5   5   3       1079.79       1025.97        20.46 o                         
   6   5   3        431.66        396.97        18.85 o                         
   7   5   3         17.81         29.50        13.01 o                         
   8   5   3        240.23        271.83        22.85 o                         
  -8   6   3        465.77        502.85        19.59 o                         
  -7   6   3         68.25         61.75         9.00 o                         
  -6   6   3        808.07        768.40        15.07 o                         
  -5   6   3        320.30        305.45         9.36 o                         
  -4   6   3         43.27         42.63         4.65 o                         
  -3   6   3       1793.45       1763.78        17.50 o                         
  -2   6   3       3136.20       3109.02        25.99 o                         
  -1   6   3        913.23        837.31        21.75 o                         
   0   6   3       1979.44       2077.58        19.25 o                         
   1   6   3        486.07        437.16         8.48 o                         
   2   6   3        942.20       1027.42        12.46 o                         
   3   6   3         61.36         55.77         6.78 o                         
   4   6   3        771.72        709.37        17.56 o                         
   5   6   3         60.91         65.92        10.18 o                         
   6   6   3        162.51        188.76        13.52 o                         
   7   6   3        138.95        157.49        16.14 o                         
   8   6   3        129.75        153.85        22.91 o                         
  -8   7   3          1.35         24.80        11.84 o                         
  -7   7   3          2.35          5.51        10.90 o                         
  -6   7   3        119.10        130.16         8.02 o                         
  -5   7   3        719.29        686.50        12.77 o                         
  -4   7   3        198.76        211.37         7.33 o                         
  -3   7   3          4.72          1.65         3.70 o                         
  -2   7   3        414.24        450.59        12.29 o                         
  -1   7   3       1209.95       1469.52        35.28 o                         
   0   7   3         12.53         12.13         3.83 o                         
   1   7   3       4771.63       5350.80        43.02 o                         
   2   7   3          4.07          9.64         4.00 o                         
   3   7   3          9.04          4.95         6.26 o                         
   4   7   3        197.33        180.64        10.15 o                         
   5   7   3        491.90        532.38        17.67 o                         
   6   7   3        234.65        216.73        13.39 o                         
   7   7   3        206.98        221.66        15.90 o                         
   8   7   3          0.22         15.86        38.28 o                         
  -8   8   3        154.21        187.66        17.49 o                         
  -7   8   3         63.12         80.22         8.75 o                         
  -6   8   3        447.17        440.21        15.67 o                         
  -5   8   3        815.36        785.60        17.34 o                         
  -4   8   3        210.84        198.95         8.58 o                         
  -3   8   3       4753.99       4718.91        40.63 o                         
  -2   8   3       1155.14       1041.66        13.20 o                         
  -1   8   3       1209.74       1250.65        15.04 o                         
   0   8   3       2204.60       2426.87        23.05 o                         
   1   8   3       8201.46       8186.17        74.98 o                         
   2   8   3        679.52        691.40        22.53 o                         
   3   8   3         16.93         14.79         5.98 o                         
   4   8   3        924.70        874.53        18.72 o                         
   5   8   3       1144.96       1140.43        22.85 o                         
   6   8   3        107.66        103.85        12.42 o                         
   7   8   3         29.71         80.01        16.21 o                         
   8   8   3        115.12        227.98        72.75 o                         
  -8   9   3         76.75         82.31        18.94 o                         
  -7   9   3        241.30        269.51        13.49 o                         
  -6   9   3        227.23        229.36        12.23 o                         
  -5   9   3        136.96        125.37         7.38 o                         
  -4   9   3       3361.90       3353.78        30.88 o                         
  -3   9   3       1795.05       1793.64        20.77 o                         
  -2   9   3        534.45        535.84        11.12 o                         
  -1   9   3       2461.83       2486.98        25.30 o                         
   0   9   3       4250.79       4335.93        36.72 o                         
   1   9   3        136.54        212.40        15.03 o                         
   2   9   3       2191.44       2003.74        26.09 o                         
   3   9   3       3977.22       3883.69        45.26 o                         
   4   9   3         13.64         11.79         7.66 o                         
   5   9   3        937.20        937.92        22.26 o                         
   6   9   3        350.18        384.01        18.36 o                         
   7   9   3         27.22         18.51        18.06 o                         
  -8  10   3         20.54         13.09        34.93 o                         
  -7  10   3          0.48         -4.62        10.20 o                         
  -6  10   3          3.53         -3.96         7.87 o                         
  -5  10   3       1162.54       1128.94        18.06 o                         
  -4  10   3        320.15        327.63        12.56 o                         
  -3  10   3        142.44        149.04         8.59 o                         
  -2  10   3        138.29        141.06         7.13 o                         
  -1  10   3        102.16        145.30        20.00 o                         
   0  10   3        373.09        336.66        10.33 o                         
   1  10   3       1140.87       1109.16        16.59 o                         
   2  10   3        333.86        327.70        10.76 o                         
   3  10   3        158.38        149.00        10.11 o                         
   4  10   3          4.31         -3.67         8.97 o                         
   5  10   3        145.59        130.88        11.37 o                         
   6  10   3         55.15         50.49        14.16 o                         
   7  10   3         41.87         90.17        20.43 o                         
  -7  11   3         60.78         75.24        17.53 o                         
  -6  11   3        201.89        210.63         9.38 o                         
  -5  11   3         79.09         86.89         8.86 o                         
  -4  11   3        585.90        567.27        16.77 o                         
  -3  11   3        448.45        417.52        11.28 o                         
  -2  11   3          3.82         13.06         5.43 o                         
  -1  11   3        213.79        229.96        12.24 o                         
   0  11   3       1445.93       1474.59        19.14 o                         
   1  11   3        232.27        278.43        11.60 o                         
   2  11   3        838.18        787.41        15.55 o                         
   3  11   3        405.80        343.46         9.97 o                         
   4  11   3        167.93        164.99        12.01 o                         
   5  11   3        238.08        250.61        15.15 o                         
   6  11   3        285.94        324.69        24.37 o                         
   7  11   3          0.93         11.11        23.95 o                         
  -7  12   3         38.28         27.60        18.01 o                         
  -6  12   3         85.17         99.98         8.51 o                         
  -5  12   3        956.62        914.72        18.62 o                         
  -4  12   3        290.99        295.45        11.41 o                         
  -3  12   3       2586.68       2548.69        28.74 o                         
  -2  12   3       1105.48       1085.18        17.30 o                         
  -1  12   3         15.55         17.07         6.97 o                         
   0  12   3        402.73        432.37        13.25 o                         
   1  12   3       1464.67       1394.25        20.90 o                         
   2  12   3         43.33         24.27         7.53 o                         
   3  12   3        331.80        332.25        12.84 o                         
   4  12   3        941.27        945.25        22.69 o                         
   5  12   3         93.57        125.09        16.14 o                         
   6  12   3        495.88        472.95        24.80 o                         
   7  12   3        204.06        198.55        36.79 o                         
  -7  13   3        176.26        225.19        27.39 o                         
  -6  13   3        295.33        282.92        19.22 o                         
  -5  13   3        121.88        112.53         8.95 o                         
  -4  13   3        682.23        672.62        16.81 o                         
  -3  13   3          3.35          3.52         7.34 o                         
  -2  13   3         38.65         40.88         8.30 o                         
  -1  13   3         93.59        121.76         8.70 o                         
   0  13   3        415.89        437.00        13.80 o                         
   1  13   3          0.45         36.27         8.10 o                         
   2  13   3        397.52        440.59        16.43 o                         
   3  13   3         25.99         35.35         7.57 o                         
   4  13   3         61.76         89.68        11.76 o                         
   5  13   3        222.11        263.17        17.74 o                         
   6  13   3         87.34        107.69        21.31 o                         
  -6  14   3          0.28          6.73        18.37 o                         
  -5  14   3          4.99         -0.80         8.62 o                         
  -4  14   3          1.55          5.21         8.66 o                         
  -3  14   3        577.76        557.61        15.93 o                         
  -2  14   3        153.95        129.08         9.66 o                         
  -1  14   3        772.14        865.59        18.94 o                         
   0  14   3         18.43         10.19         8.69 o                         
   1  14   3        193.43        198.33        11.71 o                         
   2  14   3         65.17         53.27         8.72 o                         
   3  14   3          3.40         10.43         8.41 o                         
   4  14   3        501.35        464.29        18.51 o                         
   5  14   3        123.06        101.68        16.82 o                         
   6  14   3          0.19          6.35        23.92 o                         
  -6  15   3         50.50         58.43        19.76 o                         
  -5  15   3         34.63         26.64        10.84 o                         
  -4  15   3        966.92        878.83        25.84 o                         
  -3  15   3        340.50        334.11        13.45 o                         
  -2  15   3        209.15        208.93        11.75 o                         
  -1  15   3        759.95        714.55        20.00 o                         
   0  15   3       1057.33       1064.71        21.02 o                         
   1  15   3         31.76         91.53        10.21 o                         
   2  15   3        377.85        407.51        17.62 o                         
   3  15   3        240.42        275.86        16.58 o                         
   4  15   3         32.53         23.65        13.29 o                         
   5  15   3        569.02        600.88        27.12 o                         
  -5  16   3        350.35        361.52        16.71 o                         
  -4  16   3          3.33         -5.50        10.80 o                         
  -3  16   3        837.75        821.33        22.08 o                         
  -2  16   3        757.45        860.96        22.03 o                         
  -1  16   3         54.14         69.43        11.80 o                         
   0  16   3        921.47       1003.10        23.47 o                         
   1  16   3       3005.92       2783.93        35.63 o                         
   2  16   3        310.34        321.98        14.36 o                         
   3  16   3        187.54        165.63        12.92 o                         
   4  16   3        454.62        536.54        27.84 o                         
   5  16   3         87.68        116.62        27.17 o                         
  -5  17   3          8.91         39.50        22.84 o                         
  -4  17   3          6.65         -8.83        15.30 o                         
  -3  17   3         54.93         40.20        12.05 o                         
  -2  17   3          0.68          5.89        11.48 o                         
  -1  17   3         90.35        115.81        12.62 o                         
   0  17   3        223.04        218.57        13.73 o                         
   1  17   3          0.12         14.38        11.51 o                         
   2  17   3        228.95        262.45        15.20 o                         
   3  17   3         27.30         21.16        13.54 o                         
   4  17   3         42.18         60.87        32.84 o                         
  -4  18   3         59.27         46.46        19.71 o                         
  -3  18   3         30.49         45.63        16.05 o                         
  -2  18   3        531.41        561.48        19.73 o                         
  -1  18   3          7.04         14.65        12.48 o                         
   0  18   3        393.01        406.91        17.09 o                         
   1  18   3        349.06        321.54        17.77 o                         
   2  18   3         38.73         28.81        15.38 o                         
   3  18   3          5.02         13.06        16.21 o                         
   4  18   3        647.99        587.60        42.65 o                         
  -3  19   3        137.04        147.49        20.28 o                         
  -2  19   3          1.10         24.31        18.42 o                         
  -1  19   3        268.98        256.78        19.82 o                         
   0  19   3        521.24        515.17        21.81 o                         
   1  19   3         44.72         41.55        20.89 o                         
   2  19   3        359.95        353.59        24.22 o                         
   3  19   3         15.28         72.98        37.27 o                         
  -2  20   3          1.44        -25.18        25.18 o                         
  -1  20   3          4.35          5.29        28.11 o                         
   0  20   3         11.73        -24.04        24.04 o                         
   1  20   3        169.39        131.53        30.03 o                         
   2  20   3         12.51        -14.64        38.70 o                         
  -9   0   4          6.55         15.91        26.60 o                         
  -8   0   4         77.17         86.04        15.44 o                         
  -7   0   4         54.55         58.59        11.36 o                         
  -6   0   4        985.20        934.38        22.35 o                         
  -5   0   4         27.04         21.13         7.32 o                         
  -4   0   4       4517.92       4700.26        52.99 o                         
  -3   0   4      13148.77      13975.04       140.13 o                         
  -2   0   4       5090.70       5237.53        54.47 o                         
  -1   0   4         13.34          1.73         3.60 o                         
   0   0   4      69360.35      74688.07       899.14 o                         
   1   0   4      10593.71      10451.68       105.57 o                         
   2   0   4         28.39         28.61         6.73 o                         
   3   0   4       6887.38       6792.27        74.47 o                         
   4   0   4       5362.61       5534.79        64.57 o                         
   5   0   4        106.86        127.98        12.09 o                         
   6   0   4       1250.56       1242.73        30.03 o                         
   7   0   4         43.17         64.44        16.45 o                         
   8   0   4          5.77         23.45        22.55 o                         
  -9   1   4          0.18        -17.64        21.31 o                         
  -8   1   4        148.55        169.24        11.27 o                         
  -7   1   4         78.83         76.56         8.24 o                         
  -6   1   4        122.29        119.75         7.31 o                         
  -5   1   4        779.67        739.63        12.45 o                         
  -4   1   4       6122.45       6115.15        47.20 o                         
  -3   1   4       1226.20       1238.21        13.40 o                         
  -2   1   4       1189.92       1104.96        11.05 o                         
  -1   1   4       9790.88      10281.96        87.73 o                         
   0   1   4          7.92          3.59         2.67 o                         
   1   1   4        914.09        911.06        11.25 o                         
   2   1   4       1368.86       1215.46        14.20 o                         
   3   1   4        100.54        102.74         5.33 o                         
   4   1   4       1342.81       1335.66        17.48 o                         
   5   1   4        751.46        743.53        15.77 o                         
   6   1   4         44.16         43.93         9.31 o                         
   7   1   4        231.15        257.15        13.66 o                         
   8   1   4         73.27         48.21        18.54 o                         
  -9   2   4          0.25         17.05        18.15 o                         
  -8   2   4          1.64         34.76        10.11 o                         
  -7   2   4          6.19          3.96         8.78 o                         
  -6   2   4        119.38        105.12         7.41 o                         
  -5   2   4         33.07         31.62         5.14 o                         
  -4   2   4       1235.42       1127.13        13.29 o                         
  -3   2   4        286.49        268.02         5.75 o                         
  -2   2   4          1.49          7.51         2.83 o                         
  -1   2   4       3411.71       3602.16        95.21 o                         
   0   2   4       3541.66       3869.03        41.55 o                         
   2   2   4         75.54         88.88         4.69 o                         
   3   2   4         94.87         78.14         5.28 o                         
   4   2   4        230.75        215.94         8.28 o                         
   5   2   4         36.48         31.20         6.85 o                         
   6   2   4          4.00         -8.43         8.45 o                         
   7   2   4          5.47         16.58        11.17 o                         
   8   2   4          6.40         41.02        15.72 o                         
  -9   3   4         25.99         63.31        25.36 o                         
  -8   3   4        453.75        474.36        17.01 o                         
  -7   3   4       1668.58       1634.54        22.40 o                         
  -6   3   4        679.37        666.91        14.50 o                         
  -5   3   4       1499.65       1437.82        17.21 o                         
  -4   3   4      10127.76      10216.79        81.76 o                         
  -3   3   4         89.60         97.87         5.38 o                         
  -2   3   4        341.80        263.50         8.99 o                         
  -1   3   4        137.74         93.87         4.92 o                         
   0   3   4        261.32        249.01         6.06 o                         
   1   3   4        837.62        834.79        14.11 o                         
   2   3   4        798.73        675.98        10.73 o                         
   3   3   4        147.66        136.71         7.40 o                         
   4   3   4       1689.09       1625.68        19.07 o                         
   5   3   4       1628.63       1555.39        21.36 o                         
   6   3   4        232.62        220.20        15.76 o                         
   7   3   4        949.88        892.36        22.32 o                         
   8   3   4        121.14        140.08        15.92 o                         
  -9   4   4         90.55        106.96        20.65 o                         
  -8   4   4        248.51        284.36        15.56 o                         
  -7   4   4        314.52        337.13        12.62 o                         
  -6   4   4        741.79        757.55        15.45 o                         
  -5   4   4        789.41        821.01        18.17 o                         
  -4   4   4        604.05        665.13        10.68 o                         
  -3   4   4       6658.05       6480.53        53.93 o                         
  -2   4   4          3.57         -0.88         4.58 o                         
  -1   4   4         24.77         26.85         4.04 o                         
   0   4   4       2088.96       2048.91        20.05 o                         
   1   4   4        784.97        751.44        16.39 o                         
   2   4   4        948.31        883.67        12.42 o                         
   3   4   4       3081.44       2942.89        30.86 o                         
   4   4   4        163.61        149.44         9.74 o                         
   5   4   4          4.22          6.16         6.84 o                         
   6   4   4        347.70        340.49        17.36 o                         
   7   4   4         83.78        118.71        11.43 o                         
   8   4   4        199.46        206.00        23.82 o                         
  -9   5   4          7.57         13.09        28.84 o                         
  -8   5   4         16.71         27.80        11.48 o                         
  -7   5   4          8.54         11.68         7.95 o                         
  -6   5   4         34.49         31.50         6.75 o                         
  -5   5   4        137.05        141.66         6.97 o                         
  -4   5   4         11.34          6.20         4.88 o                         
  -3   5   4       1710.64       1789.20        19.86 o                         
  -2   5   4        545.45        572.63         9.63 o                         
  -1   5   4       2026.73       2184.75        19.14 o                         
   0   5   4        325.37        340.24         7.89 o                         
   1   5   4         19.48         21.88         3.66 o                         
   2   5   4       2505.36       2597.63        31.29 o                         
   3   5   4        958.49       1014.28        20.02 o                         
   4   5   4        239.95        224.25        10.25 o                         
   5   5   4         24.96         23.33         9.35 o                         
   6   5   4         21.33         34.14        10.31 o                         
   7   5   4         96.13        111.66        15.32 o                         
   8   5   4        104.36        120.46        23.85 o                         
  -8   6   4          8.68         33.32        10.46 o                         
  -7   6   4        156.55        172.79        10.28 o                         
  -6   6   4         48.24         53.30         6.59 o                         
  -5   6   4       1348.08       1348.71        16.47 o                         
  -4   6   4        913.77        850.21        14.34 o                         
  -3   6   4       1839.26       1761.07        19.90 o                         
  -2   6   4       1151.90       1139.19        15.05 o                         
  -1   6   4        454.34        467.36         8.14 o                         
   0   6   4       2159.31       2166.72        21.32 o                         
   1   6   4         61.00         88.23         5.96 o                         
   2   6   4        727.11        733.95        28.79 o                         
   3   6   4       2281.93       2221.83        26.44 o                         
   4   6   4       1698.49       1631.79        26.83 o                         
   5   6   4        889.70        882.09        22.12 o                         
   6   6   4        987.65       1010.42        24.51 o                         
   7   6   4        355.99        397.07        19.09 o                         
   8   6   4         49.21         66.74        27.76 o                         
  -8   7   4        292.90        333.33        15.85 o                         
  -7   7   4         87.10        110.44         8.95 o                         
  -6   7   4         73.77         79.82         8.68 o                         
  -5   7   4        566.85        549.41        14.15 o                         
  -4   7   4       2755.68       2652.38        28.52 o                         
  -3   7   4        611.76        590.08        12.45 o                         
  -2   7   4       5440.88       5504.71        44.51 o                         
  -1   7   4       3307.75       3384.56        30.34 o                         
   0   7   4         50.36         99.83         5.58 o                         
   1   7   4        612.89        499.48        10.80 o                         
   2   7   4       2860.63       2622.92        30.08 o                         
   3   7   4        203.96        219.40         9.93 o                         
   4   7   4       1382.88       1350.38        24.10 o                         
   5   7   4       2063.83       2045.25        30.17 o                         
   6   7   4        288.62        297.54        15.80 o                         
   7   7   4         56.94         65.89        15.32 o                         
   8   7   4        133.32        214.50        31.28 o                         
  -8   8   4         39.97         48.90        14.23 o                         
  -7   8   4         37.93         30.63        12.49 o                         
  -6   8   4        579.21        570.10        17.20 o                         
  -5   8   4         12.84          3.48         7.05 o                         
  -4   8   4       1029.45        974.17        16.62 o                         
  -3   8   4       1385.21       1359.25        19.60 o                         
  -2   8   4        356.49        337.41         9.54 o                         
  -1   8   4         93.39        109.47        22.10 o                         
   0   8   4       1819.06       1861.98        20.44 o                         
   1   8   4       2339.23       2665.67        26.47 o                         
   2   8   4        501.68        468.41        11.64 o                         
   3   8   4        311.24        289.89        11.94 o                         
   4   8   4        562.88        563.85        20.09 o                         
   5   8   4         95.28        107.37        10.75 o                         
   6   8   4         40.88         49.18        12.14 o                         
   7   8   4         19.89          5.87        14.84 o                         
  -8   9   4         24.32         37.79        26.07 o                         
  -7   9   4          0.94         10.62        11.95 o                         
  -6   9   4        192.67        192.32        11.36 o                         
  -5   9   4         71.91         75.70         8.53 o                         
  -4   9   4         42.71         44.64         7.35 o                         
  -3   9   4        362.22        374.82         9.61 o                         
  -2   9   4       2105.18       2165.71        23.72 o                         
  -1   9   4       1880.31       1916.61        22.51 o                         
   0   9   4         33.24         45.53         5.35 o                         
   1   9   4         87.89        119.45         7.04 o                         
   2   9   4        621.46        553.97        12.61 o                         
   3   9   4       1017.81        982.07        22.17 o                         
   4   9   4        202.32        201.00        11.37 o                         
   5   9   4         10.46          7.64         9.87 o                         
   6   9   4        146.76        152.89        14.64 o                         
   7   9   4          5.56         -8.59        18.96 o                         
  -8  10   4         55.12         46.83        32.69 o                         
  -7  10   4        250.18        272.12        15.50 o                         
  -6  10   4        745.67        759.88        19.88 o                         
  -5  10   4       2251.10       2284.42        31.94 o                         
  -4  10   4        420.54        402.26        17.84 o                         
  -3  10   4       3246.10       3149.48        35.02 o                         
  -2  10   4        963.77       1022.78        16.17 o                         
  -1  10   4        165.38        173.64         7.86 o                         
   0  10   4       1996.29       1965.62        22.04 o                         
   1  10   4        684.36        608.78        13.28 o                         
   2  10   4        158.88        143.28         8.78 o                         
   3  10   4       1604.81       1543.28        27.25 o                         
   4  10   4       1006.80        976.66        23.55 o                         
   5  10   4        565.30        569.86        21.79 o                         
   6  10   4        917.56        935.85        29.16 o                         
   7  10   4         84.06         72.54        22.24 o                         
  -7  11   4         22.95         31.96        20.47 o                         
  -6  11   4        182.17        179.04        12.14 o                         
  -5  11   4        494.28        519.00        17.30 o                         
  -4  11   4       1023.19        979.37        16.21 o                         
  -3  11   4        269.81        276.16         9.37 o                         
  -2  11   4         33.20         40.11         6.03 o                         
  -1  11   4        642.03        636.77        14.63 o                         
   0  11   4         14.69         13.12         6.87 o                         
   1  11   4       1117.65       1057.52        17.62 o                         
   2  11   4       1097.41       1118.73        17.95 o                         
   3  11   4         13.19         13.22         8.62 o                         
   4  11   4        958.98        955.20        22.28 o                         
   5  11   4        856.60        867.58        26.18 o                         
   6  11   4         47.65         43.55        15.45 o                         
   7  11   4         16.03          4.69        38.53 o                         
  -7  12   4         25.73          9.98        25.36 o                         
  -6  12   4         70.55         64.20        11.28 o                         
  -5  12   4         10.86         10.14         9.41 o                         
  -4  12   4        152.92        143.38         8.37 o                         
  -3  12   4        147.10        135.34         7.90 o                         
  -2  12   4        189.68        189.11         8.81 o                         
  -1  12   4         66.98        109.98         9.34 o                         
   0  12   4        435.39        411.88        12.89 o                         
   1  12   4         26.50         30.50         7.26 o                         
   2  12   4        213.18        202.76         9.58 o                         
   3  12   4        113.96         82.58         7.13 o                         
   4  12   4         14.83         30.26        10.74 o                         
   5  12   4          1.66         -9.45        12.61 o                         
   6  12   4          1.28         -4.13        18.98 o                         
  -7  13   4        135.37        127.78        21.78 o                         
  -6  13   4          0.75         -2.33        12.35 o                         
  -5  13   4        479.37        428.68        18.51 o                         
  -4  13   4        593.33        558.23        18.60 o                         
  -3  13   4        367.18        347.01        13.12 o                         
  -2  13   4       1333.68       1343.26        20.41 o                         
  -1  13   4        966.89        907.66        18.13 o                         
   0  13   4         94.25         92.53         8.27 o                         
   1  13   4       1476.69       1465.24        22.52 o                         
   2  13   4       1687.13       1583.80        23.32 o                         
   3  13   4        425.20        379.95        12.03 o                         
   4  13   4        171.63        165.73        13.26 o                         
   5  13   4        789.17        770.06        27.09 o                         
   6  13   4          4.03          1.22        22.67 o                         
  -6  14   4        443.11        453.59        19.30 o                         
  -5  14   4        417.73        394.59        16.39 o                         
  -4  14   4        213.27        241.52        11.51 o                         
  -3  14   4       1349.30       1352.28        25.11 o                         
  -2  14   4         24.52         32.82         8.28 o                         
  -1  14   4         11.39         17.51         8.02 o                         
   0  14   4         11.26         13.38         8.19 o                         
   1  14   4         33.38         35.44         9.31 o                         
   2  14   4        136.21        138.07        11.01 o                         
   3  14   4        540.57        525.42        15.95 o                         
   4  14   4        242.33        239.89        15.33 o                         
   5  14   4        153.88        170.48        24.50 o                         
   6  14   4        379.83        380.25        32.90 o                         
  -6  15   4         48.37         32.20        16.62 o                         
  -5  15   4         82.39        120.12        14.16 o                         
  -4  15   4        140.38        173.91        11.28 o                         
  -3  15   4         22.02         33.52         9.62 o                         
  -2  15   4        225.57        257.33        12.22 o                         
  -1  15   4       1187.15       1195.16        21.84 o                         
   0  15   4         48.28         28.74         9.43 o                         
   1  15   4        919.06        848.25        21.06 o                         
   2  15   4        899.00        840.42        21.53 o                         
   3  15   4        303.63        318.00        13.40 o                         
   4  15   4         40.11          6.68        14.24 o                         
   5  15   4          6.50          5.86        19.12 o                         
  -5  16   4         49.11         45.07        14.87 o                         
  -4  16   4         64.72         78.52        11.37 o                         
  -3  16   4        532.94        542.95        24.43 o                         
  -2  16   4         69.89         65.32        11.48 o                         
  -1  16   4         15.51        135.33        12.71 o                         
   0  16   4        666.44        656.48        20.12 o                         
   1  16   4        175.31        222.36        12.78 o                         
   2  16   4        217.88        206.35        13.71 o                         
   3  16   4         72.69         54.79        11.53 o                         
   4  16   4        190.15        179.70        20.28 o                         
   5  16   4          0.85        -21.79        28.70 o                         
  -5  17   4        148.79        138.04        22.40 o                         
  -4  17   4        641.21        628.64        24.70 o                         
  -3  17   4          5.74          2.54        13.00 o                         
  -2  17   4       1287.18       1312.20        28.35 o                         
  -1  17   4        615.25        586.24        19.23 o                         
   0  17   4         69.03         74.14        11.91 o                         
   1  17   4       1307.09       1215.96        27.93 o                         
   2  17   4       1333.54       1188.91        30.32 o                         
   3  17   4         86.95        106.72        15.02 o                         
   4  17   4        143.30        165.10        28.61 o                         
  -4  18   4          1.44         -9.18        21.82 o                         
  -3  18   4        448.81        465.60        21.79 o                         
  -2  18   4         29.45         17.27        13.97 o                         
  -1  18   4        127.87        148.12        14.66 o                         
   0  18   4        328.16        385.20        17.39 o                         
   1  18   4        114.70        113.12        15.68 o                         
   2  18   4        121.90        147.51        18.59 o                         
   3  18   4        184.60        173.10        19.84 o                         
  -3  19   4          7.72         10.50        19.71 o                         
  -2  19   4         39.76         23.65        16.50 o                         
  -1  19   4         71.40         69.63        16.85 o                         
   0  19   4         18.45         11.53        16.48 o                         
   1  19   4         21.85         54.84        18.81 o                         
   2  19   4          0.22         24.81        22.32 o                         
   3  19   4         12.13        -14.15        36.93 o                         
  -2  20   4         38.01         67.29        25.79 o                         
  -1  20   4         74.06         93.40        30.32 o                         
   0  20   4        102.53         79.26        30.17 o                         
   1  20   4         63.32        103.01        28.94 o                         
  -9   1   5         12.89         28.02        19.99 o                         
  -8   1   5        189.36        186.83        11.67 o                         
  -7   1   5          0.86          5.96         7.32 o                         
  -6   1   5          4.31          4.98         5.76 o                         
  -5   1   5        239.00        231.91         8.24 o                         
  -4   1   5        150.07        170.27         6.22 o                         
  -3   1   5       5301.19       5410.59        42.90 o                         
  -2   1   5         31.12         59.63         3.10 o                         
  -1   1   5        508.15        492.59         7.97 o                         
   0   1   5        323.57        284.62         7.01 o                         
   1   1   5       3540.89       3446.27        29.63 o                         
   2   1   5       2237.17       2140.52        21.41 o                         
   3   1   5        973.03        921.62        13.50 o                         
   4   1   5       5443.35       5370.78        45.26 o                         
   5   1   5        830.01        822.16        18.68 o                         
   6   1   5        198.08        224.99        11.58 o                         
   7   1   5         56.79         77.80        13.35 o                         
   8   1   5        126.69        163.99        18.08 o                         
  -9   2   5         53.81         92.59        18.44 o                         
  -8   2   5          1.10         -5.16         9.24 o                         
  -7   2   5        715.64        753.30        16.08 o                         
  -6   2   5        454.70        448.24        11.96 o                         
  -5   2   5        348.37        353.40         9.83 o                         
  -4   2   5      12490.48      13030.09        97.75 o                         
  -3   2   5       1620.09       1544.29        18.53 o                         
  -2   2   5        119.07         93.77         4.63 o                         
  -1   2   5      11848.99      11729.52        90.32 o                         
   0   2   5        690.34        718.96        10.84 o                         
   1   2   5       2624.10       2612.24        26.45 o                         
   2   2   5       6681.22       6541.31        52.83 o                         
   3   2   5        702.47        619.96        11.81 o                         
   4   2   5       1296.25       1337.80        18.15 o                         
   5   2   5       1168.55       1136.94        19.29 o                         
   6   2   5        940.79        897.68        19.51 o                         
   7   2   5        140.31        154.94        13.84 o                         
   8   2   5         60.97         83.36        17.64 o                         
  -9   3   5        148.72        160.86        19.54 o                         
  -8   3   5        150.69        150.48        12.25 o                         
  -7   3   5         11.32          7.41         7.34 o                         
  -6   3   5        274.06        262.33         9.83 o                         
  -5   3   5        417.27        410.89         9.93 o                         
  -4   3   5       2886.40       3002.03        30.96 o                         
  -3   3   5       2559.29       2488.36        26.60 o                         
  -2   3   5        769.38        868.46        14.97 o                         
  -1   3   5       1711.82       1761.23        17.21 o                         
   0   3   5        875.35        918.57        11.10 o                         
   1   3   5       1604.38       1480.54        16.18 o                         
   2   3   5         28.01         39.18         4.65 o                         
   3   3   5       1190.23       1110.52        16.01 o                         
   4   3   5        719.22        648.04        15.91 o                         
   5   3   5        179.45        168.99         8.69 o                         
   6   3   5         39.56         46.19         9.06 o                         
   7   3   5        212.85        244.59        17.51 o                         
   8   3   5          2.95         -4.22        17.07 o                         
  -9   4   5         53.09         80.85        21.63 o                         
  -8   4   5         58.22         99.85        10.70 o                         
  -7   4   5        424.92        417.34        13.53 o                         
  -6   4   5       2493.99       2458.33        26.51 o                         
  -5   4   5        179.02        181.29         7.03 o                         
  -4   4   5        532.33        484.04        11.58 o                         
  -3   4   5        158.35        152.11         5.64 o                         
  -2   4   5        214.25        179.29        12.15 o                         
  -1   4   5       2846.89       2773.19        22.83 o                         
   0   4   5       1362.10       1373.89        16.38 o                         
   1   4   5         24.97         25.87         4.00 o                         
   2   4   5        742.32        709.53        11.19 o                         
   3   4   5        815.82        764.62        12.00 o                         
   4   4   5          0.18          4.56         5.85 o                         
   5   4   5        252.24        267.26        12.28 o                         
   6   4   5          2.00          9.57         8.99 o                         
   7   4   5          4.33         17.75        15.25 o                         
   8   4   5          1.24         41.18        27.14 o                         
  -9   5   5        190.78        267.63        43.92 o                         
  -8   5   5        646.99        656.39        18.46 o                         
  -7   5   5          0.92          7.45         7.11 o                         
  -6   5   5          8.31         12.66         5.40 o                         
  -5   5   5       1904.50       1872.76        25.93 o                         
  -4   5   5        715.07        710.03        12.82 o                         
  -3   5   5       5764.47       5960.30        53.22 o                         
  -2   5   5       2129.33       1950.48        22.99 o                         
  -1   5   5        125.39        190.90         8.14 o                         
   0   5   5        130.78        120.75         5.38 o                         
   1   5   5       1469.03       1285.47        14.75 o                         
   2   5   5         63.47         45.73         4.87 o                         
   3   5   5       1942.49       1925.38        25.65 o                         
   4   5   5       3249.31       3154.91        35.60 o                         
   5   5   5         91.26        107.14        11.59 o                         
   6   5   5       1502.98       1456.47        28.51 o                         
   7   5   5        541.27        659.73        31.72 o                         
   8   5   5        207.47        233.64        37.58 o                         
  -8   6   5          5.25          4.08        10.67 o                         
  -7   6   5          3.43         12.84         9.60 o                         
  -6   6   5         24.66         23.52         8.61 o                         
  -5   6   5        108.86        100.63         7.44 o                         
  -4   6   5       1255.70       1186.30        16.93 o                         
  -3   6   5        358.91        313.69         8.88 o                         
  -2   6   5        170.93        162.00         6.75 o                         
  -1   6   5         10.60         13.16         3.21 o                         
   0   6   5        933.19        973.99        13.18 o                         
   1   6   5       1738.43       1748.39        19.00 o                         
   2   6   5       1366.82       1278.31        31.04 o                         
   3   6   5        264.56        228.42        17.30 o                         
   4   6   5          0.55          6.38         8.37 o                         
   5   6   5        284.15        276.41        13.73 o                         
   6   6   5       1204.31       1213.97        30.20 o                         
   7   6   5         25.46         13.91        16.73 o                         
   8   6   5        104.31        143.34        31.03 o                         
  -8   7   5          8.04         41.52        14.05 o                         
  -7   7   5         45.96         64.78        10.59 o                         
  -6   7   5         71.10         59.59         8.92 o                         
  -5   7   5        113.89        108.21         7.98 o                         
  -4   7   5          5.65         -1.56         5.11 o                         
  -3   7   5        141.17        140.56         7.04 o                         
  -2   7   5         57.23         66.27         5.22 o                         
  -1   7   5         23.40         19.76         3.83 o                         
   0   7   5        603.71        686.81        11.21 o                         
   1   7   5        669.45        653.07        12.21 o                         
   2   7   5        419.31        437.54        10.89 o                         
   3   7   5          6.76         19.04         7.57 o                         
   4   7   5          4.31          4.22         8.29 o                         
   5   7   5        612.98        645.39        23.55 o                         
   6   7   5         16.71          5.09        12.34 o                         
   7   7   5         61.03         57.02        16.76 o                         
  -8   8   5        106.78        106.68        16.48 o                         
  -7   8   5        115.97        129.05        12.28 o                         
  -6   8   5         88.47         86.71         9.48 o                         
  -5   8   5        193.84        184.98         9.64 o                         
  -4   8   5       1642.99       1607.08        21.22 o                         
  -3   8   5       1319.26       1326.70        19.55 o                         
  -2   8   5       3023.21       3109.63        28.59 o                         
  -1   8   5       5616.67       5898.93        46.67 o                         
   0   8   5       1079.79        940.76        14.24 o                         
   1   8   5          3.98         19.28         5.75 o                         
   2   8   5       1450.99       1293.53        16.63 o                         
   3   8   5       2477.08       2416.17        31.63 o                         
   4   8   5        166.90        169.69        11.16 o                         
   5   8   5       1215.52       1172.85        27.20 o                         
   6   8   5        594.29        588.79        21.42 o                         
   7   8   5         50.17         46.39        18.71 o                         
  -8   9   5        184.01        177.03        20.99 o                         
  -7   9   5         21.68         -0.27        13.14 o                         
  -6   9   5        192.82        229.41        11.51 o                         
  -5   9   5       2792.13       2750.69        31.88 o                         
  -4   9   5        281.06        280.17        11.35 o                         
  -3   9   5       3176.49       3099.59        36.44 o                         
  -2   9   5       3528.60       3437.04        32.06 o                         
  -1   9   5        374.81        371.37        10.10 o                         
   0   9   5       1653.13       1638.35        19.07 o                         
   1   9   5       5046.59       4865.45        43.30 o                         
   2   9   5       1240.39       1290.93        17.36 o                         
   3   9   5         41.62         39.53         8.34 o                         
   4   9   5       1187.81       1130.93        24.58 o                         
   5   9   5        103.63        101.56        12.64 o                         
   6   9   5        422.47        409.89        19.23 o                         
   7   9   5         89.68        132.52        21.37 o                         
  -8  10   5         15.14         91.14        49.53 o                         
  -7  10   5         25.06         42.31        13.48 o                         
  -6  10   5         13.19          4.67         9.26 o                         
  -5  10   5        398.54        388.10        16.66 o                         
  -4  10   5         66.65         58.78         7.80 o                         
  -3  10   5        114.22        128.73        15.18 o                         
  -2  10   5        670.29        662.65        13.35 o                         
  -1  10   5        573.95        561.23        14.46 o                         
   0  10   5        495.64        534.59        12.44 o                         
   1  10   5        132.60        217.51        12.72 o                         
   2  10   5        385.14        373.14        11.63 o                         
   3  10   5         24.54         41.81         9.37 o                         
   4  10   5        650.13        622.88        21.63 o                         
   5  10   5       1005.66        910.41        25.41 o                         
   6  10   5         74.16         88.47        15.59 o                         
   7  10   5         55.67         81.41        29.49 o                         
  -7  11   5         17.92         28.35        12.51 o                         
  -6  11   5        621.02        609.78        23.26 o                         
  -5  11   5        426.56        414.51        16.17 o                         
  -4  11   5         63.78         67.31         8.78 o                         
  -3  11   5        510.00        494.35        11.25 o                         
  -2  11   5       2487.22       2494.09        26.26 o                         
  -1  11   5        193.15        209.97         9.94 o                         
   0  11   5         63.88         71.91         7.39 o                         
   1  11   5        925.93        972.33        17.11 o                         
   2  11   5        237.97        216.78         9.28 o                         
   3  11   5         30.68         23.25         9.88 o                         
   4  11   5        106.73        100.51        11.74 o                         
   5  11   5         48.19         73.55        13.42 o                         
   6  11   5        234.61        241.67        22.05 o                         
   7  11   5         24.00         55.83        31.95 o                         
  -7  12   5        408.25        422.48        17.56 o                         
  -6  12   5        416.68        400.62        16.78 o                         
  -5  12   5         34.57         26.00         9.82 o                         
  -4  12   5        412.66        433.02        17.49 o                         
  -3  12   5        233.09        250.31         9.39 o                         
  -2  12   5         94.78         85.79         8.82 o                         
  -1  12   5        149.37        162.32         8.85 o                         
   0  12   5        687.68        654.94        15.74 o                         
   1  12   5        229.94        230.28         9.81 o                         
   2  12   5       2187.49       2214.07        26.36 o                         
   3  12   5       1139.81       1121.05        27.59 o                         
   4  12   5        111.01        111.82        12.39 o                         
   5  12   5       1166.86       1140.43        31.25 o                         
   6  12   5        193.51        234.69        24.80 o                         
  -7  13   5          2.90         -9.42        22.17 o                         
  -6  13   5         36.61         48.87        12.91 o                         
  -5  13   5        375.96        352.97        20.75 o                         
  -4  13   5         13.34         17.63         9.94 o                         
  -3  13   5        154.05        174.42        11.83 o                         
  -2  13   5       1489.09       1500.19        23.41 o                         
  -1  13   5        740.24        821.51        18.61 o                         
   0  13   5         10.83          5.69         7.79 o                         
   1  13   5        100.41        101.25         8.59 o                         
   2  13   5         12.71         22.74         8.44 o                         
   3  13   5         21.99         27.70         7.53 o                         
   4  13   5        437.85        475.99        20.44 o                         
   5  13   5         76.06         34.96        20.47 o                         
   6  13   5        108.70        103.09        28.48 o                         
  -6  14   5          4.81         16.40        16.04 o                         
  -5  14   5         63.55         60.37        11.90 o                         
  -4  14   5        319.18        270.60        16.36 o                         
  -3  14   5         13.37         -3.21         7.67 o                         
  -2  14   5        267.53        263.01        12.06 o                         
  -1  14   5         16.11         31.39         8.42 o                         
   0  14   5          0.27         -4.99         8.18 o                         
   1  14   5        102.14        204.27        11.36 o                         
   2  14   5          2.59         -0.87         9.84 o                         
   3  14   5        166.49        139.90        16.81 o                         
   4  14   5          0.26          4.31        12.64 o                         
   5  14   5         23.90         83.63        20.55 o                         
   6  14   5         52.83         38.78        35.87 o                         
  -6  15   5        591.13        547.31        25.98 o                         
  -5  15   5        379.04        401.32        19.65 o                         
  -4  15   5         18.76         29.66        13.31 o                         
  -3  15   5        792.95        760.29        19.05 o                         
  -2  15   5       1072.75       1064.19        20.70 o                         
  -1  15   5        281.67        306.01        16.94 o                         
   0  15   5        154.48        187.30        12.58 o                         
   1  15   5       1855.30       1801.15        27.82 o                         
   2  15   5        170.65        158.24        12.08 o                         
   3  15   5        114.35        119.36        10.75 o                         
   4  15   5        359.10        355.09        21.28 o                         
   5  15   5        361.65        381.60        27.40 o                         
  -5  16   5          3.07          5.70        16.02 o                         
  -4  16   5        501.56        570.25        27.96 o                         
  -3  16   5        619.65        551.69        17.61 o                         
  -2  16   5        469.86        449.09        16.06 o                         
  -1  16   5        830.66        823.39        21.41 o                         
   0  16   5        810.13        809.79        22.81 o                         
   1  16   5        112.03         88.80        11.94 o                         
   2  16   5       1096.77       1082.48        28.44 o                         
   3  16   5        596.02        603.69        20.07 o                         
   4  16   5        226.16        230.39        22.21 o                         
   5  16   5        311.16        301.19        46.59 o                         
  -5  17   5          3.97        -20.19        20.19 o                         
  -4  17   5          1.20        -17.31        17.59 o                         
  -3  17   5        244.33        254.55        15.24 o                         
  -2  17   5        275.86        278.46        14.64 o                         
  -1  17   5          4.92         59.84        12.09 o                         
   0  17   5         90.93        100.95        13.87 o                         
   1  17   5          0.91         19.25        12.45 o                         
   2  17   5         87.14         87.38        15.54 o                         
   3  17   5          5.49          1.87        15.33 o                         
   4  17   5         63.00         91.72        29.15 o                         
  -4  18   5        485.02        552.58        38.18 o                         
  -3  18   5        121.95        121.19        16.14 o                         
  -2  18   5         48.87         67.12        15.10 o                         
  -1  18   5        207.10        232.51        16.71 o                         
   0  18   5        367.83        432.12        19.48 o                         
   1  18   5         81.82         90.48        15.69 o                         
   2  18   5        167.49        162.78        22.44 o                         
   3  18   5         11.90         68.90        25.35 o                         
  -3  19   5        130.79        110.06        19.02 o                         
  -2  19   5        363.24        314.77        21.32 o                         
  -1  19   5         16.71         45.98        17.26 o                         
   0  19   5        110.12        126.65        19.42 o                         
   1  19   5        628.27        577.71        27.90 o                         
   2  19   5         36.45        101.99        27.76 o                         
  -1  20   5          7.61         12.40        25.96 o                         
   0  20   5         94.71        151.17        29.89 o                         
   1  20   5         41.48         56.36        28.71 o                         
  -9   0   6         62.71         74.49        36.89 o                         
  -8   0   6        596.11        556.01        23.80 o                         
  -7   0   6        177.44        206.37        13.53 o                         
  -6   0   6        128.98        134.72        13.30 o                         
  -5   0   6        652.97        594.62        17.74 o                         
  -4   0   6        444.34        349.82        11.02 o                         
  -3   0   6          1.72         10.69         4.17 o                         
  -2   0   6       6460.48       6336.29        66.03 o                         
  -1   0   6       2453.95       2636.68        37.58 o                         
   0   0   6        337.49        379.21        15.80 o                         
   1   0   6       4814.96       4762.16        53.22 o                         
   2   0   6      15266.07      16000.13       162.35 o                         
   3   0   6        488.00        551.49        25.52 o                         
   4   0   6       2256.79       2183.38        37.49 o                         
   5   0   6       4609.58       4503.34        60.91 o                         
   6   0   6        298.18        313.61        18.89 o                         
   7   0   6          3.25         21.86        18.15 o                         
   8   0   6        438.66        394.00        40.54 o                         
  -9   1   6        105.39        144.55        17.45 o                         
  -8   1   6          0.51         33.32        11.93 o                         
  -7   1   6        531.06        515.95        14.84 o                         
  -6   1   6          9.77          5.86         6.33 o                         
  -5   1   6        427.36        403.65        10.60 o                         
  -4   1   6       3962.69       4077.58        34.79 o                         
  -3   1   6       8373.93       8781.58        63.79 o                         
  -2   1   6        317.41        346.88         6.87 o                         
  -1   1   6       1101.84       1182.73        13.73 o                         
   0   1   6      28139.30      30781.31       245.13 o                         
   1   1   6       4648.14       4782.21        41.57 o                         
   2   1   6        235.44        309.41        16.93 o                         
   3   1   6        603.63        577.53        13.23 o                         
   4   1   6       2321.10       2250.34        26.01 o                         
   5   1   6        466.21        458.54        17.21 o                         
   6   1   6        676.80        689.03        19.53 o                         
   7   1   6          1.22         -4.60        12.37 o                         
   8   1   6        112.21        152.87        23.59 o                         
  -9   2   6         31.59         30.31        18.29 o                         
  -8   2   6          8.47        -10.03        10.20 o                         
  -7   2   6        206.78        195.13         9.43 o                         
  -6   2   6         46.00         40.73         6.43 o                         
  -5   2   6        177.58        184.08         7.12 o                         
  -4   2   6         38.55         47.89         4.22 o                         
  -3   2   6        627.35        615.39        10.51 o                         
  -2   2   6        295.35        307.83         6.94 o                         
  -1   2   6       1014.61       1130.47        16.18 o                         
   0   2   6        826.24        856.28        12.90 o                         
   1   2   6         43.18         51.86         4.49 o                         
   2   2   6       1378.60       1480.18        18.72 o                         
   3   2   6        433.51        463.87        11.22 o                         
   4   2   6          0.89          5.01         6.35 o                         
   5   2   6          2.53          2.94         7.79 o                         
   6   2   6          1.97         -8.66        11.31 o                         
   7   2   6          8.92         -3.23        12.39 o                         
   8   2   6         77.53         78.59        23.85 o                         
  -9   3   6        278.26        279.12        20.31 o                         
  -8   3   6         42.82         26.94        11.35 o                         
  -7   3   6       1164.17       1136.26        18.98 o                         
  -6   3   6        404.28        354.26        10.88 o                         
  -5   3   6       1501.22       1498.45        18.05 o                         
  -4   3   6        248.58        207.30         7.89 o                         
  -3   3   6       7250.59       7271.49        66.43 o                         
  -2   3   6         58.37        112.42         5.07 o                         
  -1   3   6        142.08        184.01        11.04 o                         
   0   3   6       3912.69       4000.53        32.30 o                         
   1   3   6       2950.03       2801.31        27.39 o                         
   2   3   6        252.90        297.04        18.41 o                         
   3   3   6       1428.95       1270.40        19.52 o                         
   4   3   6        890.80        775.82        16.31 o                         
   5   3   6        687.76        686.05        16.45 o                         
   6   3   6        170.50        192.18        11.59 o                         
   7   3   6         14.89         15.45        11.51 o                         
   8   3   6          7.15         27.40        27.25 o                         
  -9   4   6          7.62        -20.87        20.87 o                         
  -8   4   6        747.89        746.02        19.28 o                         
  -7   4   6       1240.02       1216.96        19.11 o                         
  -6   4   6       1431.00       1348.11        22.62 o                         
  -5   4   6        380.79        368.54        12.95 o                         
  -4   4   6       1750.34       1721.63        20.91 o                         
  -3   4   6          9.53         20.75         5.61 o                         
  -2   4   6        627.85        541.28        13.44 o                         
  -1   4   6        298.33        421.17         7.39 o                         
   0   4   6        686.28        749.09        10.97 o                         
   1   4   6       4858.46       4855.09        41.63 o                         
   2   4   6       1687.25       1581.08        17.70 o                         
   3   4   6        266.42        264.06        11.41 o                         
   4   4   6       1106.50       1044.51        17.95 o                         
   5   4   6       3473.08       3408.53        36.99 o                         
   6   4   6        133.81        131.57        10.70 o                         
   7   4   6        479.01        477.60        22.72 o                         
   8   4   6        273.92        287.39        32.12 o                         
  -8   5   6         23.51         27.52        13.23 o                         
  -7   5   6         70.25         74.29        10.17 o                         
  -6   5   6       1782.68       1700.90        25.34 o                         
  -5   5   6        151.54        161.67         9.09 o                         
  -4   5   6        522.80        534.17        11.49 o                         
  -3   5   6       2614.76       2656.26        33.54 o                         
  -2   5   6        981.97       1043.84        14.06 o                         
  -1   5   6        448.77        556.73         8.69 o                         
   0   5   6         70.37         63.85         4.55 o                         
   1   5   6        328.29        376.51         9.94 o                         
   2   5   6        548.82        575.49        11.23 o                         
   3   5   6          9.79          3.93         4.65 o                         
   4   5   6        513.20        486.95        18.54 o                         
   5   5   6         12.50         12.56        10.17 o                         
   6   5   6        103.36        134.88        13.88 o                         
   7   5   6         89.70        108.47        19.00 o                         
   8   5   6          0.61         77.38        51.73 o                         
  -8   6   6          2.24          2.31        13.60 o                         
  -7   6   6        279.39        294.90        13.33 o                         
  -6   6   6        254.15        263.64        14.07 o                         
  -5   6   6       1400.92       1396.08        19.99 o                         
  -4   6   6        933.64        919.98        14.88 o                         
  -3   6   6          0.04         -6.61         6.97 o                         
  -2   6   6       5528.37       5730.51        52.25 o                         
  -1   6   6          6.90         58.18         6.98 o                         
   0   6   6        395.11        423.97         9.05 o                         
   1   6   6       1435.95       1309.91        16.44 o                         
   2   6   6       4335.41       4144.75        37.91 o                         
   3   6   6        114.26        109.00         6.80 o                         
   4   6   6        192.51        219.23        11.94 o                         
   5   6   6        862.34        845.99        22.63 o                         
   6   6   6        113.71        124.34        14.39 o                         
   7   6   6        118.93         78.75        18.67 o                         
  -8   7   6          0.58        -14.72        14.72 o                         
  -7   7   6        239.54        252.22        13.49 o                         
  -6   7   6        249.68        252.34        11.59 o                         
  -5   7   6        665.06        683.45        16.00 o                         
  -4   7   6        936.10        897.65        14.72 o                         
  -3   7   6       5186.45       5084.41        50.64 o                         
  -2   7   6          4.48         10.21         5.02 o                         
  -1   7   6       1080.66       1013.78        12.95 o                         
   0   7   6       4763.98       4783.36        41.51 o                         
   1   7   6       3201.67       3125.08        31.67 o                         
   2   7   6        432.36        441.01        17.14 o                         
   3   7   6       2170.00       2081.43        27.45 o                         
   4   7   6       4703.58       4643.02        48.86 o                         
   5   7   6        258.80        230.00        14.55 o                         
   6   7   6        715.52        776.55        26.34 o                         
   7   7   6        157.80        167.32        20.39 o                         
  -8   8   6        239.78        267.55        23.41 o                         
  -7   8   6         68.25         87.53        11.51 o                         
  -6   8   6         97.69        103.10         9.74 o                         
  -5   8   6         73.19         64.52         7.35 o                         
  -4   8   6        833.41        803.09        14.75 o                         
  -3   8   6          0.84          8.54         5.32 o                         
  -2   8   6       1538.90       1399.04        18.47 o                         
  -1   8   6        500.15        511.92        10.07 o                         
   0   8   6        545.20        616.31        12.07 o                         
   1   8   6       3252.97       3314.09        32.03 o                         
   2   8   6       2506.88       2437.58        27.18 o                         
   3   8   6        186.19        206.31        10.81 o                         
   4   8   6        287.58        253.24        13.61 o                         
   5   8   6        256.68        276.07        21.43 o                         
   6   8   6          3.99         22.42        15.37 o                         
   7   8   6         69.17        115.85        21.81 o                         
  -8   9   6         43.63         46.06        18.44 o                         
  -7   9   6        166.53        159.82        12.87 o                         
  -6   9   6       1089.71       1109.69        21.48 o                         
  -5   9   6        132.94        131.02         9.14 o                         
  -4   9   6          7.14          5.19         5.95 o                         
  -3   9   6         24.31         23.22         6.82 o                         
  -2   9   6       1082.63       1034.16        13.79 o                         
  -1   9   6        394.43        599.66        20.47 o                         
   0   9   6        198.11        231.56         8.55 o                         
   1   9   6       1716.12       1919.09        23.01 o                         
   2   9   6        292.46        292.40         9.91 o                         
   3   9   6        411.69        424.34        15.97 o                         
   4   9   6        100.16         98.89        12.26 o                         
   5   9   6        152.59        154.28        14.38 o                         
   6   9   6         61.07         57.80        15.55 o                         
   7   9   6         21.04         47.19        29.40 o                         
  -8  10   6         74.89         63.26        31.60 o                         
  -7  10   6        401.76        390.93        20.21 o                         
  -6  10   6        284.13        293.90        14.36 o                         
  -5  10   6       1305.25       1337.50        21.93 o                         
  -4  10   6       1077.05       1056.44        26.08 o                         
  -3  10   6          0.14          3.18         6.75 o                         
  -2  10   6       5304.13       5345.90        45.27 o                         
  -1  10   6       1982.80       1903.66        21.70 o                         
   0  10   6       1251.26       1307.02        19.23 o                         
   1  10   6       1042.25        978.69        16.93 o                         
   2  10   6       2405.67       2367.32        27.35 o                         
   3  10   6        212.75        210.81        13.76 o                         
   4  10   6         29.17         41.58        10.96 o                         
   5  10   6        195.82        273.25        27.30 o                         
   6  10   6          1.15         11.51        16.90 o                         
   7  10   6         46.88         34.32        32.01 o                         
  -7  11   6        264.54        266.02        16.10 o                         
  -6  11   6        549.88        540.52        21.43 o                         
  -5  11   6        217.11        240.40        12.20 o                         
  -4  11   6        191.98        196.18        11.47 o                         
  -3  11   6        725.86        670.09        17.74 o                         
  -2  11   6          6.91          9.93         5.38 o                         
  -1  11   6       1397.35       1363.43        19.27 o                         
   0  11   6       1005.75       1007.84        17.40 o                         
   1  11   6        222.97        229.44         9.78 o                         
   2  11   6        650.26        644.72        15.85 o                         
   3  11   6       1116.82       1072.33        24.17 o                         
   4  11   6        519.71        541.63        22.46 o                         
   5  11   6        300.64        257.39        16.59 o                         
   6  11   6        311.23        353.35        23.98 o                         
  -7  12   6         31.37         24.82        14.57 o                         
  -6  12   6        135.32        136.78        12.47 o                         
  -5  12   6        266.42        230.03        12.19 o                         
  -4  12   6         38.26         40.71         9.50 o                         
  -3  12   6        203.31        205.77        11.23 o                         
  -2  12   6        231.94        239.15         9.97 o                         
  -1  12   6         97.53        118.05         8.34 o                         
   0  12   6        308.18        309.84        15.09 o                         
   1  12   6         81.86         82.36         8.40 o                         
   2  12   6         28.62         37.83         8.52 o                         
   3  12   6         11.64          6.82        10.72 o                         
   4  12   6         82.42         56.36        13.67 o                         
   5  12   6          1.20        -14.18        16.41 o                         
   6  12   6          8.82         24.60        32.26 o                         
  -7  13   6          9.03         37.39        28.04 o                         
  -6  13   6        800.65        760.71        23.86 o                         
  -5  13   6          1.76          1.20        10.21 o                         
  -4  13   6          0.75          6.55         9.86 o                         
  -3  13   6         37.71         34.04         9.53 o                         
  -2  13   6        352.25        357.90        11.92 o                         
  -1  13   6          7.43          5.74         7.09 o                         
   0  13   6         10.79          4.79         7.46 o                         
   1  13   6        270.62        235.32        11.79 o                         
   2  13   6        788.32        782.06        18.74 o                         
   3  13   6       1359.75       1254.70        24.18 o                         
   4  13   6          2.64          3.05        14.23 o                         
   5  13   6         51.76         41.51        17.74 o                         
   6  13   6        158.87        198.05        36.50 o                         
  -6  14   6         53.73         32.54        16.90 o                         
  -5  14   6        339.66        328.02        16.28 o                         
  -4  14   6        520.67        553.29        20.56 o                         
  -3  14   6         38.73         47.54         8.37 o                         
  -2  14   6       1783.30       1683.01        34.39 o                         
  -1  14   6       3224.03       3199.69        34.35 o                         
   0  14   6       1366.17       1431.14        22.73 o                         
   1  14   6        800.98        777.21        19.19 o                         
   2  14   6       1303.57       1229.64        22.54 o                         
   3  14   6        137.09        113.46        12.79 o                         
   4  14   6         89.66         99.66        15.41 o                         
   5  14   6        450.14        419.62        25.74 o                         
  -6  15   6         40.73         36.13        19.77 o                         
  -5  15   6         32.50         38.74        14.32 o                         
  -4  15   6         29.38         16.48        12.92 o                         
  -3  15   6        355.61        350.34        17.24 o                         
  -2  15   6         63.26         55.64         8.95 o                         
  -1  15   6        488.53        576.01        18.53 o                         
   0  15   6         89.18         99.56        10.69 o                         
   1  15   6         32.88         59.60        10.41 o                         
   2  15   6        180.01        203.50        13.41 o                         
   3  15   6         73.14         87.50        11.98 o                         
   4  15   6        108.07        107.62        17.81 o                         
   5  15   6          0.91        -11.67        42.89 o                         
  -5  16   6        286.25        314.96        18.88 o                         
  -4  16   6         99.43         86.72        17.72 o                         
  -3  16   6        113.98        112.90        10.78 o                         
  -2  16   6          9.67         -0.13        10.62 o                         
  -1  16   6         51.11         66.32        10.73 o                         
   0  16   6        315.39        312.01        14.44 o                         
   1  16   6          2.37         16.28        11.09 o                         
   2  16   6        484.65        457.75        23.02 o                         
   3  16   6         14.18         -3.87        13.83 o                         
   4  16   6          0.23         -1.18        23.13 o                         
  -5  17   6         36.14         47.95        21.75 o                         
  -4  17   6        312.26        319.72        29.18 o                         
  -3  17   6        401.89        418.26        16.66 o                         
  -2  17   6         72.81         73.90        11.62 o                         
  -1  17   6        329.19        318.29        15.15 o                         
   0  17   6       1027.02       1067.40        26.87 o                         
   1  17   6        742.04        686.64        22.17 o                         
   2  17   6        101.68        128.98        15.29 o                         
   3  17   6        226.20        233.91        16.65 o                         
   4  17   6         13.65         15.94        52.99 o                         
  -4  18   6        352.19        310.06        25.41 o                         
  -3  18   6         11.62         19.52        14.60 o                         
  -2  18   6        485.48        490.43        25.26 o                         
  -1  18   6        329.18        314.92        18.06 o                         
   0  18   6         52.01         50.08        15.15 o                         
   1  18   6        248.40        234.25        19.42 o                         
   2  18   6        123.98        130.87        20.15 o                         
   3  18   6         12.03        -16.31        38.29 o                         
  -3  19   6         13.17          8.69        16.74 o                         
  -2  19   6          9.92         42.92        20.05 o                         
  -1  19   6          0.29          1.31        17.20 o                         
   0  19   6         20.86         15.33        17.23 o                         
   1  19   6         55.41         60.93        25.14 o                         
   2  19   6          6.06         36.08        26.48 o                         
  -1  20   6        120.65        137.08        30.54 o                         
   0  20   6         65.82         61.07        27.80 o                         
  -9   1   7        167.45        190.53        20.01 o                         
  -8   1   7         54.22         88.49        10.87 o                         
  -7   1   7        741.82        725.03        16.06 o                         
  -6   1   7        132.16        161.30         7.73 o                         
  -5   1   7          8.34          7.81         4.51 o                         
  -4   1   7       2954.48       2917.42        25.33 o                         
  -3   1   7       6570.29       6719.33        52.20 o                         
  -2   1   7        769.69        882.31        10.89 o                         
  -1   1   7       4589.13       4581.62        62.12 o                         
   0   1   7       7583.70       8082.17        69.26 o                         
   1   1   7       1296.57       1291.74        16.52 o                         
   2   1   7       8072.84       8383.72        64.17 o                         
   3   1   7       1313.90       1283.13        18.78 o                         
   4   1   7        646.19        615.45        15.91 o                         
   5   1   7       1329.31       1273.35        21.47 o                         
   6   1   7        399.05        428.59        16.09 o                         
   7   1   7         24.46          9.32        12.71 o                         
   8   1   7        107.20         58.95        27.72 o                         
  -9   2   7        107.87        109.97        21.93 o                         
  -8   2   7        489.84        566.09        16.40 o                         
  -7   2   7          8.81          8.72         6.99 o                         
  -6   2   7       3174.66       3110.38        29.67 o                         
  -5   2   7        195.33        188.36         7.24 o                         
  -4   2   7        240.23        239.10         8.42 o                         
  -3   2   7       2396.48       2335.06        24.25 o                         
  -2   2   7       6421.30       6346.31        49.21 o                         
  -1   2   7          2.51          4.17         3.09 o                         
   0   2   7         79.09         52.07         4.38 o                         
   1   2   7      22726.91      23271.51       188.92 o                         
   2   2   7         14.35         22.00         5.22 o                         
   3   2   7        124.39        105.33         7.67 o                         
   4   2   7       1632.17       1550.32        22.00 o                         
   5   2   7       1688.65       1664.41        23.84 o                         
   6   2   7        190.10        192.80        12.41 o                         
   7   2   7        503.97        550.72        22.65 o                         
   8   2   7        131.36        177.21        37.86 o                         
  -9   3   7          8.03         14.45        29.16 o                         
  -8   3   7        130.86        188.16        11.80 o                         
  -7   3   7        787.46        764.78        16.82 o                         
  -6   3   7          4.01          5.61         6.99 o                         
  -5   3   7          2.12          2.89         5.51 o                         
  -4   3   7       1212.90       1188.91        17.33 o                         
  -3   3   7        103.31         91.30         5.25 o                         
  -2   3   7       1398.42       1497.77        18.30 o                         
  -1   3   7       1733.68       1808.23        18.18 o                         
   0   3   7        349.34        336.54        10.58 o                         
   1   3   7        911.24       1351.86        16.60 o                         
   2   3   7        124.88        113.96         8.38 o                         
   3   3   7          1.42         10.89         6.34 o                         
   4   3   7        586.74        561.53        15.79 o                         
   5   3   7       2803.95       2833.23        35.62 o                         
   6   3   7          8.24         12.01        11.06 o                         
   7   3   7          0.13          4.25        14.67 o                         
  -9   4   7        101.19        162.75        35.66 o                         
  -8   4   7        475.05        425.71        17.77 o                         
  -7   4   7          0.29         -9.05         9.05 o                         
  -6   4   7       1118.88       1024.58        20.22 o                         
  -5   4   7         28.64         33.68         6.22 o                         
  -4   4   7        173.53        163.46         7.25 o                         
  -3   4   7       1717.74       1727.75        24.95 o                         
  -2   4   7        791.34        786.86        11.92 o                         
  -1   4   7        729.43        940.34        13.14 o                         
   0   4   7        470.50        455.41         9.33 o                         
   1   4   7        261.43        275.56         9.34 o                         
   2   4   7         27.64         24.71         4.93 o                         
   3   4   7        490.22        484.34        12.14 o                         
   4   4   7         76.19         65.88         8.22 o                         
   5   4   7          7.59         -0.23         8.91 o                         
   6   4   7          2.52         -2.19        10.72 o                         
   7   4   7         94.19        122.01        19.06 o                         
  -8   5   7          0.45         -1.04        12.50 o                         
  -7   5   7       1079.02       1100.81        22.96 o                         
  -6   5   7        541.84        535.27        15.66 o                         
  -5   5   7          0.51         -1.90         5.37 o                         
  -4   5   7       1598.88       1510.60        25.20 o                         
  -3   5   7       3325.24       3172.01        36.24 o                         
  -2   5   7        522.03        513.92        10.74 o                         
  -1   5   7        178.35        106.14         4.78 o                         
   0   5   7       3114.88       3146.37        27.72 o                         
   1   5   7       1263.32       1339.28        18.92 o                         
   2   5   7       3629.03       3620.19        34.00 o                         
   3   5   7       2175.76       2062.95        23.96 o                         
   4   5   7        216.93        200.31         9.10 o                         
   5   5   7       1314.35       1333.48        33.60 o                         
   6   5   7        591.52        632.27        26.58 o                         
   7   5   7          0.15        -13.87        18.95 o                         
  -8   6   7        126.34        161.55        15.74 o                         
  -7   6   7        155.17        154.21        11.52 o                         
  -6   6   7       1324.27       1311.04        21.14 o                         
  -5   6   7        118.55        116.56         7.53 o                         
  -4   6   7         70.26         62.66         8.26 o                         
  -3   6   7       1007.36        968.36        20.08 o                         
  -2   6   7       7230.74       7244.25        64.27 o                         
  -1   6   7        364.20        439.94         8.93 o                         
   0   6   7        357.28        322.18         9.13 o                         
   1   6   7       3128.14       3017.89        31.10 o                         
   2   6   7         52.05         65.27         6.03 o                         
   3   6   7       1087.35       1033.36        15.95 o                         
   4   6   7       2246.15       2260.29        31.42 o                         
   5   6   7        672.08        678.52        22.69 o                         
   6   6   7        472.09        496.99        20.83 o                         
   7   6   7        184.14        200.39        23.76 o                         
  -8   7   7        277.30        263.63        18.34 o                         
  -7   7   7         29.51         35.23        10.38 o                         
  -6   7   7        548.33        581.29        16.75 o                         
  -5   7   7        512.35        510.39        12.71 o                         
  -4   7   7         29.70         31.22         7.91 o                         
  -3   7   7         94.50         71.85         9.68 o                         
  -2   7   7         62.00         65.66         5.66 o                         
  -1   7   7        112.48        271.00        26.32 o                         
   0   7   7         88.14        121.07         6.27 o                         
   2   7   7         84.12         89.11         7.22 o                         
   3   7   7        302.30        299.62        11.71 o                         
   4   7   7       2216.72       2211.21        31.92 o                         
   5   7   7         15.00         17.04        11.95 o                         
   6   7   7        101.49        119.07        17.34 o                         
   7   7   7         82.33         87.63        23.70 o                         
  -8   8   7        100.07        121.59        19.38 o                         
  -7   8   7         42.90         44.27        12.67 o                         
  -6   8   7        945.22        949.44        19.60 o                         
  -5   8   7       1239.43       1229.16        19.33 o                         
  -4   8   7        570.60        594.65        19.48 o                         
  -3   8   7       1540.70       1491.44        20.30 o                         
  -2   8   7        755.81        681.26        13.36 o                         
  -1   8   7       1702.14       1816.45        19.78 o                         
   0   8   7          5.05          3.78         4.87 o                         
   1   8   7       5895.76       6100.34        52.44 o                         
   2   8   7       2330.76       2322.20        26.89 o                         
   3   8   7        332.09        331.39        12.65 o                         
   4   8   7       1392.83       1368.87        26.68 o                         
   5   8   7        602.12        588.74        24.16 o                         
   6   8   7          1.47         22.33        16.63 o                         
   7   8   7         90.45        129.28        28.72 o                         
  -8   9   7         37.88         80.39        19.84 o                         
  -7   9   7        810.37        801.19        32.12 o                         
  -6   9   7        151.36        164.72        10.63 o                         
  -5   9   7       1123.81       1070.46        18.45 o                         
  -4   9   7       1999.11       2007.26        24.82 o                         
  -3   9   7       2896.35       2905.35        33.02 o                         
  -2   9   7       2997.24       2904.82        31.58 o                         
  -1   9   7       3339.74       3392.12        33.74 o                         
   0   9   7       3744.74       3912.64        36.92 o                         
   1   9   7         87.10        107.48         8.14 o                         
   2   9   7       1837.73       1784.53        28.46 o                         
   3   9   7       1766.82       1727.84        26.89 o                         
   4   9   7         16.58         25.86        11.15 o                         
   5   9   7        408.05        434.47        18.95 o                         
   6   9   7        646.42        718.53        28.72 o                         
   7   9   7         19.50         36.64        35.93 o                         
  -8  10   7         51.03         -7.25        37.32 o                         
  -7  10   7         21.39         29.63        13.08 o                         
  -6  10   7         79.99         76.48         9.82 o                         
  -5  10   7         51.98         61.72         8.26 o                         
  -4  10   7        211.09        217.59        11.44 o                         
  -3  10   7         27.63         20.80         6.56 o                         
  -2  10   7        962.32        921.64        14.36 o                         
  -1  10   7        280.18        320.45        12.49 o                         
   0  10   7        622.57        627.55        13.72 o                         
   1  10   7        518.34        504.72        13.59 o                         
   2  10   7        230.17        258.92        10.87 o                         
   3  10   7        630.32        594.49        20.21 o                         
   4  10   7          0.67         11.20        11.43 o                         
   5  10   7        776.28        844.48        27.90 o                         
   6  10   7         19.16         41.63        19.70 o                         
  -7  11   7        122.32        129.03        13.99 o                         
  -6  11   7       1293.58       1258.95        23.87 o                         
  -5  11   7         30.04         27.19         9.34 o                         
  -4  11   7        165.03        166.24        11.11 o                         
  -3  11   7         44.60         40.98         7.66 o                         
  -2  11   7         10.95         10.16         5.46 o                         
  -1  11   7        219.36        222.74        10.55 o                         
   0  11   7        586.69        605.77        14.54 o                         
   1  11   7       1089.14       1033.93        18.09 o                         
   2  11   7        246.22        250.63        10.90 o                         
   3  11   7         70.31         83.54        11.81 o                         
   4  11   7        372.17        378.46        24.03 o                         
   5  11   7        159.28        143.23        16.87 o                         
   6  11   7         48.77         22.64        23.01 o                         
  -7  12   7         54.02         88.50        14.53 o                         
  -6  12   7        371.26        380.77        18.51 o                         
  -5  12   7        448.95        465.97        16.38 o                         
  -4  12   7        858.75        841.97        23.29 o                         
  -3  12   7        158.96        150.40        12.67 o                         
  -2  12   7       1351.31       1351.13        20.78 o                         
  -1  12   7        187.90        166.31         9.13 o                         
   0  12   7        151.60        183.52         9.81 o                         
   1  12   7        803.36        811.25        17.15 o                         
   2  12   7         66.28         60.96         8.98 o                         
   3  12   7       1155.44       1075.59        21.96 o                         
   4  12   7        409.48        384.39        19.36 o                         
   5  12   7         44.05         57.65        19.05 o                         
   6  12   7          7.56         39.81        27.66 o                         
  -7  13   7        209.61        216.94        19.68 o                         
  -6  13   7         13.23        -12.01        12.01 o                         
  -5  13   7         23.49         20.79        11.47 o                         
  -4  13   7        186.90        231.43        15.21 o                         
  -3  13   7       1256.97       1186.38        29.13 o                         
  -2  13   7         48.40         43.25         7.46 o                         
  -1  13   7         64.90         86.06         8.92 o                         
   0  13   7        639.78        674.91        17.76 o                         
   1  13   7         30.64         43.68         8.76 o                         
   2  13   7        807.01        823.32        21.48 o                         
   3  13   7        274.59        253.73        13.91 o                         
   4  13   7         97.83         97.43        17.14 o                         
   5  13   7         89.86         51.98        21.87 o                         
  -6  14   7         51.09         35.39        15.77 o                         
  -5  14   7         83.99         70.54        12.45 o                         
  -4  14   7          2.71         10.62        13.36 o                         
  -3  14   7         16.73          0.68        10.69 o                         
  -2  14   7        200.51        182.12        10.00 o                         
  -1  14   7         34.75         62.09         8.73 o                         
   0  14   7          0.04          4.01         8.37 o                         
   1  14   7        623.24        563.73        17.59 o                         
   2  14   7         21.17         40.44         9.98 o                         
   3  14   7          9.65          5.16        10.49 o                         
   4  14   7        123.58        124.60        17.69 o                         
   5  14   7         24.66         96.67        30.88 o                         
  -6  15   7        313.05        304.09        24.41 o                         
  -5  15   7        131.87        135.65        15.52 o                         
  -4  15   7        429.61        427.71        19.27 o                         
  -3  15   7        267.24        265.07        14.59 o                         
  -2  15   7        150.50        135.29        10.45 o                         
  -1  15   7        718.08        712.27        19.30 o                         
   0  15   7        714.99        745.72        20.08 o                         
   1  15   7        537.19        493.03        17.60 o                         
   2  15   7        916.55        916.78        23.36 o                         
   3  15   7        399.09        395.28        20.62 o                         
   4  15   7         16.99         36.03        21.66 o                         
   5  15   7          5.44        -30.40        31.28 o                         
  -5  16   7        531.71        542.33        36.06 o                         
  -4  16   7          2.82         -1.28        18.60 o                         
  -3  16   7        621.09        592.39        23.12 o                         
  -2  16   7        725.35        760.12        22.55 o                         
  -1  16   7          1.30          3.11        10.60 o                         
   0  16   7        789.07        760.27        22.24 o                         
   1  16   7        901.59        917.12        24.04 o                         
   2  16   7        220.40        222.04        15.90 o                         
   3  16   7         76.05         65.06        17.80 o                         
   4  16   7        160.16        166.11        32.88 o                         
  -4  17   7          1.01        -17.36        17.36 o                         
  -3  17   7         13.24         59.17        17.98 o                         
  -2  17   7        152.88        137.41        12.97 o                         
  -1  17   7        194.86        195.87        13.69 o                         
   0  17   7          0.15         21.39        12.81 o                         
   1  17   7         21.94         26.78        13.72 o                         
   2  17   7         20.95         43.61        15.80 o                         
   3  17   7         46.92         80.95        22.02 o                         
  -4  18   7         14.64         14.39        18.99 o                         
  -3  18   7         94.81        104.50        15.05 o                         
  -2  18   7         30.83         64.66        22.74 o                         
  -1  18   7         71.65         86.17        15.90 o                         
   0  18   7         22.75         24.61        16.35 o                         
   1  18   7        160.94        179.64        18.71 o                         
   2  18   7         44.64         73.30        23.37 o                         
   3  18   7          6.16         66.46        36.24 o                         
  -2  19   7         55.38         32.53        17.97 o                         
  -1  19   7        143.11        104.16        18.67 o                         
   0  19   7        129.63        146.13        22.57 o                         
   1  19   7         81.39         96.48        38.46 o                         
  -9   0   8         48.26         90.99        30.44 o                         
  -8   0   8         47.38         88.41        16.84 o                         
  -7   0   8        127.50        110.77        11.46 o                         
  -6   0   8       3624.10       3628.55        46.74 o                         
  -5   0   8        158.26        153.98        12.72 o                         
  -4   0   8       1842.78       1853.32        25.96 o                         
  -3   0   8       6318.96       6145.75        66.13 o                         
  -2   0   8      11103.73      11609.86       128.78 o                         
  -1   0   8        741.41        726.97        17.55 o                         
   0   0   8      40664.82      43062.08       516.49 o                         
   1   0   8      13849.84      14676.10       167.15 o                         
   2   0   8        896.54       1070.65        28.84 o                         
   3   0   8       4405.95       4184.22        53.92 o                         
   4   0   8       1067.35       1032.11        26.31 o                         
   5   0   8       1236.00       1161.14        30.75 o                         
   6   0   8       1315.54       1347.51        36.98 o                         
   7   0   8        449.24        495.48        32.97 o                         
  -9   1   8          0.67         -2.30        20.39 o                         
  -8   1   8        228.76        247.46        11.27 o                         
  -7   1   8        103.43        121.79         8.32 o                         
  -6   1   8        643.50        656.52        13.22 o                         
  -5   1   8        894.82        880.21        12.63 o                         
  -4   1   8        310.33        286.73         7.25 o                         
  -3   1   8        333.68        360.76         7.50 o                         
  -2   1   8       3852.33       4059.22        33.78 o                         
  -1   1   8         44.38         72.25         4.39 o                         
   0   1   8         99.97        131.86         6.19 o                         
   1   1   8       4288.32       4263.84        38.11 o                         
   2   1   8       1380.92       1308.20        19.31 o                         
   3   1   8          3.73          2.85         6.18 o                         
   4   1   8        117.15        122.77         9.16 o                         
   5   1   8        946.79        906.29        20.45 o                         
   6   1   8        406.29        401.25        16.36 o                         
   7   1   8         28.22         51.20        15.14 o                         
  -9   2   8         17.14         10.01        21.91 o                         
  -8   2   8          4.25         34.35        11.01 o                         
  -7   2   8         56.52         64.48         7.18 o                         
  -6   2   8         63.68         70.08         5.79 o                         
  -5   2   8        472.48        458.57        12.36 o                         
  -4   2   8        142.70        160.31         7.44 o                         
  -3   2   8        442.36        449.90         9.65 o                         
  -2   2   8        347.59        329.47         9.10 o                         
   0   2   8         24.15         27.28         4.40 o                         
   1   2   8         72.77        331.43        37.16 o                         
   2   2   8        437.48        478.00        12.29 o                         
   3   2   8         65.24         64.45         8.29 o                         
   4   2   8          4.57          1.26         8.45 o                         
   5   2   8         35.23         31.19         9.70 o                         
   6   2   8         21.16         34.35        11.23 o                         
   7   2   8          0.24          8.43        14.18 o                         
  -9   3   8          8.16         18.65        35.83 o                         
  -8   3   8        717.74        727.79        23.71 o                         
  -7   3   8       1896.37       1882.85        30.18 o                         
  -6   3   8         37.70         26.85         7.39 o                         
  -5   3   8        715.72        710.70        14.88 o                         
  -4   3   8        915.89        846.99        13.90 o                         
  -3   3   8         45.12         34.56         5.12 o                         
  -2   3   8       4420.84       4567.53        44.98 o                         
  -1   3   8       7688.12       7794.44        60.86 o                         
   0   3   8       2324.17       2579.11        27.20 o                         
   1   3   8       1324.68       1241.39        15.72 o                         
   2   3   8       1147.87       1150.83        16.15 o                         
   3   3   8          1.07          4.83         7.05 o                         
   4   3   8          7.54          2.51         8.17 o                         
   5   3   8       1251.57       1251.32        23.83 o                         
   6   3   8        325.07        341.01        17.41 o                         
   7   3   8        257.53        273.80        19.07 o                         
  -8   4   8        294.29        317.60        24.20 o                         
  -7   4   8        314.48        340.96        15.84 o                         
  -6   4   8       3606.27       3598.22        42.75 o                         
  -5   4   8        333.95        340.19        11.49 o                         
  -4   4   8        113.52        102.30         6.61 o                         
  -3   4   8       1517.20       1248.87        19.74 o                         
  -2   4   8       4231.06       4253.15        42.49 o                         
  -1   4   8        230.50        217.92         6.80 o                         
   0   4   8       1446.86       1249.38        16.70 o                         
   1   4   8       4967.65       4931.54        45.13 o                         
   2   4   8        442.74        490.02        11.86 o                         
   3   4   8       2726.05       2620.80        28.83 o                         
   4   4   8          7.82         14.80         7.48 o                         
   5   4   8        537.49        483.62        16.83 o                         
   6   4   8        302.10        298.10        16.05 o                         
   7   4   8        331.79        389.31        24.70 o                         
  -8   5   8          0.09         -5.93        15.30 o                         
  -7   5   8        180.73        168.07        11.52 o                         
  -6   5   8        113.48        115.39         9.67 o                         
  -5   5   8         77.03         76.83         6.71 o                         
  -4   5   8         12.66         13.23         6.90 o                         
  -3   5   8       1668.97       1766.93        26.75 o                         
  -2   5   8          4.21          7.86         4.50 o                         
  -1   5   8        100.76        138.59         6.38 o                         
   0   5   8         83.41        108.04         5.86 o                         
   1   5   8       1561.85       1640.38        20.99 o                         
   2   5   8          6.18          4.33         5.36 o                         
   3   5   8          3.01         -5.50         6.56 o                         
   4   5   8        206.43        213.24         9.98 o                         
   5   5   8        308.32        312.32        15.62 o                         
   6   5   8        128.82        137.18        16.95 o                         
   7   5   8         45.57         40.28        19.25 o                         
  -8   6   8        455.12        423.03        20.33 o                         
  -7   6   8        230.94        227.29        12.23 o                         
  -6   6   8        122.67        152.16         9.21 o                         
  -5   6   8        366.43        350.18        14.55 o                         
  -4   6   8         62.72         74.68        10.55 o                         
  -3   6   8        204.90        166.61        11.55 o                         
  -2   6   8        253.21        276.46        11.22 o                         
  -1   6   8          9.78         65.53         9.49 o                         
   0   6   8       2336.69       2332.89        25.26 o                         
   1   6   8        675.83        682.99        14.65 o                         
   2   6   8        475.58        507.36        12.84 o                         
   3   6   8       1925.15       1876.41        23.78 o                         
   4   6   8        137.33        147.78         9.40 o                         
   5   6   8        228.93        255.15        16.67 o                         
   6   6   8        512.40        549.04        25.52 o                         
   7   6   8        289.30        332.51        44.61 o                         
  -8   7   8        251.55        254.26        19.10 o                         
  -7   7   8       1112.33       1066.25        22.41 o                         
  -6   7   8        611.14        565.69        15.16 o                         
  -5   7   8        677.51        673.89        22.21 o                         
  -4   7   8       1857.50       1766.49        29.75 o                         
  -3   7   8         16.50         19.85         8.08 o                         
  -2   7   8       4950.46       4834.41        46.74 o                         
  -1   7   8       6135.25       6257.98        49.71 o                         
   0   7   8        911.63        991.90        14.85 o                         
   1   7   8       2347.17       2265.43        28.06 o                         
   2   7   8       7645.88       7451.16        62.77 o                         
   3   7   8          1.10         -6.13         7.42 o                         
   4   7   8        390.02        404.80        22.36 o                         
   5   7   8       1123.63       1084.92        27.82 o                         
   6   7   8        316.98        299.20        19.86 o                         
   7   7   8        114.61        165.16        27.95 o                         
  -8   8   8          4.19        -19.69        19.69 o                         
  -7   8   8        131.89        147.21        14.87 o                         
  -6   8   8       1165.51       1127.24        20.00 o                         
  -5   8   8        690.85        624.47        21.82 o                         
  -4   8   8       1102.70       1068.82        23.12 o                         
  -3   8   8       1631.77       1565.95        23.67 o                         
  -2   8   8       1545.80       1589.61        20.87 o                         
  -1   8   8       2228.23       2639.22        26.65 o                         
   0   8   8       1855.07       1906.25        23.83 o                         
   1   8   8       4184.44       4387.70        39.40 o                         
   2   8   8         43.37         49.75         8.89 o                         
   3   8   8         71.46         70.46         7.13 o                         
   4   8   8         15.61         11.12        10.68 o                         
   5   8   8        855.26        844.08        26.50 o                         
   6   8   8        268.95        325.45        27.75 o                         
   7   8   8        103.81        155.44        34.93 o                         
  -8   9   8          0.53         -4.93        18.56 o                         
  -7   9   8         92.64         84.68        18.30 o                         
  -6   9   8        106.32        103.86        14.08 o                         
  -5   9   8        603.80        579.93        21.59 o                         
  -4   9   8        436.10        452.38        18.09 o                         
  -3   9   8          3.11          1.26         5.61 o                         
  -2   9   8          2.33          3.71         6.18 o                         
  -1   9   8        414.78        436.14        11.91 o                         
   0   9   8         85.64         99.53         8.26 o                         
   1   9   8         23.27         54.11         6.59 o                         
   2   9   8       1662.58       1577.54        23.32 o                         
   3   9   8        246.78        239.84        10.19 o                         
   4   9   8         16.98         16.81        11.52 o                         
   5   9   8        305.59        326.53        17.52 o                         
   6   9   8          1.31         -0.43        17.08 o                         
  -7  10   8        392.65        385.91        19.67 o                         
  -6  10   8        277.43        257.40        17.31 o                         
  -5  10   8        377.61        406.91        19.61 o                         
  -4  10   8        202.20        199.01        14.34 o                         
  -3  10   8       1894.32       1845.28        25.91 o                         
  -2  10   8        381.40        384.70        23.70 o                         
  -1  10   8         16.82         25.36         5.80 o                         
   0  10   8       1820.17       1905.36        22.90 o                         
   1  10   8       1682.98       1570.09        22.42 o                         
   2  10   8          0.67         11.45         8.10 o                         
   3  10   8        436.99        415.23        12.72 o                         
   4  10   8         70.88         85.52        13.15 o                         
   5  10   8          2.51          3.52        15.09 o                         
   6  10   8        358.18        463.65        29.68 o                         
  -7  11   8        156.20        129.94        22.91 o                         
  -6  11   8         24.23         41.95        15.03 o                         
  -5  11   8         12.01          8.22        12.83 o                         
  -4  11   8        918.28        868.14        21.21 o                         
  -3  11   8          4.20         -0.72         8.54 o                         
  -2  11   8        809.48        755.36        15.85 o                         
  -1  11   8        807.94        846.11        16.84 o                         
   0  11   8        111.47        120.13         8.40 o                         
   1  11   8        766.94        782.55        16.73 o                         
   2  11   8        619.00        622.91        18.66 o                         
   3  11   8        140.19        131.29         8.91 o                         
   4  11   8          2.76         10.95        13.04 o                         
   5  11   8        863.89        926.65        31.52 o                         
   6  11   8        100.67        104.01        29.26 o                         
  -7  12   8          5.72         11.83        26.60 o                         
  -6  12   8        258.39        242.32        20.55 o                         
  -5  12   8         19.52         10.83        11.02 o                         
  -4  12   8          3.71          3.17         9.82 o                         
  -3  12   8        174.51        148.14        10.33 o                         
  -2  12   8        636.86        582.61        16.54 o                         
  -1  12   8        553.09        574.38        19.50 o                         
   0  12   8         12.50         18.82         7.61 o                         
   1  12   8        677.30        649.27        16.51 o                         
   2  12   8        130.91        136.59        10.83 o                         
   3  12   8          1.55         -1.28         8.06 o                         
   4  12   8          3.41         -7.23        13.72 o                         
   5  12   8        139.04        116.11        20.98 o                         
   6  12   8        295.98        262.09        32.55 o                         
  -6  13   8         84.13         80.59        19.25 o                         
  -5  13   8        244.38        233.81        15.44 o                         
  -4  13   8        591.40        588.54        22.14 o                         
  -3  13   8        126.35        131.91        12.48 o                         
  -2  13   8         77.97         86.49         7.98 o                         
  -1  13   8        605.15        586.12        16.00 o                         
   0  13   8         60.24         53.47         8.99 o                         
   1  13   8        717.30        654.88        18.25 o                         
   2  13   8       1052.91        972.07        21.80 o                         
   3  13   8         83.89         86.95         9.57 o                         
   4  13   8        124.59        176.36        18.31 o                         
   5  13   8         86.16        104.99        29.57 o                         
  -6  14   8        182.15        234.26        24.24 o                         
  -5  14   8        245.86        233.99        16.37 o                         
  -4  14   8         16.64         27.56        11.19 o                         
  -3  14   8       1718.99       1664.09        37.21 o                         
  -2  14   8        243.62        236.26        11.02 o                         
  -1  14   8         74.72         99.66         9.50 o                         
   0  14   8        383.06        420.26        14.48 o                         
   1  14   8        133.36        136.73        11.01 o                         
   2  14   8        241.72        265.00        14.40 o                         
   3  14   8        542.20        530.01        19.38 o                         
   4  14   8        252.01        283.29        21.27 o                         
   5  14   8          0.13         20.24        31.26 o                         
  -6  15   8         63.61         48.52        17.48 o                         
  -5  15   8         29.94          4.83        13.15 o                         
  -4  15   8         85.67        118.29        16.74 o                         
  -3  15   8         55.42         46.74        12.01 o                         
  -2  15   8        771.36        693.23        22.83 o                         
  -1  15   8        577.99        589.04        18.16 o                         
   0  15   8         69.26         97.72        11.35 o                         
   1  15   8        100.78        126.72        12.26 o                         
   2  15   8        302.55        325.63        18.68 o                         
   3  15   8        105.83        105.22        14.41 o                         
   4  15   8         14.49         12.68        22.80 o                         
  -5  16   8        213.41        160.61        16.44 o                         
  -4  16   8         42.00         29.15        15.21 o                         
  -3  16   8        184.96        173.90        15.30 o                         
  -2  16   8         11.23         10.83        11.44 o                         
  -1  16   8         20.66         55.76        10.97 o                         
   0  16   8        862.64        858.02        23.75 o                         
   1  16   8          6.91         17.30        11.79 o                         
   2  16   8         63.16         64.56        13.38 o                         
   3  16   8         52.17         67.63        16.01 o                         
   4  16   8        194.11        214.36        56.47 o                         
  -4  17   8        149.15        145.71        19.03 o                         
  -3  17   8         12.22         12.46        19.12 o                         
  -2  17   8        254.87        261.51        14.88 o                         
  -1  17   8        251.01        266.49        14.90 o                         
   0  17   8         77.63         76.69        15.26 o                         
   1  17   8         79.98         78.38        15.65 o                         
   2  17   8        405.65        380.71        20.23 o                         
   3  17   8        114.41        147.34        44.64 o                         
  -3  18   8        280.53        299.79        21.28 o                         
  -2  18   8         36.70         20.15        15.13 o                         
  -1  18   8         87.26        105.64        18.99 o                         
   0  18   8        223.90        248.89        18.45 o                         
   1  18   8        110.03        122.21        19.75 o                         
   2  18   8          2.97          3.19        23.73 o                         
  -2  19   8         67.63         74.93        19.20 o                         
  -1  19   8         17.91         39.35        22.00 o                         
   0  19   8         24.25         19.89        23.72 o                         
   1  19   8         54.66         47.89        31.35 o                         
  -9   1   9        114.64        108.72        29.42 o                         
  -8   1   9        301.75        331.60        15.27 o                         
  -7   1   9         73.53         85.89         8.25 o                         
  -6   1   9        825.08        801.00        13.44 o                         
  -5   1   9       1561.07       1547.09        17.26 o                         
  -4   1   9        660.93        685.29        10.47 o                         
  -3   1   9        335.60        294.45         7.50 o                         
  -2   1   9       2725.86       2759.89        26.26 o                         
  -1   1   9        541.42        709.04        11.27 o                         
   0   1   9       2778.18       3137.82        34.44 o                         
   1   1   9       4173.57       3994.25        38.38 o                         
   2   1   9       1171.49       1141.38        18.64 o                         
   3   1   9         76.63         76.92         8.15 o                         
   4   1   9        675.57        641.40        18.56 o                         
   5   1   9        519.98        512.05        17.09 o                         
   6   1   9          4.46          9.07        12.64 o                         
   7   1   9        187.76        218.37        17.92 o                         
  -8   2   9         13.58         -9.39        11.26 o                         
  -7   2   9        862.77        878.65        20.16 o                         
  -6   2   9       1300.94       1247.91        20.58 o                         
  -5   2   9       2325.72       2380.85        27.79 o                         
  -4   2   9       3045.85       3021.22        37.85 o                         
  -3   2   9       2325.76       2146.88        23.93 o                         
  -2   2   9       1898.95       2013.90        19.93 o                         
  -1   2   9      14996.45      15366.05       149.73 o                         
   0   2   9       4596.56       4612.19        52.27 o                         
   1   2   9       3060.75       3339.92        30.61 o                         
   2   2   9       3084.11       3124.06        32.02 o                         
   3   2   9       1712.45       1693.95        24.76 o                         
   4   2   9        198.20        205.65        12.28 o                         
   5   2   9        112.19        107.20        12.04 o                         
   6   2   9       1151.50       1141.16        29.10 o                         
   7   2   9        110.55        122.22        19.69 o                         
  -8   3   9        193.28        203.80        15.44 o                         
  -7   3   9        111.42        109.87        10.88 o                         
  -6   3   9        147.78        157.19         9.32 o                         
  -5   3   9         16.71         16.02         6.74 o                         
  -4   3   9        236.83        242.22         8.73 o                         
  -3   3   9         14.32         18.11         4.39 o                         
  -2   3   9          4.61          4.33         3.09 o                         
  -1   3   9        436.41        462.84         9.82 o                         
   0   3   9        145.58        107.81         6.65 o                         
   1   3   9        816.67        736.23        12.83 o                         
   2   3   9        486.16        463.98        13.15 o                         
   3   3   9        434.71        448.34        16.54 o                         
   4   3   9        502.10        468.60        17.62 o                         
   5   3   9        104.22        125.92        13.85 o                         
   6   3   9        369.78        406.39        22.43 o                         
   7   3   9        140.13        115.72        20.29 o                         
  -8   4   9         88.29        109.22        14.71 o                         
  -7   4   9         81.75         90.88        10.56 o                         
  -6   4   9        368.53        367.33        13.40 o                         
  -5   4   9        120.79        131.90         8.44 o                         
  -4   4   9         12.65          7.98         6.64 o                         
  -3   4   9        290.86        236.51         7.97 o                         
  -2   4   9         85.18         92.62         6.66 o                         
  -1   4   9        869.21       1137.02        15.10 o                         
   0   4   9        948.89        983.63        14.75 o                         
   1   4   9         39.42         76.63         5.82 o                         
   2   4   9        503.37        474.36        13.58 o                         
   3   4   9        145.37        156.63         9.95 o                         
   4   4   9        422.20        390.81        13.35 o                         
   5   4   9          5.31         15.36         9.55 o                         
   6   4   9        311.00        332.30        16.60 o                         
   7   4   9          3.51          8.70        21.73 o                         
  -8   5   9       1440.19       1383.58        32.01 o                         
  -7   5   9         17.69          4.98         9.67 o                         
  -6   5   9       1193.63       1209.10        20.58 o                         
  -5   5   9        975.57        900.19        23.52 o                         
  -4   5   9        807.24        760.78        18.50 o                         
  -3   5   9         21.43          8.83         7.31 o                         
  -2   5   9       3030.73       2879.35        30.65 o                         
  -1   5   9        377.06        402.31         9.25 o                         
   0   5   9        174.69        187.73         7.76 o                         
   1   5   9       4115.85       3782.27        37.86 o                         
   2   5   9        489.55        437.28        12.87 o                         
   3   5   9       1568.05       1562.33        21.96 o                         
   4   5   9        312.84        327.94        17.06 o                         
   5   5   9        381.92        396.50        13.79 o                         
   6   5   9         60.79         55.03        17.12 o                         
   7   5   9        402.80        375.82        29.11 o                         
  -8   6   9          3.86         -2.32        14.87 o                         
  -7   6   9        717.15        700.15        19.41 o                         
  -6   6   9       1364.20       1379.94        21.03 o                         
  -5   6   9        297.04        305.95        22.65 o                         
  -4   6   9        612.71        558.44        18.74 o                         
  -3   6   9        972.92        865.80        20.45 o                         
  -2   6   9        510.11        547.63        12.28 o                         
  -1   6   9       1776.65       1812.78        19.41 o                         
   0   6   9       2564.33       2639.59        28.20 o                         
   1   6   9       1477.52       1545.38        21.74 o                         
   2   6   9       3175.13       3234.46        32.06 o                         
   3   6   9        646.00        622.19        15.52 o                         
   4   6   9         65.39         46.32         8.18 o                         
   5   6   9        589.02        582.68        25.99 o                         
   6   6   9        272.24        253.15        20.05 o                         
   7   6   9          0.10          3.94        27.86 o                         
  -8   7   9         57.50         63.21        25.77 o                         
  -7   7   9         32.12         26.70        10.09 o                         
  -6   7   9         32.53         36.39        11.23 o                         
  -5   7   9         12.60         14.68        10.45 o                         
  -4   7   9          3.84         -6.95         8.22 o                         
  -3   7   9        190.80        179.64        11.71 o                         
  -2   7   9        109.36        141.73         8.20 o                         
  -1   7   9         33.49        125.15         9.14 o                         
   0   7   9        325.81        346.12        10.68 o                         
   1   7   9        361.16        346.87        12.58 o                         
   2   7   9         36.97         45.15         7.51 o                         
   3   7   9         70.53         65.18         7.80 o                         
   4   7   9        161.67        182.54        15.67 o                         
   5   7   9        144.83        145.84        15.11 o                         
   6   7   9        109.54         94.29        19.45 o                         
   7   7   9          2.51         -2.48        32.32 o                         
  -8   8   9         62.01         21.83        20.70 o                         
  -7   8   9        820.11        793.44        29.28 o                         
  -6   8   9         41.09         43.73        14.62 o                         
  -5   8   9        326.61        283.15        14.47 o                         
  -4   8   9        684.70        684.95        21.20 o                         
  -3   8   9       1877.94       1877.05        32.01 o                         
  -2   8   9        170.03        179.74         9.51 o                         
  -1   8   9       4224.83       4527.04        39.33 o                         
   0   8   9       1818.74       1974.40        23.94 o                         
   1   8   9         90.89        127.18         8.11 o                         
   2   8   9       4702.30       4590.74        47.94 o                         
   3   8   9        695.81        651.52        15.74 o                         
   4   8   9         14.62         21.42        12.33 o                         
   5   8   9         98.36        108.32        14.85 o                         
   6   8   9        359.91        383.15        22.97 o                         
  -8   9   9        207.40        214.20        32.08 o                         
  -7   9   9         44.19         18.00        18.33 o                         
  -6   9   9        542.39        606.30        22.95 o                         
  -5   9   9       1243.82       1202.39        27.23 o                         
  -4   9   9        220.63        229.79        14.45 o                         
  -3   9   9        551.79        525.72        13.68 o                         
  -2   9   9       2776.14       2670.51        32.22 o                         
  -1   9   9        674.04        638.95        13.09 o                         
   0   9   9        316.42        337.69        11.37 o                         
   1   9   9       5422.60       5386.84        51.35 o                         
   2   9   9       1352.36       1298.01        21.75 o                         
   3   9   9          1.19         -3.34         7.36 o                         
   4   9   9         16.15         34.22        13.97 o                         
   5   9   9        891.04        987.88        31.09 o                         
   6   9   9         27.35         50.86        19.85 o                         
  -7  10   9         20.76         48.66        24.19 o                         
  -6  10   9        239.17        222.57        16.51 o                         
  -5  10   9        349.33        334.46        17.04 o                         
  -4  10   9         56.65         45.16        11.71 o                         
  -3  10   9          2.98         15.68         7.31 o                         
  -2  10   9        112.73        108.61         9.52 o                         
  -1  10   9        374.41        456.81        16.33 o                         
   0  10   9         94.26        105.89         8.01 o                         
   1  10   9         76.84        196.83        13.42 o                         
   2  10   9        134.98        120.36        10.27 o                         
   3  10   9        169.46        172.24         9.87 o                         
   4  10   9         28.20         36.62        13.83 o                         
   5  10   9         30.11         34.03        16.87 o                         
   6  10   9        223.17        268.87        28.29 o                         
  -7  11   9          5.78          2.90        25.27 o                         
  -6  11   9        148.81        141.30        16.78 o                         
  -5  11   9         32.55         13.49        13.38 o                         
  -4  11   9         27.86         37.44        15.60 o                         
  -3  11   9        124.25        171.02        11.05 o                         
  -2  11   9       1763.81       1681.95        25.08 o                         
  -1  11   9        722.59        727.24        16.07 o                         
   0  11   9        256.51        253.72        10.91 o                         
   1  11   9         66.21         63.81         8.96 o                         
   2  11   9          1.36         -2.74         9.49 o                         
   3  11   9         53.76         55.17        12.18 o                         
   4  11   9         18.96         22.37        14.53 o                         
   5  11   9        131.55        188.15        19.65 o                         
   6  11   9         14.84         26.13        40.48 o                         
  -7  12   9        441.92        496.54        34.74 o                         
  -6  12   9        526.05        521.40        24.73 o                         
  -5  12   9        272.24        263.60        18.19 o                         
  -4  12   9        120.49        146.19        16.20 o                         
  -3  12   9        549.17        534.72        16.97 o                         
  -2  12   9          4.60         20.49         8.41 o                         
  -1  12   9        173.51        177.24         9.54 o                         
   0  12   9        260.87        294.04        12.09 o                         
   1  12   9        189.36        191.11        10.74 o                         
   2  12   9       1401.51       1345.97        25.97 o                         
   3  12   9        240.65        227.99        12.40 o                         
   4  12   9        336.12        316.54        18.22 o                         
   5  12   9        335.34        302.80        24.71 o                         
  -6  13   9        211.46        220.19        22.33 o                         
  -5  13   9        699.10        652.68        27.42 o                         
  -4  13   9        333.85        334.69        15.40 o                         
  -3  13   9        119.80        132.13        11.52 o                         
  -2  13   9       1634.86       1539.69        37.15 o                         
  -1  13   9         84.38        118.17         9.40 o                         
   0  13   9         71.54         82.55         9.44 o                         
   1  13   9        426.02        417.28        14.60 o                         
   2  13   9         54.32         48.36        10.83 o                         
   3  13   9         48.06         54.28        10.30 o                         
   4  13   9         34.02         62.51        19.07 o                         
   5  13   9         18.97         24.22        30.98 o                         
  -6  14   9         10.98        -12.23        24.07 o                         
  -5  14   9         34.20         13.52        19.40 o                         
  -4  14   9         14.69          7.06        11.17 o                         
  -3  14   9         79.82         68.27        11.68 o                         
  -2  14   9         61.22         56.93         8.37 o                         
  -1  14   9         99.14        119.23        10.50 o                         
   0  14   9         43.44         59.78        10.19 o                         
   1  14   9        169.19        239.65        12.39 o                         
   2  14   9         30.42         13.79        10.71 o                         
   3  14   9         15.31         16.59        10.83 o                         
   4  14   9          0.45          6.68        19.53 o                         
  -5  15   9        173.81        169.27        14.61 o                         
  -4  15   9         31.42         28.37        12.59 o                         
  -3  15   9        513.64        522.58        28.17 o                         
  -2  15   9       1532.35       1516.27        23.84 o                         
  -1  15   9        100.57        110.59        11.01 o                         
   0  15   9        528.62        519.44        18.16 o                         
   1  15   9       1024.23       1004.29        24.13 o                         
   2  15   9         90.99        118.52        13.24 o                         
   3  15   9         66.46         77.96        13.38 o                         
   4  15   9        386.56        469.56        63.72 o                         
  -5  16   9         14.65        -19.92        19.92 o                         
  -4  16   9         81.46         87.53        18.76 o                         
  -3  16   9        335.40        344.71        18.90 o                         
  -2  16   9         70.99         66.40        10.78 o                         
  -1  16   9        190.05        207.52        13.54 o                         
   0  16   9        293.70        318.86        16.91 o                         
   1  16   9         20.69         28.32        13.23 o                         
   2  16   9        414.33        430.23        19.07 o                         
   3  16   9        282.59        325.83        57.59 o                         
  -4  17   9          8.26          4.79        19.38 o                         
  -3  17   9        123.72        104.83        17.95 o                         
  -2  17   9        123.07        109.12        15.80 o                         
  -1  17   9          1.43         -3.06        14.11 o                         
   0  17   9         20.78         31.97        15.31 o                         
   1  17   9        117.20        116.44        18.21 o                         
   2  17   9          2.02          9.76        18.19 o                         
   3  17   9         59.00        108.31        37.70 o                         
  -3  18   9        110.79        151.76        29.12 o                         
  -2  18   9          2.08          8.45        15.76 o                         
  -1  18   9         21.74         39.19        16.71 o                         
   0  18   9        124.30        125.56        18.84 o                         
   1  18   9         80.61        119.73        23.48 o                         
   2  18   9         17.54         48.42        41.48 o                         
  -1  19   9         28.18         60.38        29.42 o                         
  -8   0  10        291.19        344.92        22.82 o                         
  -7   0  10       1447.72       1365.15        27.66 o                         
  -6   0  10          2.78         -4.32         7.23 o                         
  -5   0  10       2531.74       2604.98        35.05 o                         
  -4   0  10       1454.73       1355.65        32.47 o                         
  -3   0  10       1815.33       1777.84        27.42 o                         
  -2   0  10       4680.75       4492.38        58.78 o                         
  -1   0  10         72.76         63.04         8.01 o                         
   0   0  10        636.48        775.77        21.29 o                         
   1   0  10        471.97        401.17        17.72 o                         
   2   0  10       5145.77       5121.20        69.49 o                         
   3   0  10         41.57         54.41        11.65 o                         
   4   0  10        711.60        684.06        26.41 o                         
   5   0  10        248.99        254.67        19.26 o                         
   6   0  10        442.62        492.43        39.13 o                         
   7   0  10          3.77        -12.73        26.23 o                         
  -8   1  10         54.80         65.33        13.55 o                         
  -7   1  10        162.29        162.63         8.08 o                         
  -6   1  10        275.04        277.49         9.70 o                         
  -5   1  10          9.48         -3.13         4.44 o                         
  -4   1  10        499.49        484.97         9.24 o                         
  -3   1  10       3968.93       4058.05        36.90 o                         
  -2   1  10       2912.33       2883.79        27.96 o                         
  -1   1  10        284.12        513.26        10.24 o                         
   0   1  10       6570.04       6831.02        59.10 o                         
   1   1  10       2710.66       2695.04        29.84 o                         
   2   1  10       1026.55       1071.79        18.30 o                         
   3   1  10        505.72        460.20        18.74 o                         
   4   1  10        453.62        478.03        18.32 o                         
   5   1  10          3.84          0.23        10.87 o                         
   6   1  10        200.39        232.14        16.02 o                         
   7   1  10         66.73         73.57        20.83 o                         
  -8   2  10          0.18        -12.86        12.86 o                         
  -7   2  10        358.30        368.19        14.53 o                         
  -6   2  10         48.02         52.04         7.80 o                         
  -5   2  10        516.07        528.81        13.26 o                         
  -4   2  10        202.14        189.13         8.61 o                         
  -3   2  10        188.30        168.40         7.58 o                         
  -2   2  10        689.02        698.15        11.52 o                         
  -1   2  10        805.67        975.39        15.04 o                         
   0   2  10          1.25          0.79         4.65 o                         
   1   2  10          2.57         14.74         5.22 o                         
   2   2  10         21.86         31.36         7.31 o                         
   3   2  10        212.24        215.91        11.09 o                         
   4   2  10         29.05         22.07        10.02 o                         
   5   2  10          0.52         -1.04        12.12 o                         
   6   2  10        127.59        121.16        16.27 o                         
   7   2  10         21.73         29.23        25.23 o                         
  -8   3  10         49.64         72.18        14.85 o                         
  -7   3  10        366.45        394.34        16.19 o                         
  -6   3  10        519.76        502.18        14.78 o                         
  -5   3  10        207.55        205.77         9.31 o                         
  -4   3  10          2.56         -1.21         4.83 o                         
  -3   3  10       4850.43       4763.60        46.51 o                         
  -2   3  10       5106.41       5008.88        40.37 o                         
  -1   3  10        187.78        204.90         7.93 o                         
   0   3  10        542.16        509.09        12.07 o                         
   1   3  10       1911.64       1808.58        21.26 o                         
   2   3  10          2.27         16.77         6.27 o                         
   3   3  10        959.22        968.06        20.72 o                         
   4   3  10        747.64        758.48        21.12 o                         
   5   3  10         36.52         49.86        12.70 o                         
   6   3  10         58.80         87.46        16.33 o                         
   7   3  10        134.46        167.52        25.88 o                         
  -8   4  10        407.32        395.87        19.29 o                         
  -7   4  10       1605.72       1638.33        26.76 o                         
  -6   4  10        545.44        543.81        15.19 o                         
  -5   4  10        519.19        510.11        13.55 o                         
  -4   4  10        731.56        665.31        15.68 o                         
  -3   4  10       2840.57       2792.14        28.86 o                         
  -2   4  10          8.42          4.69         4.07 o                         
  -1   4  10       1145.24       1057.87        15.21 o                         
   0   4  10        391.59        348.06        10.57 o                         
   1   4  10        447.28        484.24        12.63 o                         
   2   4  10       1652.14       1653.53        22.73 o                         
   3   4  10        167.67        175.31        10.08 o                         
   4   4  10        397.93        390.66        36.37 o                         
   5   4  10        499.90        497.48        18.71 o                         
   6   4  10        430.90        416.49        19.17 o                         
   7   4  10         47.79         51.05        27.41 o                         
  -8   5  10         35.38         41.56        14.62 o                         
  -7   5  10        302.10        279.71        12.72 o                         
  -6   5  10         19.45         22.11         7.18 o                         
  -5   5  10        110.08        105.03        12.10 o                         
  -4   5  10         11.30          9.87         7.29 o                         
  -3   5  10       1445.74       1501.05        19.77 o                         
  -2   5  10         31.22         29.21         5.74 o                         
   0   5  10         25.35         30.37         5.66 o                         
   1   5  10         23.95         56.04         6.81 o                         
   2   5  10        460.02        480.31        14.06 o                         
   3   5  10         12.82          0.64         8.21 o                         
   4   5  10        431.91        471.23        17.04 o                         
   5   5  10         39.02         24.14        10.04 o                         
   6   5  10         29.02         25.69        18.37 o                         
   7   5  10         89.53         68.96        29.55 o                         
  -8   6  10        108.89        143.26        22.10 o                         
  -7   6  10        104.19        130.78        10.72 o                         
  -6   6  10         71.87         80.30        11.95 o                         
  -5   6  10        472.12        476.03        18.15 o                         
  -4   6  10        491.51        494.19        20.31 o                         
  -3   6  10        412.78        451.60        18.78 o                         
  -2   6  10       1249.71       1194.19        18.69 o                         
  -1   6  10        857.40        846.97        13.49 o                         
   0   6  10        104.54        102.29         7.34 o                         
   1   6  10       1357.52       1283.37        19.95 o                         
   2   6  10        985.39        957.18        17.44 o                         
   3   6  10         19.53          6.23         8.69 o                         
   4   6  10         10.46          7.44         8.70 o                         
   5   6  10        330.98        319.47        17.79 o                         
   6   6  10        140.18        133.95        19.74 o                         
  -8   7  10         31.43         23.74        23.28 o                         
  -7   7  10        367.47        375.17        19.36 o                         
  -6   7  10       1037.44       1079.41        26.56 o                         
  -5   7  10        223.89        209.75        16.37 o                         
  -4   7  10        300.28        299.45        15.09 o                         
  -3   7  10       2967.53       2950.44        41.09 o                         
  -2   7  10       2319.19       2480.28        32.00 o                         
  -1   7  10        356.24        386.98        11.59 o                         
   0   7  10       3268.42       3390.00        34.00 o                         
   1   7  10       1537.51       1504.28        21.58 o                         
   2   7  10       1009.52       1017.58        18.50 o                         
   3   7  10        409.83        387.71        19.11 o                         
   4   7  10        665.56        681.11        20.27 o                         
   5   7  10         12.34         18.42        14.88 o                         
   6   7  10        109.34         94.84        20.45 o                         
  -8   8  10          7.79        -18.45        31.02 o                         
  -7   8  10         74.49         30.15        17.08 o                         
  -6   8  10          9.06          1.92        12.30 o                         
  -5   8  10        694.39        728.89        27.58 o                         
  -4   8  10        530.87        539.69        30.34 o                         
  -3   8  10         83.83         94.15        11.28 o                         
  -2   8  10        132.24        139.38         8.93 o                         
  -1   8  10        786.38        784.78        14.64 o                         
   0   8  10        200.63        199.26        10.85 o                         
   1   8  10        124.04        137.74         9.23 o                         
   2   8  10       1816.03       1766.25        23.65 o                         
   3   8  10        150.27        159.45        10.02 o                         
   4   8  10        260.05        277.16        20.02 o                         
   5   8  10         97.18        106.45        17.41 o                         
   6   8  10        173.13        168.10        21.49 o                         
  -7   9  10         26.30         22.56        20.83 o                         
  -6   9  10        168.08        156.76        16.87 o                         
  -5   9  10         57.60         60.93        12.96 o                         
  -4   9  10        114.68        121.54        13.01 o                         
  -3   9  10         15.12         13.76        10.43 o                         
  -2   9  10        148.14        148.28         9.34 o                         
  -1   9  10         38.92        369.51        29.33 o                         
   0   9  10        786.66        843.43        17.19 o                         
   1   9  10        318.18        482.37        15.27 o                         
   2   9  10        845.07        830.37        19.99 o                         
   3   9  10          2.24         12.15         8.61 o                         
   4   9  10         26.96         40.83        16.01 o                         
   5   9  10         40.11         72.92        17.87 o                         
   6   9  10         51.93         50.22        30.57 o                         
  -7  10  10         56.98         38.77        23.66 o                         
  -6  10  10        115.78        119.84        17.49 o                         
  -5  10  10        734.01        744.59        26.38 o                         
  -4  10  10        396.32        404.02        22.36 o                         
  -3  10  10        187.93        185.84        12.86 o                         
  -2  10  10       1503.16       1503.80        23.65 o                         
  -1  10  10       3516.66       3432.78        33.88 o                         
   0  10  10       1351.75       1405.76        21.85 o                         
   1  10  10        186.65        214.24        12.29 o                         
   2  10  10        650.44        690.47        19.50 o                         
   3  10  10        150.59        156.18        10.93 o                         
   4  10  10          2.38         14.97        14.69 o                         
   5  10  10        346.61        370.27        21.89 o                         
   6  10  10        113.39        156.29        41.04 o                         
  -7  11  10          2.35        -29.28        29.28 o                         
  -6  11  10       1033.83       1019.68        35.31 o                         
  -5  11  10        539.78        528.78        22.66 o                         
  -4  11  10          5.15         30.85        17.55 o                         
  -3  11  10        567.66        534.37        15.87 o                         
  -2  11  10        699.43        704.00        18.71 o                         
  -1  11  10         26.56         38.89         7.21 o                         
   0  11  10         29.26         29.86         7.83 o                         
   1  11  10        197.40        214.35        11.11 o                         
   2  11  10        180.62        172.46        12.03 o                         
   3  11  10        562.28        543.53        17.43 o                         
   4  11  10        435.36        424.65        28.98 o                         
   5  11  10         62.32         99.78        22.27 o                         
  -7  12  10          0.40        -58.25        58.25 o                         
  -6  12  10          2.01         -7.77        24.06 o                         
  -5  12  10        222.35        201.57        17.32 o                         
  -4  12  10        161.94        209.92        30.14 o                         
  -3  12  10         45.82         41.04         9.02 o                         
  -2  12  10        286.31        254.48        13.83 o                         
  -1  12  10        113.18        122.18         8.83 o                         
   0  12  10         97.79        117.05         9.43 o                         
   1  12  10         18.54         28.44         9.09 o                         
   2  12  10         38.62         46.68        11.61 o                         
   3  12  10          2.72         10.70        10.45 o                         
   4  12  10        109.79         95.14        17.83 o                         
   5  12  10        123.84        101.32        29.88 o                         
  -6  13  10        422.85        364.37        28.50 o                         
  -5  13  10         72.40         81.51        19.43 o                         
  -4  13  10         86.74        104.47        15.09 o                         
  -3  13  10         27.45         44.98        12.06 o                         
  -2  13  10         40.04         53.45        10.22 o                         
  -1  13  10        346.52        354.75        13.47 o                         
   0  13  10         96.39        112.97        10.09 o                         
   1  13  10          2.27         -5.58         9.70 o                         
   2  13  10        223.71        234.41        14.32 o                         
   3  13  10        534.73        509.11        22.29 o                         
   4  13  10         34.58         51.76        21.24 o                         
   5  13  10          0.28         -9.40        55.31 o                         
  -6  14  10          0.05        -38.85        38.85 o                         
  -5  14  10        542.48        527.18        28.08 o                         
  -4  14  10        326.38        333.99        23.19 o                         
  -3  14  10          0.54         14.56        11.10 o                         
  -2  14  10       1306.49       1330.88        28.76 o                         
  -1  14  10       2136.72       2122.25        29.35 o                         
   0  14  10        353.61        394.35        15.51 o                         
   1  14  10        350.10        330.46        15.00 o                         
   2  14  10        803.54        799.23        24.93 o                         
   3  14  10        133.07        142.60        13.72 o                         
   4  14  10         89.31        115.65        30.78 o                         
  -5  15  10         14.96         19.10        25.89 o                         
  -4  15  10          4.61         -4.12        15.94 o                         
  -3  15  10         83.42         78.32        13.71 o                         
  -2  15  10         14.41         35.61         8.55 o                         
  -1  15  10         51.60         75.06        10.70 o                         
   0  15  10         27.28         47.02        11.19 o                         
   1  15  10         53.85         61.36        12.80 o                         
   2  15  10        231.78        228.37        17.09 o                         
   3  15  10        141.43        124.92        16.33 o                         
   4  15  10          9.13         43.28        60.10 o                         
  -4  16  10         69.45         91.15        16.51 o                         
  -3  16  10        164.08        148.42        16.21 o                         
  -2  16  10        239.74        228.14        13.89 o                         
  -1  16  10          2.24          4.94        12.28 o                         
   0  16  10         41.86         47.40        13.00 o                         
   1  16  10         29.26         42.29        15.01 o                         
   2  16  10        170.12        194.10        19.49 o                         
   3  16  10         15.72         27.16        49.94 o                         
  -4  17  10         14.93         43.14        20.17 o                         
  -3  17  10        293.03        304.64        34.26 o                         
  -2  17  10        289.77        279.04        15.93 o                         
  -1  17  10         72.26         51.77        15.35 o                         
   0  17  10        490.10        551.41        23.25 o                         
   1  17  10        479.72        423.96        21.26 o                         
   2  17  10          3.18         45.25        25.67 o                         
  -2  18  10        146.46        141.37        16.66 o                         
  -1  18  10        275.04        291.93        21.97 o                         
   0  18  10         65.18         68.21        21.65 o                         
   1  18  10        131.75        101.76        25.96 o                         
  -8   1  11         15.30         21.75        13.05 o                         
  -7   1  11       1008.69        942.10        21.56 o                         
  -6   1  11        507.73        494.20        17.30 o                         
  -5   1  11          5.85          0.05         6.03 o                         
  -4   1  11        907.54        884.30        12.57 o                         
  -3   1  11       2865.04       2787.41        27.98 o                         
  -2   1  11          8.01         21.55         4.41 o                         
  -1   1  11       3372.76       3381.64        31.80 o                         
   0   1  11        400.29        387.24        10.95 o                         
   1   1  11        791.70        776.97        17.06 o                         
   2   1  11        437.10        451.52        15.82 o                         
   3   1  11        253.83        245.15        11.84 o                         
   4   1  11         12.67         18.65        13.06 o                         
   5   1  11         49.84         52.96        13.43 o                         
   6   1  11         96.04        105.44        18.38 o                         
   7   1  11          0.97          3.37        26.55 o                         
  -8   2  11        390.93        432.51        19.80 o                         
  -7   2  11        395.81        440.11        15.68 o                         
  -6   2  11        375.08        371.44        12.91 o                         
  -5   2  11        322.72        305.88        11.69 o                         
  -4   2  11        561.00        496.03        12.17 o                         
  -3   2  11        379.19        372.19        11.63 o                         
  -2   2  11       2960.17       2928.81        29.34 o                         
  -1   2  11        209.77        219.65         8.82 o                         
   0   2  11         52.53         33.20         5.70 o                         
   1   2  11       4185.38       3988.15        38.36 o                         
   2   2  11       1470.16       1377.08        22.48 o                         
   3   2  11        152.99        152.38        12.13 o                         
   4   2  11        474.19        523.55        19.06 o                         
   5   2  11        350.00        356.98        17.46 o                         
   6   2  11          3.71         -4.58        16.90 o                         
   7   2  11        424.38        492.71        62.54 o                         
  -8   3  11         17.22         25.84        13.66 o                         
  -7   3  11        228.91        245.31        12.37 o                         
  -6   3  11         29.18         33.50         7.98 o                         
  -5   3  11          6.58          5.30         6.28 o                         
  -4   3  11        165.74        184.70         8.55 o                         
  -3   3  11       1205.23       1193.38        17.36 o                         
  -2   3  11        686.28        683.49        11.63 o                         
  -1   3  11       1377.10       1465.49        20.65 o                         
   0   3  11         34.77         42.28         6.13 o                         
   1   3  11         34.25        116.67         7.81 o                         
   2   3  11        382.11        371.58        12.99 o                         
   3   3  11          1.55          7.45         8.27 o                         
   4   3  11         16.68         -4.28        10.47 o                         
   5   3  11        317.73        292.96        17.19 o                         
   6   3  11        252.30        231.03        19.05 o                         
  -8   4  11        112.27        120.13        17.08 o                         
  -7   4  11         16.63         13.08         9.86 o                         
  -6   4  11        203.06        214.06        10.88 o                         
  -5   4  11         80.95         94.67         7.25 o                         
  -4   4  11        132.12        120.38         8.40 o                         
  -3   4  11        715.56        735.33        13.66 o                         
  -2   4  11       1625.78       1621.32        28.65 o                         
  -1   4  11        989.69        983.91        16.56 o                         
   0   4  11         72.61         82.59         7.35 o                         
   1   4  11        112.28        109.05         7.87 o                         
   2   4  11         33.50         24.78         7.58 o                         
   3   4  11        133.65        125.00         9.77 o                         
   4   4  11       1029.38        971.21        21.74 o                         
   5   4  11         62.00         61.77        12.83 o                         
   6   4  11          3.53        -13.94        13.94 o                         
  -8   5  11          7.18        -13.53        13.53 o                         
  -7   5  11        310.86        309.50        14.66 o                         
  -6   5  11       1241.76       1297.69        31.32 o                         
  -5   5  11        285.94        290.87        16.28 o                         
  -4   5  11         91.70         83.38         9.66 o                         
  -3   5  11       2709.06       2692.14        29.03 o                         
  -2   5  11        212.41        213.20         9.57 o                         
  -1   5  11       1528.54       1458.75        18.80 o                         
   0   5  11       1691.94       1638.34        21.82 o                         
   1   5  11         22.85         20.29         6.26 o                         
   2   5  11        241.03        268.49        13.54 o                         
   3   5  11        530.28        515.25        15.99 o                         
   4   5  11         71.51         73.15        10.67 o                         
   5   5  11        141.79        139.35        13.13 o                         
   6   5  11        497.99        544.30        30.22 o                         
  -8   6  11        372.92        372.66        25.38 o                         
  -7   6  11        321.51        314.20        17.90 o                         
  -6   6  11        226.96        241.01        15.37 o                         
  -5   6  11        407.40        424.67        17.60 o                         
  -4   6  11         61.46         65.43         9.69 o                         
  -3   6  11        215.66        215.39         9.07 o                         
  -2   6  11       2248.43       2312.64        28.42 o                         
  -1   6  11        311.96        353.38        10.66 o                         
   0   6  11        276.58        283.14        11.53 o                         
   1   6  11        362.46        408.28        13.68 o                         
   2   6  11         25.88         30.20         8.00 o                         
   3   6  11         96.71        110.90        10.16 o                         
   4   6  11         42.24         48.27        10.19 o                         
   5   6  11          1.61          5.38        12.77 o                         
   6   6  11         28.61         -1.62        21.67 o                         
  -8   7  11         15.00         29.30        29.44 o                         
  -7   7  11         35.58         20.28        15.65 o                         
  -6   7  11          7.97         16.91        16.07 o                         
  -5   7  11         17.77         18.29        10.66 o                         
  -4   7  11          2.14         -3.20        10.72 o                         
  -3   7  11          0.18          6.99         6.92 o                         
  -2   7  11        140.71        136.88         8.62 o                         
  -1   7  11        306.65        384.64        11.07 o                         
   0   7  11         94.80         99.39         7.91 o                         
   1   7  11       1093.73       1164.23        19.84 o                         
   2   7  11          2.75         -2.00         7.40 o                         
   3   7  11        179.76        163.71        11.73 o                         
   4   7  11         85.63         83.13        10.80 o                         
   5   7  11         29.48         17.07        19.45 o                         
   6   7  11         21.98         40.91        22.52 o                         
  -7   8  11          3.95        -19.65        19.65 o                         
  -6   8  11        260.98        252.63        16.55 o                         
  -5   8  11        799.66        805.61        26.15 o                         
  -4   8  11        328.83        353.64        19.87 o                         
  -3   8  11        419.70        421.00        12.22 o                         
  -2   8  11       1019.25       1127.77        22.33 o                         
  -1   8  11        631.32        598.19        13.38 o                         
   0   8  11        991.84       1019.02        17.65 o                         
   1   8  11       1388.21       1334.84        21.74 o                         
   2   8  11        162.12        166.30        10.10 o                         
   3   8  11        215.00        220.16        12.54 o                         
   4   8  11        327.69        302.03        14.36 o                         
   5   8  11        198.02        181.44        19.02 o                         
   6   8  11          3.41          6.71        27.50 o                         
  -7   9  11        153.31        155.19        24.56 o                         
  -6   9  11         57.12         71.49        17.68 o                         
  -5   9  11        578.14        541.68        23.63 o                         
  -4   9  11        807.01        794.72        34.06 o                         
  -3   9  11       1704.37       1716.92        24.69 o                         
  -2   9  11        289.82        301.99        12.63 o                         
  -1   9  11       2424.51       2392.91        27.57 o                         
   0   9  11       2410.16       2478.78        28.33 o                         
   1   9  11         81.07        113.06         9.75 o                         
   2   9  11        316.34        320.30        17.29 o                         
   3   9  11       1440.89       1415.14        24.98 o                         
   4   9  11          8.54          0.14        14.83 o                         
   5   9  11        278.85        302.78        21.57 o                         
   6   9  11        355.42        580.40        96.41 o                         
  -7  10  11        330.25        256.97        49.43 o                         
  -6  10  11         46.27         29.56        20.66 o                         
  -5  10  11        207.15        216.81        17.85 o                         
  -4  10  11          4.07         -4.67        11.45 o                         
  -3  10  11          2.26          2.96         7.17 o                         
  -2  10  11          4.78         14.94         8.00 o                         
  -1  10  11         71.54         83.47         7.66 o                         
   0  10  11         84.16        107.22         8.96 o                         
   1  10  11        133.64        160.89        10.44 o                         
   2  10  11         80.49         82.74        10.66 o                         
   3  10  11        406.49        379.37        15.74 o                         
   4  10  11         44.29         29.38        18.90 o                         
   5  10  11         10.11          2.25        20.85 o                         
  -7  11  11          2.78        -32.33        32.33 o                         
  -6  11  11        120.79        110.75        19.87 o                         
  -5  11  11         57.93         32.73        17.66 o                         
  -4  11  11        112.07        145.77        15.96 o                         
  -3  11  11        373.51        355.36        14.23 o                         
  -2  11  11         54.23         55.16         9.26 o                         
  -1  11  11        278.38        290.70        10.93 o                         
   0  11  11        636.87        665.10        17.28 o                         
   1  11  11         14.89         47.37        11.35 o                         
   2  11  11        118.93        138.32        12.31 o                         
   3  11  11        458.81        416.94        23.57 o                         
   4  11  11         77.18         59.26        17.56 o                         
   5  11  11          0.54         28.16        24.45 o                         
  -6  12  11        253.44        231.27        23.33 o                         
  -5  12  11        859.17        861.74        44.71 o                         
  -4  12  11        593.96        599.60        36.01 o                         
  -3  12  11         30.87         34.82         9.15 o                         
  -2  12  11        870.95        936.37        21.98 o                         
  -1  12  11        227.95        239.31        11.43 o                         
   0  12  11         53.06         71.27         9.83 o                         
   1  12  11        155.06        177.42        11.94 o                         
   2  12  11        237.40        260.61        15.51 o                         
   3  12  11        284.67        272.44        14.19 o                         
   4  12  11        518.47        552.40        31.82 o                         
   5  12  11          7.43         24.35        36.03 o                         
  -6  13  11        251.97        195.00        30.07 o                         
  -5  13  11          9.17         11.79        29.18 o                         
  -4  13  11        124.75        115.19        21.35 o                         
  -3  13  11          2.31         15.60         9.87 o                         
  -2  13  11        362.63        371.88        22.51 o                         
  -1  13  11         66.65         86.51         9.65 o                         
   0  13  11        588.08        636.36        18.73 o                         
   1  13  11         36.75         63.45        11.19 o                         
   2  13  11        163.12        178.49        14.64 o                         
   3  13  11        119.52        130.23        13.77 o                         
   4  13  11          5.44         16.87        22.17 o                         
  -5  14  11         37.68          5.03        25.48 o                         
  -4  14  11         93.01        109.95        12.46 o                         
  -3  14  11         50.73         90.86        14.97 o                         
  -2  14  11         40.10         20.01        11.39 o                         
  -1  14  11        289.49        301.10        13.56 o                         
   0  14  11        122.44        102.97        11.66 o                         
   1  14  11        233.82        248.34        13.58 o                         
   2  14  11         47.24         35.49        14.79 o                         
   3  14  11          1.11        -10.27        14.20 o                         
   4  14  11         15.98        -34.84        37.87 o                         
  -5  15  11         68.31        110.72        33.62 o                         
  -4  15  11        270.93        279.16        20.20 o                         
  -3  15  11        184.06        174.13        20.66 o                         
  -2  15  11         82.46         94.52        14.13 o                         
  -1  15  11        494.48        458.82        17.59 o                         
   0  15  11         88.18        115.08        12.94 o                         
   1  15  11         90.91        134.21        15.61 o                         
   2  15  11        595.95        657.91        27.25 o                         
   3  15  11        450.59        439.71        34.25 o                         
  -4  16  11         32.91         39.88        20.99 o                         
  -3  16  11        163.14        196.35        25.31 o                         
  -2  16  11        615.65        635.17        23.12 o                         
  -1  16  11        250.68        212.53        16.23 o                         
   0  16  11        177.03        181.63        16.97 o                         
   1  16  11        572.67        544.86        22.33 o                         
   2  16  11        254.25        251.38        28.86 o                         
  -3  17  11         22.40         44.54        18.50 o                         
  -2  17  11         35.73         30.50        21.98 o                         
  -1  17  11         19.24         43.01        20.34 o                         
   0  17  11         68.38         39.06        17.11 o                         
   1  17  11          0.45          7.56        20.83 o                         
  -1  18  11         80.82         96.04        24.77 o                         
   0  18  11          3.47        -39.17        67.29 o                         
  -8   0  12         98.85        121.63        38.61 o                         
  -7   0  12        222.05        204.31        16.10 o                         
  -6   0  12        907.46        910.52        30.60 o                         
  -5   0  12        880.00        824.41        18.95 o                         
  -4   0  12        874.06        867.21        19.16 o                         
  -3   0  12       2461.35       2354.24        35.52 o                         
  -2   0  12        868.35        982.94        33.05 o                         
  -1   0  12        423.41        399.44        16.47 o                         
   0   0  12       3871.30       3986.43        56.49 o                         
   1   0  12       3284.37       3108.45        49.30 o                         
   2   0  12        168.96        272.94        23.83 o                         
   3   0  12        605.46        617.36        30.42 o                         
   4   0  12        150.48        171.56        20.48 o                         
   5   0  12         10.39        -18.44        21.62 o                         
   6   0  12        193.53        210.21        33.33 o                         
  -8   1  12         45.14         50.14        20.45 o                         
  -7   1  12          9.27         -2.74         9.14 o                         
  -6   1  12          2.33          5.12        12.19 o                         
  -5   1  12        229.83        248.85        10.76 o                         
  -4   1  12        269.41        288.53         8.47 o                         
  -3   1  12        177.62        185.53         7.46 o                         
  -2   1  12       1043.51       1021.13        17.68 o                         
  -1   1  12        108.79        139.75         7.92 o                         
   0   1  12        239.16        228.36         9.31 o                         
   1   1  12       1019.59        952.88        19.82 o                         
   2   1  12       1417.41       1398.08        25.92 o                         
   3   1  12          1.98          0.28        10.12 o                         
   4   1  12        177.08        199.88        14.06 o                         
   5   1  12        244.18        223.84        17.75 o                         
   6   1  12        154.93        164.01        20.29 o                         
  -8   2  12          0.35         12.13        14.14 o                         
  -7   2  12        153.38        164.06        10.82 o                         
  -6   2  12         37.93         32.05         7.68 o                         
  -5   2  12        150.16        155.98         9.14 o                         
  -4   2  12         24.72         17.64         5.75 o                         
  -3   2  12          0.92          3.13         6.04 o                         
  -2   2  12         25.91         20.99         6.09 o                         
  -1   2  12        120.31        379.41        12.49 o                         
   0   2  12         18.11         26.02         6.27 o                         
   1   2  12        104.59        142.19         9.22 o                         
   2   2  12         68.95         59.10         8.33 o                         
   3   2  12          0.43         -4.10         9.43 o                         
   4   2  12         77.51         69.43        12.36 o                         
   5   2  12         14.16          9.92        14.69 o                         
   6   2  12          8.69         37.31        18.90 o                         
  -8   3  12         59.49         62.50        16.51 o                         
  -7   3  12        859.67        880.58        20.59 o                         
  -6   3  12        360.41        349.60        13.47 o                         
  -5   3  12        372.88        385.05        13.90 o                         
  -4   3  12       1231.83       1187.15        19.68 o                         
  -3   3  12        463.92        441.30        11.97 o                         
  -2   3  12       1239.24       1229.42        20.41 o                         
  -1   3  12       2296.35       2279.04        27.82 o                         
   0   3  12          2.41         -0.45         5.72 o                         
   1   3  12        384.42        390.72        13.95 o                         
   2   3  12       1747.53       1768.72        24.43 o                         
   3   3  12        141.73        144.73        10.58 o                         
   4   3  12        267.29        265.46        14.04 o                         
   5   3  12        526.06        498.02        24.90 o                         
   6   3  12        131.47        114.28        17.76 o                         
  -8   4  12        106.72        137.19        15.73 o                         
  -7   4  12         73.02         86.33        11.47 o                         
  -6   4  12        650.34        697.15        16.74 o                         
  -5   4  12       1466.68       1415.93        20.76 o                         
  -4   4  12          6.33         -1.13         7.04 o                         
  -3   4  12       1798.44       1690.09        21.84 o                         
  -2   4  12        755.34        720.27        15.39 o                         
  -1   4  12         70.57         66.97         6.70 o                         
   0   4  12        186.64        186.85         9.30 o                         
   1   4  12        235.29        266.45        12.42 o                         
   2   4  12         32.09         40.55         8.01 o                         
   3   4  12       1025.23       1005.71        21.25 o                         
   4   4  12        164.56        180.95        12.77 o                         
   5   4  12          0.00         -4.02        13.78 o                         
   6   4  12         71.09         87.55        18.74 o                         
  -8   5  12         30.84         32.57        15.16 o                         
  -7   5  12         68.11         57.83        14.53 o                         
  -6   5  12        398.07        417.21        18.37 o                         
  -5   5  12         16.33         23.14         9.62 o                         
  -4   5  12        204.20        208.08        12.80 o                         
  -3   5  12        137.93        130.64         7.71 o                         
  -2   5  12         35.16         37.75         5.35 o                         
  -1   5  12        130.87        121.34         7.71 o                         
   0   5  12          1.48          6.51         6.23 o                         
   1   5  12          1.67          3.59         6.44 o                         
   2   5  12         91.17         98.98         9.27 o                         
   3   5  12          1.01         11.13         9.53 o                         
   4   5  12          5.58         -4.73        11.06 o                         
   5   5  12          0.46         -0.13        13.90 o                         
   6   5  12         63.64         76.40        24.51 o                         
  -8   6  12         56.84         54.52        29.99 o                         
  -7   6  12          4.54          4.25        17.46 o                         
  -6   6  12        169.93        166.75        15.52 o                         
  -5   6  12        540.24        559.59        20.34 o                         
  -4   6  12         21.36         19.10         9.38 o                         
  -3   6  12         99.86        130.85         8.53 o                         
  -2   6  12        492.49        502.82        15.54 o                         
  -1   6  12        809.75        771.19        15.48 o                         
   0   6  12       1486.23       1476.82        21.55 o                         
   1   6  12          6.45          3.76         6.80 o                         
   2   6  12        207.31        212.80        11.01 o                         
   3   6  12        812.71        767.92        20.33 o                         
   4   6  12        412.75        419.02        17.45 o                         
   5   6  12         38.67         32.30        12.84 o                         
   6   6  12        276.17        318.57        28.62 o                         
  -7   7  12        413.88        403.77        41.62 o                         
  -6   7  12          0.16          6.13        16.71 o                         
  -5   7  12        256.46        271.30        14.78 o                         
  -4   7  12        943.40        915.18        25.25 o                         
  -3   7  12         61.04         57.98         7.10 o                         
  -2   7  12       1729.20       1765.75        25.47 o                         
  -1   7  12       1562.37       1606.10        21.69 o                         
   0   7  12        216.76        222.62        10.19 o                         
   1   7  12         22.21         20.73         7.61 o                         
   2   7  12       1510.71       1507.33        23.67 o                         
   3   7  12        441.34        434.45        24.07 o                         
   4   7  12        115.46        125.61        12.72 o                         
   5   7  12        263.74        311.76        22.08 o                         
   6   7  12        103.37         95.52        27.71 o                         
  -7   8  12         38.42         23.30        20.95 o                         
  -6   8  12        365.80        384.89        21.84 o                         
  -5   8  12         59.46         53.48        21.92 o                         
  -4   8  12        419.63        437.42        24.95 o                         
  -3   8  12        601.48        568.73        15.22 o                         
  -2   8  12         29.70         48.00        11.28 o                         
  -1   8  12          9.88         75.05         8.61 o                         
   0   8  12        591.80        617.80        21.01 o                         
   1   8  12        788.31        965.90        19.78 o                         
   2   8  12         66.09         69.67         9.58 o                         
   3   8  12        340.28        337.07        13.96 o                         
   4   8  12         25.61         32.93        12.88 o                         
   5   8  12          8.06          3.32        20.07 o                         
  -7   9  12          0.87         28.71        25.73 o                         
  -6   9  12         96.24        117.02        16.93 o                         
  -5   9  12        217.00        234.97        16.84 o                         
  -4   9  12        434.54        425.59        19.21 o                         
  -3   9  12         62.32         66.08         7.72 o                         
  -2   9  12        646.75        654.81        18.01 o                         
  -1   9  12        674.98        656.88        15.16 o                         
   0   9  12         51.43         65.11         8.24 o                         
   1   9  12        234.97        204.30        12.28 o                         
   2   9  12          7.14         17.58         9.66 o                         
   3   9  12        421.02        369.79        15.26 o                         
   4   9  12         16.42          7.06        10.50 o                         
   5   9  12         13.25         43.79        21.60 o                         
  -7  10  12          0.93          5.16        28.15 o                         
  -6  10  12        309.01        289.52        23.83 o                         
  -5  10  12        461.49        450.37        24.57 o                         
  -4  10  12         15.07         21.06        12.77 o                         
  -3  10  12       1264.94       1267.27        23.22 o                         
  -2  10  12       1357.03       1359.77        24.73 o                         
  -1  10  12        351.17        364.21        12.98 o                         
   0  10  12       1141.01       1198.24        22.02 o                         
   1  10  12        367.97        379.25        15.50 o                         
   2  10  12        111.86        124.83        11.02 o                         
   3  10  12       1347.66       1244.57        26.38 o                         
   4  10  12        445.87        435.10        24.48 o                         
   5  10  12          1.26        -25.78        25.78 o                         
  -6  11  12          1.77        -11.87        23.72 o                         
  -5  11  12        151.74        192.58        18.43 o                         
  -4  11  12        549.33        569.26        24.94 o                         
  -3  11  12         91.36        125.49        17.32 o                         
  -2  11  12          5.83         13.14         9.36 o                         
  -1  11  12        174.89        192.17        10.25 o                         
   0  11  12         12.54          4.60         9.02 o                         
   1  11  12        110.74        131.71        14.48 o                         
   2  11  12        828.40        852.27        23.37 o                         
   3  11  12          4.53         17.69        13.33 o                         
   4  11  12        183.07        202.98        22.05 o                         
   5  11  12         50.84         76.24        65.59 o                         
  -6  12  12        151.19        128.95        36.71 o                         
  -5  12  12         10.78          3.59        18.10 o                         
  -4  12  12          3.78          0.04        16.75 o                         
  -3  12  12        138.64        134.41        11.74 o                         
  -2  12  12        284.96        287.21        14.74 o                         
  -1  12  12          0.09         18.04         8.71 o                         
   0  12  12         21.93         21.45         9.40 o                         
   1  12  12        163.95        184.00        13.48 o                         
   2  12  12          2.04         -6.36        12.59 o                         
   3  12  12         19.55         12.39        13.74 o                         
   4  12  12         70.57         30.11        23.53 o                         
  -6  13  12         26.02        -20.62        29.52 o                         
  -5  13  12        147.71        125.06        22.88 o                         
  -4  13  12        397.16        346.85        25.11 o                         
  -3  13  12        127.20        151.76        13.01 o                         
  -2  13  12        313.27        334.47        16.17 o                         
  -1  13  12        467.91        484.90        16.22 o                         
   0  13  12        194.18        197.86        12.39 o                         
   1  13  12         39.75         35.37        13.87 o                         
   2  13  12        425.45        385.70        21.28 o                         
   3  13  12         67.21         77.24        15.29 o                         
   4  13  12         24.60         21.53        45.06 o                         
  -5  14  12         22.48         55.99        26.57 o                         
  -4  14  12         45.36         15.01        24.04 o                         
  -3  14  12        286.35        340.12        23.03 o                         
  -2  14  12         39.17         70.56        13.31 o                         
  -1  14  12        384.82        465.66        16.62 o                         
   0  14  12        139.46        157.87        13.27 o                         
   1  14  12         80.18         91.72        14.00 o                         
   2  14  12         39.91         33.93        17.43 o                         
   3  14  12        677.91        670.45        41.70 o                         
  -4  15  12        166.91        169.28        34.36 o                         
  -3  15  12         38.32         83.22        15.58 o                         
  -2  15  12        120.35        153.94        15.17 o                         
  -1  15  12        356.81        351.74        15.53 o                         
   0  15  12         23.43          7.14        14.98 o                         
   1  15  12         25.15         40.51        16.02 o                         
   2  15  12        224.28        197.74        22.39 o                         
   3  15  12         48.09        -16.32        36.00 o                         
  -4  16  12         15.60         53.60        21.53 o                         
  -3  16  12        152.05        168.43        24.64 o                         
  -2  16  12        196.50        210.10        17.05 o                         
  -1  16  12         50.70         92.84        15.20 o                         
   0  16  12        265.01        291.31        19.74 o                         
   1  16  12        112.95        159.29        20.45 o                         
   2  16  12         42.87         38.12        27.78 o                         
  -2  17  12        333.30        331.73        28.34 o                         
  -1  17  12        365.40        394.77        20.78 o                         
   0  17  12        105.18         98.85        23.24 o                         
  -8   1  13         63.24         58.40        14.33 o                         
  -7   1  13         64.83         55.14        10.96 o                         
  -6   1  13        107.22        106.66         9.48 o                         
  -5   1  13        371.81        374.48        12.93 o                         
  -4   1  13         97.79         99.43         6.20 o                         
  -3   1  13        273.05        253.96         9.19 o                         
  -2   1  13       1065.16       1056.73        16.11 o                         
  -1   1  13        189.76        248.87         9.38 o                         
   0   1  13          1.20          0.88         6.02 o                         
   1   1  13        504.80        556.03        17.22 o                         
   2   1  13        428.89        460.14        27.42 o                         
   3   1  13          1.85         12.40        10.93 o                         
   4   1  13        284.66        302.93        18.38 o                         
   5   1  13        238.16        285.74        20.81 o                         
   6   1  13         29.78         40.83        26.77 o                         
  -8   2  13          3.12         31.44        15.51 o                         
  -7   2  13         74.07         97.38        10.49 o                         
  -6   2  13        325.09        331.02        13.20 o                         
  -5   2  13          2.33         -5.84         6.67 o                         
  -4   2  13       2772.35       2707.05        38.79 o                         
  -3   2  13       1697.19       1720.86        20.15 o                         
  -2   2  13        329.42        342.70        13.10 o                         
  -1   2  13       1173.92       1108.89        17.29 o                         
   0   2  13       1153.15       1148.69        19.66 o                         
   1   2  13         91.21        165.12        10.49 o                         
   2   2  13       1629.06       1470.28        24.73 o                         
   3   2  13        780.44        769.76        21.57 o                         
   4   2  13          0.82          2.65        13.08 o                         
   5   2  13        755.37        819.08        29.66 o                         
   6   2  13        142.73        107.88        22.83 o                         
  -8   3  13          2.06          2.48        14.49 o                         
  -7   3  13        188.53        201.77        12.36 o                         
  -6   3  13         16.08         20.14         8.22 o                         
  -5   3  13         20.82         25.98         6.95 o                         
  -4   3  13        287.18        279.90        12.29 o                         
  -3   3  13        355.22        352.17        14.02 o                         
  -2   3  13         62.87         69.33         6.18 o                         
  -1   3  13        398.88        418.12        13.35 o                         
   0   3  13         55.47         67.47         7.65 o                         
   1   3  13        216.21        245.84        16.29 o                         
   2   3  13         13.91         21.27         8.53 o                         
   3   3  13        328.56        292.84        13.65 o                         
   4   3  13        728.75        666.47        21.52 o                         
   5   3  13         68.01         61.59        17.69 o                         
   6   3  13          0.36          7.18        19.93 o                         
  -8   4  13          0.23          4.25        18.86 o                         
  -7   4  13          2.48         16.98         9.59 o                         
  -6   4  13        342.99        362.15        13.33 o                         
  -5   4  13          0.62         -4.95         7.66 o                         
  -4   4  13        162.31        168.48        11.35 o                         
  -3   4  13        348.01        342.09        13.87 o                         
  -2   4  13        323.47        305.19         9.96 o                         
  -1   4  13       1081.87       1042.36        17.80 o                         
   0   4  13         14.44         10.03         6.97 o                         
   1   4  13         37.10         40.45         7.71 o                         
   2   4  13        531.99        541.12        17.03 o                         
   3   4  13        660.02        637.65        20.75 o                         
   4   4  13         40.94         21.33        12.54 o                         
   5   4  13          2.43         14.05        15.09 o                         
   6   4  13        115.91         72.77        24.45 o                         
  -8   5  13        243.98        232.09        47.60 o                         
  -7   5  13        232.96        255.86        20.18 o                         
  -6   5  13        184.17        199.98        14.24 o                         
  -5   5  13       1223.57       1245.61        25.88 o                         
  -4   5  13        704.35        639.82        16.08 o                         
  -3   5  13        260.69        264.04        12.04 o                         
  -2   5  13       3137.46       3122.80        33.88 o                         
  -1   5  13        103.69        122.83         8.44 o                         
   0   5  13         56.31         78.94         8.21 o                         
   1   5  13         83.45         82.23         8.42 o                         
   2   5  13        753.91        722.53        19.26 o                         
   3   5  13        735.95        679.83        21.12 o                         
   4   5  13       1117.01       1054.28        25.94 o                         
   5   5  13        187.70        202.43        19.00 o                         
   6   5  13        126.48        134.28        31.33 o                         
  -7   6  13         74.89         79.33        19.31 o                         
  -6   6  13        247.55        257.35        15.55 o                         
  -5   6  13        165.96        157.27        13.90 o                         
  -4   6  13        540.21        528.90        20.08 o                         
  -3   6  13        384.10        349.63        12.79 o                         
  -2   6  13        436.09        417.89        12.84 o                         
  -1   6  13         47.24         47.03         7.33 o                         
   0   6  13        425.80        456.81        15.29 o                         
   1   6  13        826.03        792.99        18.72 o                         
   2   6  13         84.47        109.08         9.98 o                         
   3   6  13        235.24        216.19        13.37 o                         
   4   6  13         28.73         15.32        13.38 o                         
   5   6  13         70.90         80.45        16.31 o                         
  -7   7  13          0.52          2.16        31.96 o                         
  -6   7  13         17.86         46.04        13.43 o                         
  -5   7  13        100.71        104.87        12.96 o                         
  -4   7  13          7.15         13.27        10.51 o                         
  -3   7  13         67.22         64.39         7.84 o                         
  -2   7  13          0.25         -4.98         7.49 o                         
  -1   7  13          3.08          3.47         6.68 o                         
   0   7  13         11.91          5.58         7.75 o                         
   1   7  13          2.52         27.48         7.68 o                         
   2   7  13        344.65        312.02        13.62 o                         
   3   7  13        171.36        178.60        13.10 o                         
   4   7  13        101.74        111.82        14.40 o                         
   5   7  13         47.87         15.79        18.78 o                         
  -7   8  13         45.88         19.90        25.49 o                         
  -6   8  13        204.47        230.53        18.72 o                         
  -5   8  13        226.25        224.46        15.72 o                         
  -4   8  13        598.04        571.51        24.17 o                         
  -3   8  13       1096.22       1043.99        20.69 o                         
  -2   8  13         12.10         12.95         7.99 o                         
  -1   8  13       3307.00       3292.68        34.55 o                         
   0   8  13          6.78          9.65         7.99 o                         
   1   8  13        432.79        391.64        16.78 o                         
   2   8  13        166.54        176.00        11.88 o                         
   3   8  13       1573.14       1492.98        28.27 o                         
   4   8  13          2.86          4.84        13.45 o                         
   5   8  13        134.22        125.86        24.94 o                         
  -7   9  13         13.87         21.08        37.54 o                         
  -6   9  13        123.17        168.56        19.05 o                         
  -5   9  13        853.16        922.92        42.82 o                         
  -4   9  13        125.22        116.44        14.85 o                         
  -3   9  13        124.32        149.01        12.41 o                         
  -2   9  13       2011.74       2071.21        33.36 o                         
  -1   9  13         12.10         19.56         7.41 o                         
   0   9  13        410.24        388.47        15.20 o                         
   1   9  13        947.61        887.08        21.37 o                         
   2   9  13        940.73        913.52        21.85 o                         
   3   9  13        278.74        251.30        16.09 o                         
   4   9  13        332.33        355.35        16.41 o                         
   5   9  13        225.08        243.82        30.23 o                         
  -6  10  13         19.95          4.08        20.03 o                         
  -5  10  13        127.33        169.46        18.29 o                         
  -4  10  13        174.75        206.56        17.97 o                         
  -3  10  13        126.34        145.11        10.40 o                         
  -2  10  13        112.91        110.47        11.23 o                         
  -1  10  13         27.78         40.98        10.13 o                         
   0  10  13         77.34        103.16        11.50 o                         
   1  10  13        163.59        228.65        13.67 o                         
   2  10  13        409.23        377.75        15.54 o                         
   3  10  13         36.59         29.40        12.73 o                         
   4  10  13         71.55         88.59        21.89 o                         
  -6  11  13         85.16         54.65        34.00 o                         
  -5  11  13        440.09        475.76        24.65 o                         
  -4  11  13         70.44         55.69        16.07 o                         
  -3  11  13        162.93        155.25        14.06 o                         
  -2  11  13       1448.21       1447.37        27.38 o                         
  -1  11  13        520.45        524.10        17.95 o                         
   0  11  13          4.32          0.27         9.25 o                         
   1  11  13         34.56         71.75        11.44 o                         
   2  11  13        192.13        198.91        17.39 o                         
   3  11  13          0.55         33.88        14.40 o                         
   4  11  13        105.97        112.34        26.80 o                         
  -6  12  13        650.41        582.06        63.34 o                         
  -5  12  13          8.24         25.93        20.61 o                         
  -4  12  13        117.00         95.33        19.77 o                         
  -3  12  13        250.87        277.44        15.82 o                         
  -2  12  13        271.51        270.75        14.92 o                         
  -1  12  13        732.25        748.68        19.30 o                         
   0  12  13        123.62        148.95        11.77 o                         
   1  12  13         13.49         18.37        12.18 o                         
   2  12  13        218.09        232.68        14.26 o                         
   3  12  13        332.23        333.06        18.06 o                         
   4  12  13         17.49          3.06        34.20 o                         
  -5  13  13         36.63         47.74        25.58 o                         
  -4  13  13          0.62        -20.72        23.27 o                         
  -3  13  13         16.72          2.78        11.58 o                         
  -2  13  13        824.04        824.00        27.95 o                         
  -1  13  13         21.99         15.41        10.68 o                         
   0  13  13         24.38         31.92        11.42 o                         
   1  13  13          3.41         -6.14        12.52 o                         
   2  13  13        132.38        140.07        18.13 o                         
   3  13  13        179.39        254.66        23.09 o                         
  -5  14  13          2.56        -32.93        32.93 o                         
  -4  14  13          9.41        -25.08        25.08 o                         
  -3  14  13         11.12         11.15        14.35 o                         
  -2  14  13        149.56        164.59        17.19 o                         
  -1  14  13        146.10        153.20        12.82 o                         
   0  14  13         10.48         10.54        14.09 o                         
   1  14  13          2.16         86.83        20.10 o                         
   2  14  13         42.69         28.88        19.04 o                         
   3  14  13          0.24         48.80        36.11 o                         
  -4  15  13          1.37          1.15        33.19 o                         
  -3  15  13        167.73        182.90        29.24 o                         
  -2  15  13        485.98        490.66        27.39 o                         
  -1  15  13        403.43        431.60        19.71 o                         
   0  15  13        281.91        279.40        18.26 o                         
   1  15  13        624.64        689.38        28.82 o                         
   2  15  13        149.10        126.35        25.28 o                         
  -3  16  13        369.38        374.32        24.91 o                         
  -2  16  13          6.71         -8.22        21.87 o                         
  -1  16  13        626.72        647.69        24.67 o                         
   0  16  13         54.95        107.91        28.46 o                         
   1  16  13          9.00         23.37        23.77 o                         
  -8   0  14         88.11        130.89        30.14 o                         
  -7   0  14        190.48        202.18        21.42 o                         
  -6   0  14         13.50         26.61        14.14 o                         
  -5   0  14        338.84        353.00        17.99 o                         
  -4   0  14        664.35        616.36        17.93 o                         
  -3   0  14        228.91        248.13        23.70 o                         
  -2   0  14       3532.58       3467.61        46.75 o                         
  -1   0  14        261.41        277.84        15.60 o                         
   0   0  14         15.19         17.32        12.54 o                         
   1   0  14        264.02        252.57        17.88 o                         
   2   0  14       1223.34       1275.96        35.71 o                         
   3   0  14        295.55        233.39        25.17 o                         
   4   0  14        409.21        383.50        27.64 o                         
   5   0  14        754.32        751.74        56.91 o                         
  -8   1  14          5.92         24.61        17.23 o                         
  -7   1  14         14.43         13.71         9.51 o                         
  -6   1  14        308.35        327.68        13.58 o                         
  -5   1  14          8.85         11.81         7.43 o                         
  -4   1  14        206.99        221.18         9.21 o                         
  -3   1  14        649.33        637.89        24.30 o                         
  -2   1  14        933.92        957.48        16.21 o                         
  -1   1  14       1453.72       1381.69        19.37 o                         
   0   1  14       1870.48       1873.24        26.09 o                         
   1   1  14        569.11        786.11        19.01 o                         
   2   1  14        584.50        554.39        20.61 o                         
   3   1  14        510.04        440.52        17.65 o                         
   4   1  14        226.41        227.24        18.25 o                         
   5   1  14         15.33        -16.23        19.26 o                         
  -8   2  14          6.29         -0.10        16.85 o                         
  -7   2  14        162.33        151.14        12.02 o                         
  -6   2  14         73.59         95.76        13.38 o                         
  -5   2  14         52.04         58.67         7.94 o                         
  -4   2  14         19.14         26.16         7.83 o                         
  -3   2  14        351.97        354.68        11.40 o                         
  -2   2  14        131.98        126.33         7.51 o                         
  -1   2  14       1691.06       1649.14        21.31 o                         
   0   2  14        438.38        464.83        14.55 o                         
   1   2  14        301.35        287.74        12.64 o                         
   2   2  14          7.35          2.65         9.33 o                         
   3   2  14        181.64        182.03        14.45 o                         
   4   2  14         27.61         22.63        15.90 o                         
   5   2  14          9.55         -6.43        19.79 o                         
  -8   3  14          3.82         23.00        22.90 o                         
  -7   3  14         12.24         37.87        12.06 o                         
  -6   3  14        566.69        567.23        16.67 o                         
  -5   3  14        193.35        228.74        10.37 o                         
  -4   3  14         34.84         66.67         7.49 o                         
  -3   3  14       1189.19       1128.65        16.23 o                         
  -2   3  14       1225.01       1238.04        18.39 o                         
  -1   3  14       1076.72       1081.71        19.86 o                         
   0   3  14        296.27        326.69        12.96 o                         
   1   3  14        323.60        390.53        21.22 o                         
   2   3  14         29.59         35.90        10.72 o                         
   3   3  14       1145.23       1094.33        25.24 o                         
   4   3  14        432.20        439.58        18.45 o                         
   5   3  14          2.62         -2.18        17.78 o                         
  -7   4  14        622.58        622.47        28.50 o                         
  -6   4  14        454.83        411.14        19.02 o                         
  -5   4  14        222.66        254.62        13.32 o                         
  -4   4  14        685.18        658.09        15.31 o                         
  -3   4  14         37.97         39.86         7.34 o                         
  -2   4  14       1322.61       1271.07        20.74 o                         
  -1   4  14         55.73         67.53         7.80 o                         
   0   4  14         23.44         30.62         7.57 o                         
   1   4  14        253.00        259.83        12.45 o                         
   2   4  14        989.56        922.74        27.30 o                         
   3   4  14         76.85         75.41        11.80 o                         
   4   4  14        550.88        493.70        19.94 o                         
   5   4  14        728.37        709.00        25.58 o                         
  -7   5  14          9.72         -5.15        22.21 o                         
  -6   5  14         34.50         22.02        13.38 o                         
  -5   5  14          7.17         13.74        10.81 o                         
  -4   5  14          1.08         10.16         7.02 o                         
  -3   5  14        164.66        153.71         9.07 o                         
  -2   5  14        150.08        157.27         8.46 o                         
  -1   5  14        109.23        114.99         8.63 o                         
   0   5  14         13.95         14.58         7.82 o                         
   1   5  14        121.10        146.69        10.37 o                         
   2   5  14        686.73        678.47        20.45 o                         
   3   5  14         11.99         22.89        11.78 o                         
   4   5  14        157.13        148.66        15.31 o                         
   5   5  14         14.93          6.72        17.12 o                         
  -7   6  14        237.48        243.83        24.09 o                         
  -6   6  14         39.89         41.52        17.86 o                         
  -5   6  14        450.55        467.41        20.12 o                         
  -4   6  14        516.17        537.24        19.17 o                         
  -3   6  14         34.02         47.58         8.00 o                         
  -2   6  14        829.23        830.01        16.03 o                         
  -1   6  14        264.20        317.51        14.63 o                         
   0   6  14         84.50         85.82         9.20 o                         
   1   6  14          1.10         49.40         8.67 o                         
   2   6  14       1026.66        974.66        22.21 o                         
   3   6  14         86.46         85.87        12.36 o                         
   4   6  14         24.43         19.51        14.39 o                         
   5   6  14        112.62        101.73        20.59 o                         
  -7   7  14         12.84         39.06        28.09 o                         
  -6   7  14        472.43        498.24        42.20 o                         
  -5   7  14         94.90        112.04        13.87 o                         
  -4   7  14        272.07        278.81        15.94 o                         
  -3   7  14       1112.61       1097.51        21.02 o                         
  -2   7  14       1136.29       1173.66        26.15 o                         
  -1   7  14        607.60        625.40        16.96 o                         
   0   7  14        281.90        300.10        13.02 o                         
   1   7  14       1365.02       1303.89        22.51 o                         
   2   7  14        118.70        111.93        12.01 o                         
   3   7  14        834.32        800.00        23.84 o                         
   4   7  14        477.69        470.60        18.89 o                         
   5   7  14         18.15         -9.74        27.56 o                         
  -7   8  14          1.12        -26.54        28.48 o                         
  -6   8  14         32.38         37.95        16.68 o                         
  -5   8  14         35.00         26.78        14.00 o                         
  -4   8  14        113.72        136.32        15.24 o                         
  -3   8  14          5.41         21.53         8.66 o                         
  -2   8  14        869.10        847.31        21.12 o                         
  -1   8  14        202.17        199.98        15.28 o                         
   0   8  14         51.81         69.62         9.42 o                         
   1   8  14        281.67        305.87        12.79 o                         
   2   8  14        654.17        637.44        21.43 o                         
   3   8  14         14.27         22.50        13.07 o                         
   4   8  14        173.89        130.95        16.91 o                         
   5   8  14        257.51        229.29        36.52 o                         
  -6   9  14         45.27         61.82        20.57 o                         
  -5   9  14        385.57        322.23        19.42 o                         
  -4   9  14          5.28          2.26        13.58 o                         
  -3   9  14         52.89         70.01        11.39 o                         
  -2   9  14         55.12         57.52        10.39 o                         
  -1   9  14        663.31        615.70        19.74 o                         
   0   9  14         30.52         21.07        10.97 o                         
   1   9  14        675.94        773.25        22.24 o                         
   2   9  14          1.52          1.41        11.14 o                         
   3   9  14          3.61         12.80        13.46 o                         
   4   9  14        211.81        220.56        19.53 o                         
  -6  10  14          0.52         14.08        25.02 o                         
  -5  10  14        927.16        863.30        35.77 o                         
  -4  10  14        551.59        598.98        24.44 o                         
  -3  10  14         67.29         87.24        10.73 o                         
  -2  10  14        710.19        699.66        21.67 o                         
  -1  10  14       1184.19       1174.07        22.06 o                         
   0  10  14         70.77         86.39        10.38 o                         
   1  10  14         83.74         86.74        12.01 o                         
   2  10  14        714.35        733.61        22.49 o                         
   3  10  14        225.10        234.70        17.52 o                         
   4  10  14         21.53         29.09        30.46 o                         
  -6  11  14        451.34        411.69        34.65 o                         
  -5  11  14         99.41         94.32        21.10 o                         
  -4  11  14         26.20         33.38        17.05 o                         
  -3  11  14        274.55        293.97        16.70 o                         
  -2  11  14       1260.09       1255.28        27.15 o                         
  -1  11  14        627.97        635.52        17.43 o                         
   0  11  14        169.12        178.23        12.62 o                         
   1  11  14         95.73        119.17        12.97 o                         
   2  11  14          0.62          8.76        13.02 o                         
   3  11  14        303.36        293.57        17.94 o                         
   4  11  14        112.94        156.92        36.03 o                         
  -5  12  14        137.77        124.34        28.02 o                         
  -4  12  14         58.18         45.85        20.45 o                         
  -3  12  14         12.49         14.78        11.33 o                         
  -2  12  14         56.38         67.05        12.48 o                         
  -1  12  14          0.65          3.38        10.38 o                         
   0  12  14         59.51         67.50        12.27 o                         
   1  12  14         12.00         37.35        14.39 o                         
   2  12  14         13.95         39.00        16.73 o                         
   3  12  14         43.04         18.10        22.69 o                         
  -5  13  14        309.50        257.92        36.08 o                         
  -4  13  14          0.12        -11.95        24.51 o                         
  -3  13  14         37.31         44.72        15.29 o                         
  -2  13  14          7.69         18.68        13.73 o                         
  -1  13  14         90.23         81.06        11.58 o                         
   0  13  14        332.68        431.90        24.77 o                         
   1  13  14         13.53         51.56        16.97 o                         
   2  13  14         11.97         51.89        19.87 o                         
   3  13  14         59.34         56.25        30.50 o                         
  -4  14  14         37.81         13.41        31.15 o                         
  -3  14  14         22.53         10.09        17.65 o                         
  -2  14  14        270.28        265.96        18.49 o                         
  -1  14  14       1633.37       1642.85        31.78 o                         
   0  14  14        156.21        148.73        16.84 o                         
   1  14  14         70.98         76.85        19.64 o                         
   2  14  14        327.33        325.73        26.30 o                         
  -3  15  14         84.76         77.33        19.45 o                         
  -2  15  14         31.87         26.36        19.79 o                         
  -1  15  14        280.12        274.30        18.04 o                         
   0  15  14          0.87          0.71        18.98 o                         
   1  15  14          4.25         46.39        24.27 o                         
  -2  16  14         42.48         46.92        37.57 o                         
  -1  16  14         11.50         -9.97        20.05 o                         
  -7   1  15        110.84         79.63        16.17 o                         
  -6   1  15        464.15        447.95        15.55 o                         
  -5   1  15         93.75         84.21         8.81 o                         
  -4   1  15        849.48        912.94        15.98 o                         
  -3   1  15       1815.28       1764.13        22.10 o                         
  -2   1  15       1150.10       1134.66        18.70 o                         
  -1   1  15       3619.36       3510.61        35.55 o                         
   0   1  15        334.44        350.87        13.51 o                         
   1   1  15        263.72        278.75        12.95 o                         
   2   1  15          6.01         34.39        11.06 o                         
   3   1  15       1454.36       1340.03        31.56 o                         
   4   1  15          2.28         -3.41        17.83 o                         
   5   1  15         48.55         18.68        23.57 o                         
  -7   2  15         72.43         64.26        13.77 o                         
  -6   2  15        172.39        162.78        11.19 o                         
  -5   2  15        635.44        685.03        17.63 o                         
  -4   2  15         53.37         70.59         8.02 o                         
  -3   2  15        377.17        365.30        11.60 o                         
  -2   2  15        365.18        378.21        15.80 o                         
  -1   2  15         76.73         92.24         7.87 o                         
   0   2  15       2309.75       2371.38        29.64 o                         
   1   2  15       1215.67       1168.61        24.21 o                         
   2   2  15       1126.95       1027.18        25.55 o                         
   3   2  15          0.30         10.15        13.01 o                         
   4   2  15        963.51        933.87        30.28 o                         
   5   2  15        174.22        206.04        22.03 o                         
  -7   3  15         54.34         47.10        12.41 o                         
  -6   3  15        146.11        154.47        10.88 o                         
  -5   3  15        444.78        420.07        15.00 o                         
  -4   3  15        406.84        430.10        16.66 o                         
  -3   3  15          3.96         -2.33         5.39 o                         
  -2   3  15        889.38        865.99        16.67 o                         
  -1   3  15       1520.48       1470.56        23.88 o                         
   0   3  15        184.22        203.99        10.72 o                         
   1   3  15        196.01        246.77        16.62 o                         
   2   3  15        122.12        120.96        12.26 o                         
   3   3  15        439.31        387.42        17.55 o                         
   4   3  15         16.91         -8.51        15.72 o                         
   5   3  15         56.84         33.95        20.20 o                         
  -7   4  15         14.28        -14.79        21.63 o                         
  -6   4  15        181.29        200.32        19.68 o                         
  -5   4  15        199.65        224.33        13.69 o                         
  -4   4  15        137.81        164.33        12.53 o                         
  -3   4  15        229.93        228.85        11.26 o                         
  -2   4  15        319.18        296.20        10.92 o                         
  -1   4  15         20.08         20.68         8.30 o                         
   0   4  15          1.26          1.43         8.88 o                         
   1   4  15         84.66        116.55        10.09 o                         
   2   4  15          8.70         16.27        11.44 o                         
   3   4  15         50.29         36.74        12.51 o                         
   4   4  15        289.44        234.95        17.34 o                         
   5   4  15          5.81         25.98        23.53 o                         
  -7   5  15        178.83        132.00        20.84 o                         
  -6   5  15       1263.70       1189.80        31.64 o                         
  -5   5  15          7.97          7.70        13.57 o                         
  -4   5  15        314.56        336.98        13.76 o                         
  -3   5  15        279.08        304.20        13.28 o                         
  -2   5  15        276.63        300.55        11.28 o                         
  -1   5  15       1118.09       1091.01        22.58 o                         
   0   5  15        782.27        805.79        19.31 o                         
   1   5  15          9.15         78.17        11.57 o                         
   2   5  15        124.71        122.90        12.07 o                         
   3   5  15       1318.78       1269.58        28.84 o                         
   4   5  15         10.53        -15.75        15.75 o                         
   5   5  15         18.80        -17.25        21.70 o                         
  -7   6  15         72.72         62.10        27.88 o                         
  -6   6  15        101.27        114.39        23.20 o                         
  -5   6  15        475.58        483.63        21.95 o                         
  -4   6  15          3.07          6.52         7.72 o                         
  -3   6  15        134.42        160.91        10.73 o                         
  -2   6  15       1112.55       1052.96        18.34 o                         
  -1   6  15       1060.86        971.20        19.91 o                         
   0   6  15        440.83        481.80        16.98 o                         
   1   6  15        421.61        418.75        15.99 o                         
   2   6  15        384.29        364.73        15.90 o                         
   3   6  15         36.18         55.43        13.87 o                         
   4   6  15        602.42        644.99        26.59 o                         
   5   6  15         59.22         79.02        51.48 o                         
  -7   7  15         10.86        -12.28        29.11 o                         
  -6   7  15          2.59          6.77        20.04 o                         
  -5   7  15         41.16         23.20        13.95 o                         
  -4   7  15         27.90         31.38        12.79 o                         
  -3   7  15         24.79         17.91         9.07 o                         
  -2   7  15        446.20        445.80        15.29 o                         
  -1   7  15        594.25        677.96        20.56 o                         
   0   7  15        507.11        549.17        19.19 o                         
   1   7  15         11.31        163.39        12.03 o                         
   2   7  15        104.02         78.27        12.57 o                         
   3   7  15          3.57          0.84        13.46 o                         
   4   7  15          7.41         31.95        17.48 o                         
  -6   8  15        104.10         98.20        22.27 o                         
  -5   8  15        652.87        626.47        27.23 o                         
  -4   8  15        121.17        132.16        16.50 o                         
  -3   8  15        179.90        203.11        11.73 o                         
  -2   8  15        213.01        218.60        13.54 o                         
  -1   8  15        729.05        765.35        19.21 o                         
   0   8  15        161.33        171.54        12.11 o                         
   1   8  15       1182.82       1093.46        23.23 o                         
   2   8  15        282.34        257.82        14.58 o                         
   3   8  15          2.98          0.91        14.58 o                         
   4   8  15        273.63        303.80        26.69 o                         
  -6   9  15        118.32        152.98        29.29 o                         
  -5   9  15        400.20        380.86        25.49 o                         
  -4   9  15        442.00        433.20        21.64 o                         
  -3   9  15        700.83        757.66        21.87 o                         
  -2   9  15        104.79        108.81        11.69 o                         
  -1   9  15       1967.08       1884.71        32.19 o                         
   0   9  15        361.29        380.23        15.37 o                         
   1   9  15          8.93          4.46        11.02 o                         
   2   9  15        243.32        247.73        15.47 o                         
   3   9  15       1064.72       1070.92        32.05 o                         
   4   9  15          0.35        -29.88        30.31 o                         
  -6  10  15          8.86         22.67        30.99 o                         
  -5  10  15         28.33        -16.98        23.80 o                         
  -4  10  15         23.42          4.41        16.88 o                         
  -3  10  15         15.40         15.02        10.67 o                         
  -2  10  15        154.91        185.47        14.18 o                         
  -1  10  15         79.85         80.03        12.02 o                         
   0  10  15        573.57        554.56        19.45 o                         
   1  10  15         81.86         98.58        13.12 o                         
   2  10  15         32.50         74.79        15.67 o                         
   3  10  15          0.19         14.95        19.79 o                         
  -5  11  15         91.12        105.98        28.01 o                         
  -4  11  15        252.02        228.47        25.16 o                         
  -3  11  15         28.33         28.58        11.73 o                         
  -2  11  15         68.95         85.32        13.93 o                         
  -1  11  15        243.60        225.37        15.59 o                         
   0  11  15        441.88        465.31        19.72 o                         
   1  11  15         27.06         41.44        13.85 o                         
   2  11  15        126.32        130.62        17.62 o                         
   3  11  15         64.34         73.47        23.49 o                         
  -5  12  15        548.74        530.02        41.41 o                         
  -4  12  15        608.68        644.22        34.70 o                         
  -3  12  15          7.98         13.94        13.23 o                         
  -2  12  15        931.88        935.05        31.04 o                         
  -1  12  15        232.07        232.80        13.84 o                         
   0  12  15          7.93          7.89        13.30 o                         
   1  12  15         67.14         85.97        17.57 o                         
   2  12  15        145.50        177.77        20.64 o                         
  -4  13  15          1.88          0.54        28.23 o                         
  -3  13  15        143.18        172.01        16.34 o                         
  -2  13  15         35.65         35.13        17.08 o                         
  -1  13  15        410.02        396.66        18.01 o                         
   0  13  15        206.33        228.93        18.56 o                         
   1  13  15          3.03          4.57        20.27 o                         
   2  13  15        110.57        112.30        23.21 o                         
  -3  14  15         31.97         28.09        19.76 o                         
  -2  14  15          1.41         28.91        16.74 o                         
  -1  14  15         39.22         24.73        16.77 o                         
   0  14  15         19.37         27.06        21.74 o                         
   1  14  15         16.27         49.81        25.28 o                         
  -2  15  15         16.04         40.07        19.91 o                         
  -1  15  15          7.49          2.51        16.84 o                         
   0  15  15        157.24        152.50        29.33 o                         
  -7   0  16         91.11        106.19        21.74 o                         
  -6   0  16        457.94        470.99        34.57 o                         
  -5   0  16        681.41        649.94        20.01 o                         
  -4   0  16       1746.31       1753.48        36.54 o                         
  -3   0  16       2797.90       2781.83        45.89 o                         
  -2   0  16       3272.21       3252.25        46.92 o                         
  -1   0  16       1090.66       1015.24        30.39 o                         
   0   0  16       2392.38       2363.75        41.86 o                         
   1   0  16       1283.69       1167.81        65.29 o                         
   2   0  16        273.56        214.85        20.51 o                         
   3   0  16        385.67        405.23        29.35 o                         
   4   0  16        452.01        516.54        36.83 o                         
   5   0  16          0.05        -34.32        34.32 o                         
  -7   1  16         17.67         36.51        14.92 o                         
  -6   1  16          8.04          1.92        10.62 o                         
  -5   1  16        434.12        393.57        16.37 o                         
  -4   1  16          3.17         -1.84         6.54 o                         
  -3   1  16          0.34          8.48         6.49 o                         
  -2   1  16        135.63        133.45         8.52 o                         
  -1   1  16        502.73        547.22        15.13 o                         
   0   1  16        170.61        179.50        11.51 o                         
   1   1  16        457.06        482.48        17.31 o                         
   2   1  16        468.72        495.29        19.31 o                         
   3   1  16         92.84         87.89        15.36 o                         
   4   1  16        140.87        139.32        21.63 o                         
   5   1  16         72.95         64.84        29.29 o                         
  -7   2  16         29.40         10.23        13.01 o                         
  -6   2  16         27.17         36.78        10.44 o                         
  -5   2  16        256.01        261.11        12.21 o                         
  -4   2  16          1.04          8.29         7.79 o                         
  -3   2  16        346.86        345.01        11.78 o                         
  -2   2  16         38.45         32.20         7.44 o                         
  -1   2  16         99.99        146.61         9.14 o                         
   0   2  16         10.76         10.38         8.54 o                         
   1   2  16        128.94        141.21        12.53 o                         
   2   2  16         24.90         33.21        12.51 o                         
   3   2  16         39.45         25.79        14.66 o                         
   4   2  16          0.21          1.36        18.20 o                         
  -7   3  16        465.17        444.71        20.93 o                         
  -6   3  16        239.77        243.34        14.36 o                         
  -5   3  16        563.27        554.64        28.70 o                         
  -4   3  16        246.42        246.38        11.98 o                         
  -3   3  16         35.67         33.49         7.02 o                         
  -2   3  16         65.10         69.30         7.68 o                         
  -1   3  16       2256.86       2224.45        28.40 o                         
   0   3  16          5.01          7.08         8.96 o                         
   1   3  16        133.67        129.23        11.74 o                         
   2   3  16        542.00        536.42        24.84 o                         
   3   3  16        325.60        295.29        18.68 o                         
   4   3  16        125.07        104.25        19.03 o                         
  -7   4  16        293.37        298.50        24.29 o                         
  -6   4  16        554.50        504.16        21.69 o                         
  -5   4  16        374.36        363.07        16.57 o                         
  -4   4  16        387.19        362.97        14.35 o                         
  -3   4  16        375.83        373.74        14.91 o                         
  -2   4  16        875.76        846.03        17.07 o                         
  -1   4  16        496.90        465.24        18.23 o                         
   0   4  16        983.06        970.58        20.93 o                         
   1   4  16        160.72        177.39        13.31 o                         
   2   4  16          4.13         -9.78        13.79 o                         
   3   4  16        262.92        287.95        18.52 o                         
   4   4  16        193.55        174.90        20.44 o                         
  -7   5  16         46.04         -9.54        44.74 o                         
  -6   5  16         93.63        100.24        19.31 o                         
  -5   5  16        115.59        125.95        14.38 o                         
  -4   5  16        172.84        179.72        11.19 o                         
  -3   5  16        160.47        167.32        11.09 o                         
  -2   5  16          2.89         12.73         7.64 o                         
  -1   5  16       1361.61       1272.09        23.78 o                         
   0   5  16         14.59         23.45         9.14 o                         
   1   5  16         36.22         68.01        13.33 o                         
   2   5  16         18.78          7.27        12.73 o                         
   3   5  16         73.92         85.63        16.15 o                         
   4   5  16         45.67         40.62        18.61 o                         
  -6   6  16        215.26        274.32        23.94 o                         
  -5   6  16        116.79        147.26        14.99 o                         
  -4   6  16         15.81         10.98        10.32 o                         
  -3   6  16          4.50          4.90         9.39 o                         
  -2   6  16        128.22        149.22        10.42 o                         
  -1   6  16          4.19         23.79         8.77 o                         
   0   6  16        886.47        857.38        21.08 o                         
   1   6  16        219.34        197.92        13.23 o                         
   2   6  16         24.29         33.94        15.70 o                         
   3   6  16        351.88        347.50        18.63 o                         
   4   6  16        134.08        134.02        20.22 o                         
  -6   7  16          2.08         23.52        21.34 o                         
  -5   7  16        643.62        636.34        27.17 o                         
  -4   7  16        567.13        592.01        18.53 o                         
  -3   7  16         91.87         93.89        12.09 o                         
  -2   7  16         78.52         92.77        10.62 o                         
  -1   7  16       3238.22       3174.05        37.91 o                         
   0   7  16        176.88        178.51        14.24 o                         
   1   7  16        204.42        233.48        14.39 o                         
   2   7  16        656.31        670.64        23.01 o                         
   3   7  16        204.94        196.69        19.56 o                         
   4   7  16        165.62        118.39        26.16 o                         
  -6   8  16        124.35         52.59        30.34 o                         
  -5   8  16         38.66         70.23        18.01 o                         
  -4   8  16        271.59        255.67        18.65 o                         
  -3   8  16        450.23        442.91        21.98 o                         
  -2   8  16         80.70         83.75        12.05 o                         
  -1   8  16          0.26         64.71         9.77 o                         
   0   8  16        597.42        617.01        20.80 o                         
   1   8  16         57.25        110.47        14.12 o                         
   2   8  16         17.74         30.49        13.63 o                         
   3   8  16         14.57         50.74        17.56 o                         
   4   8  16         97.64        119.51        69.30 o                         
  -6   9  16         10.82        -31.15        40.48 o                         
  -5   9  16         61.12         86.67        25.98 o                         
  -4   9  16        199.19        150.64        20.04 o                         
  -3   9  16         32.83         36.30        11.49 o                         
  -2   9  16          9.14         23.71        14.60 o                         
  -1   9  16         95.07        107.08        12.75 o                         
   0   9  16        313.43        318.25        17.58 o                         
   1   9  16         49.47         85.80        12.87 o                         
   2   9  16         68.33         52.96        14.96 o                         
   3   9  16          9.61         -1.53        20.25 o                         
  -5  10  16        221.46        278.92        33.82 o                         
  -4  10  16          3.84        -20.21        20.21 o                         
  -3  10  16        172.08        195.91        14.33 o                         
  -2  10  16        179.81        211.04        15.44 o                         
  -1  10  16         20.64         22.87        11.44 o                         
   0  10  16        512.32        515.22        27.87 o                         
   1  10  16        334.34        336.14        17.10 o                         
   2  10  16         58.83         56.27        18.14 o                         
   3  10  16        277.06        286.07        28.86 o                         
  -5  11  16        213.98        130.64        37.84 o                         
  -4  11  16        709.69        638.22        35.29 o                         
  -3  11  16         26.95         24.64        21.75 o                         
  -2  11  16         41.51         57.75        17.53 o                         
  -1  11  16        472.32        496.15        19.74 o                         
   0  11  16         23.46         40.44        15.12 o                         
   1  11  16         35.80         23.98        17.25 o                         
   2  11  16        117.06        142.97        21.81 o                         
  -4  12  16          0.23         33.69        31.08 o                         
  -3  12  16        158.75        133.46        15.88 o                         
  -2  12  16         19.51         11.69        15.77 o                         
  -1  12  16         14.08         -2.56        14.69 o                         
   0  12  16        138.44        150.55        17.69 o                         
   1  12  16         11.28         -3.95        18.94 o                         
   2  12  16         35.39         69.73        23.31 o                         
  -3  13  16         49.37         42.81        19.01 o                         
  -2  13  16        143.40        156.65        23.91 o                         
  -1  13  16        119.24        114.99        16.89 o                         
   0  13  16        399.25        405.15        23.25 o                         
   1  13  16         36.97         66.40        23.77 o                         
  -2  14  16        128.75        106.55        21.11 o                         
  -1  14  16        115.69         88.67        26.81 o                         
   0  14  16        116.29        185.36        29.24 o                         
  -7   1  17        107.73         72.90        21.40 o                         
  -6   1  17        230.60        252.69        18.99 o                         
  -5   1  17        939.83        884.76        23.58 o                         
  -4   1  17         21.79         38.69         8.07 o                         
  -3   1  17        237.41        236.53        10.48 o                         
  -2   1  17       1008.30       1032.64        19.16 o                         
  -1   1  17       1045.08       1020.49        19.79 o                         
   0   1  17          1.65         18.70         9.93 o                         
   1   1  17        776.44        738.90        22.89 o                         
   2   1  17        284.46        257.11        16.51 o                         
   3   1  17          0.45          4.33        15.78 o                         
   4   1  17        110.85        144.85        22.14 o                         
  -7   2  17        374.72        425.33        22.82 o                         
  -6   2  17        691.96        707.85        35.22 o                         
  -5   2  17          1.18          8.17         9.23 o                         
  -4   2  17        462.23        475.31        16.30 o                         
  -3   2  17        325.32        334.63        12.00 o                         
  -2   2  17         12.14         32.42         7.78 o                         
  -1   2  17        450.60        399.64        13.93 o                         
   0   2  17       1420.56       1430.20        24.35 o                         
   1   2  17        401.13        388.56        17.05 o                         
   2   2  17        573.65        462.29        21.51 o                         
   3   2  17        156.22        176.78        18.09 o                         
   4   2  17         36.64         29.16        21.46 o                         
  -7   3  17         37.03         -6.69        19.10 o                         
  -6   3  17         20.93         37.19        12.52 o                         
  -5   3  17         24.87         21.97        10.10 o                         
  -4   3  17          4.96         -2.58         8.95 o                         
  -3   3  17         55.97         57.16         7.66 o                         
  -2   3  17         94.91        119.31         9.46 o                         
  -1   3  17          0.42         15.51         8.46 o                         
   0   3  17        131.58        126.80        11.47 o                         
   1   3  17        234.36        254.93        14.95 o                         
   2   3  17        105.24        116.10        15.41 o                         
   3   3  17          3.30         -7.34        16.81 o                         
   4   3  17         28.82         20.61        22.12 o                         
  -6   4  17        152.54        170.04        13.31 o                         
  -5   4  17         23.70         16.06        10.26 o                         
  -4   4  17          8.51          1.76        11.53 o                         
  -3   4  17         75.38         70.44        10.34 o                         
  -2   4  17        132.30        130.44         9.36 o                         
  -1   4  17         11.69         14.02         9.05 o                         
   0   4  17        160.85        161.49        12.38 o                         
   1   4  17          0.33         20.90        12.00 o                         
   2   4  17         47.13         29.43        15.02 o                         
   3   4  17        103.27         81.95        18.56 o                         
   4   4  17         48.60         39.97        22.64 o                         
  -6   5  17        217.02        276.90        27.75 o                         
  -5   5  17        572.49        558.19        19.00 o                         
  -4   5  17        100.40        107.29        12.38 o                         
  -3   5  17          1.57         -7.85         9.55 o                         
  -2   5  17       1056.01       1032.63        19.98 o                         
  -1   5  17        769.56        719.07        21.16 o                         
   0   5  17        144.94        169.44        12.00 o                         
   1   5  17        536.51        534.43        19.35 o                         
   2   5  17        236.47        244.34        17.43 o                         
   3   5  17         33.68         53.54        18.14 o                         
   4   5  17        256.33        186.29        29.08 o                         
  -6   6  17        288.25        272.38        30.56 o                         
  -5   6  17         18.50         51.35        24.72 o                         
  -4   6  17        341.69        353.91        16.09 o                         
  -3   6  17        639.06        630.27        20.20 o                         
  -2   6  17         44.96         64.07         8.99 o                         
  -1   6  17        126.78        139.91        11.56 o                         
   0   6  17       1085.32       1046.83        23.85 o                         
   1   6  17        189.02        180.27        14.45 o                         
   2   6  17        123.14        124.16        15.87 o                         
   3   6  17         31.22         42.82        20.51 o                         
  -6   7  17         20.06        -33.07        33.07 o                         
  -5   7  17         14.25         21.79        20.23 o                         
  -4   7  17          3.07          7.42        10.27 o                         
  -3   7  17         22.36         15.99        14.88 o                         
  -2   7  17         90.77         63.82        10.91 o                         
  -1   7  17          8.30         15.62        10.16 o                         
   0   7  17          0.11        -11.38        11.38 o                         
   1   7  17         20.61          4.38        15.58 o                         
   2   7  17          7.51         -2.70        16.60 o                         
   3   7  17          2.05          3.68        20.64 o                         
  -6   8  17         40.02        -43.87        43.87 o                         
  -5   8  17        142.74         57.83        26.04 o                         
  -4   8  17        430.86        451.46        31.88 o                         
  -3   8  17        564.38        555.65        29.39 o                         
  -2   8  17        327.81        293.44        16.65 o                         
  -1   8  17       1002.31        934.52        25.09 o                         
   0   8  17        489.42        538.66        19.75 o                         
   1   8  17          4.80         -7.47        16.59 o                         
   2   8  17        217.38        246.21        19.21 o                         
   3   8  17        329.23        325.15        33.31 o                         
  -5   9  17        447.91        457.36        40.53 o                         
  -4   9  17         13.78        -10.16        22.71 o                         
  -3   9  17          3.93         10.49        12.14 o                         
  -2   9  17         78.99         89.82        13.96 o                         
  -1   9  17        454.56        425.89        18.59 o                         
   0   9  17        239.09        257.45        16.14 o                         
   1   9  17        572.69        549.67        32.16 o                         
   2   9  17        214.37        235.64        21.96 o                         
   3   9  17         38.27        -31.13        63.27 o                         
  -5  10  17         13.61         -7.91        41.22 o                         
  -4  10  17        374.99        331.28        42.04 o                         
  -3  10  17         58.97         70.45        15.70 o                         
  -2  10  17         91.17         91.69        15.62 o                         
  -1  10  17          4.10          8.07        12.89 o                         
   0  10  17        208.59        248.25        19.36 o                         
   1  10  17          0.09         33.97        17.35 o                         
   2  10  17         19.75         -7.84        22.23 o                         
  -4  11  17         37.30         50.11        34.43 o                         
  -3  11  17          3.44         14.65        21.40 o                         
  -2  11  17         60.98         65.72        16.91 o                         
  -1  11  17        123.27        136.16        17.12 o                         
   0  11  17         11.58         -3.40        17.32 o                         
   1  11  17         28.18         28.41        24.91 o                         
   2  11  17         67.06        -48.21        61.26 o                         
  -3  12  17         28.39         35.62        18.00 o                         
  -2  12  17        104.06         82.56        19.41 o                         
  -1  12  17        194.19        187.25        19.34 o                         
   0  12  17        552.89        589.27        33.30 o                         
   1  12  17         14.97         18.64        22.03 o                         
  -2  13  17        161.67        175.02        22.33 o                         
  -1  13  17        285.83        334.39        23.95 o                         
   0  13  17        138.30        208.90       108.47 o                         
  -6   0  18         26.47         25.69        29.02 o                         
  -5   0  18       1073.14       1051.78        40.91 o                         
  -4   0  18        915.04        878.50        25.84 o                         
  -3   0  18        326.62        327.49        17.64 o                         
  -2   0  18        265.15        284.02        16.54 o                         
  -1   0  18        246.48        273.71        18.40 o                         
   0   0  18        236.47        245.23        21.66 o                         
   1   0  18        637.82        677.10        34.03 o                         
   2   0  18        635.93        634.23        44.46 o                         
   3   0  18         88.29        117.03        26.33 o                         
  -6   1  18        224.25        232.86        18.62 o                         
  -5   1  18         51.03         81.18        10.47 o                         
  -4   1  18          3.83         17.33         8.53 o                         
  -3   1  18         66.72        102.85         9.20 o                         
  -2   1  18        488.32        491.28        16.16 o                         
  -1   1  18          6.89         62.99         9.82 o                         
   0   1  18        654.85        704.44        22.07 o                         
   1   1  18        221.77        218.60        15.22 o                         
   2   1  18         97.83        104.42        16.56 o                         
   3   1  18         37.35         10.42        19.38 o                         
  -6   2  18         13.18         25.35        14.60 o                         
  -5   2  18        296.33        308.05        14.88 o                         
  -4   2  18         61.59         62.07        10.29 o                         
  -3   2  18         46.46         25.50         8.70 o                         
  -2   2  18          1.05         -8.60         8.60 o                         
  -1   2  18        672.71        645.55        18.52 o                         
   0   2  18        259.01        227.22        14.31 o                         
   1   2  18          6.92         41.81        13.25 o                         
   2   2  18          0.97          9.20        15.25 o                         
   3   2  18         16.48         37.05        19.64 o                         
  -6   3  18        388.00        411.97        20.08 o                         
  -5   3  18        258.34        254.92        15.40 o                         
  -4   3  18         30.69         41.61        11.11 o                         
  -3   3  18         24.09         31.43         8.52 o                         
  -2   3  18        380.18        395.81        14.59 o                         
  -1   3  18        113.37        115.32        10.78 o                         
   0   3  18        404.76        476.56        21.46 o                         
   1   3  18        242.31        226.45        15.20 o                         
   2   3  18          0.10         13.48        16.23 o                         
   3   3  18         91.01         90.09        21.00 o                         
  -6   4  18        132.56        173.04        23.68 o                         
  -5   4  18         24.21         11.43        14.63 o                         
  -4   4  18        349.24        358.23        16.92 o                         
  -3   4  18        369.77        361.71        13.91 o                         
  -2   4  18        106.03        113.21        10.22 o                         
  -1   4  18        325.58        335.84        18.17 o                         
   0   4  18        252.60        273.45        14.33 o                         
   1   4  18        141.61        152.74        15.04 o                         
   2   4  18        298.60        263.09        21.99 o                         
   3   4  18         96.06         99.42        25.91 o                         
  -6   5  18        103.50         99.10        41.00 o                         
  -5   5  18         76.67         93.42        13.12 o                         
  -4   5  18         24.31         47.14        11.53 o                         
  -3   5  18        412.15        382.56        17.17 o                         
  -2   5  18        189.55        196.70        11.72 o                         
  -1   5  18          6.02         29.09        10.75 o                         
   0   5  18          0.48          7.26        11.20 o                         
   1   5  18          0.10         13.07        13.43 o                         
   2   5  18         23.69         33.43        16.77 o                         
   3   5  18          6.83        -24.18        24.61 o                         
  -6   6  18          6.75         64.36       108.47 o                         
  -5   6  18         73.47         19.14        22.54 o                         
  -4   6  18        177.20        174.32        17.46 o                         
  -3   6  18         66.55         80.50        12.25 o                         
  -2   6  18         71.98         85.73        11.60 o                         
  -1   6  18        416.53        440.23        18.19 o                         
   0   6  18         86.18         87.33        13.27 o                         
   1   6  18        158.71        185.46        17.62 o                         
   2   6  18        216.53        196.60        22.02 o                         
   3   6  18          8.45         14.57        25.92 o                         
  -5   7  18        196.95        111.13        34.64 o                         
  -4   7  18         79.17         93.08        19.06 o                         
  -3   7  18        527.13        512.16        20.15 o                         
  -2   7  18        952.48        939.69        25.28 o                         
  -1   7  18         10.88         34.03        11.56 o                         
   0   7  18        649.48        712.12        27.78 o                         
   1   7  18        115.43         88.41        18.31 o                         
   2   7  18         32.76         64.60        22.26 o                         
  -5   8  18         21.47          3.84        53.69 o                         
  -4   8  18         79.49         74.07        18.46 o                         
  -3   8  18          0.14          1.34        14.18 o                         
  -2   8  18          1.93        -14.34        14.34 o                         
  -1   8  18         90.28        111.21        13.31 o                         
   0   8  18         42.75         20.82        16.00 o                         
   1   8  18         17.70         17.77        19.30 o                         
   2   8  18        148.51        154.88        25.69 o                         
  -4   9  18          0.36        -15.52        31.05 o                         
  -3   9  18         68.09         73.40        15.49 o                         
  -2   9  18         25.24        -13.22        15.65 o                         
  -1   9  18         39.07         54.48        13.08 o                         
   0   9  18         40.33         56.29        17.00 o                         
   1   9  18         65.86         47.17        25.91 o                         
   2   9  18         50.05         56.19        26.96 o                         
  -4  10  18        136.61         95.70        37.04 o                         
  -3  10  18         66.72         77.45        17.41 o                         
  -2  10  18          1.06         -9.09        16.62 o                         
  -1  10  18        528.02        577.07        27.70 o                         
   0  10  18        217.21        245.13        21.61 o                         
   1  10  18         84.22         50.29        24.58 o                         
  -3  11  18         23.22         38.46        19.68 o                         
  -2  11  18        371.16        369.51        26.32 o                         
  -1  11  18         27.24         29.92        18.46 o                         
   0  11  18        396.51        388.43        31.81 o                         
  -2  12  18          3.90        -11.11        34.96 o                         
  -1  12  18          2.29         38.83        34.49 o                         
  -6   1  19         36.63         41.96        25.63 o                         
  -5   1  19         91.34         88.12        16.62 o                         
  -4   1  19        442.28        400.86        16.01 o                         
  -3   1  19        755.72        718.20        28.02 o                         
  -2   1  19        507.62        496.52        16.12 o                         
  -1   1  19        156.14        167.52        11.70 o                         
   0   1  19        596.77        632.82        20.32 o                         
   1   1  19          1.97         -2.17        14.33 o                         
   2   1  19         18.60          0.38        16.11 o                         
   3   1  19         74.93         66.11        26.15 o                         
  -6   2  19          0.71          5.19        17.07 o                         
  -5   2  19         61.27         75.41        19.03 o                         
  -4   2  19        173.16        148.93        12.34 o                         
  -3   2  19         75.75         59.60        11.76 o                         
  -2   2  19         38.01         47.38         9.87 o                         
  -1   2  19        600.25        617.39        19.13 o                         
   0   2  19         92.23         94.29        13.38 o                         
   1   2  19        471.44        445.59        20.14 o                         
   2   2  19        102.07        103.21        18.64 o                         
   3   2  19          3.05         -0.40        26.53 o                         
  -5   3  19         27.07         31.22        13.84 o                         
  -4   3  19        132.17        112.23        14.48 o                         
  -3   3  19        147.00        155.22        12.46 o                         
  -2   3  19         69.60         81.10        10.26 o                         
  -1   3  19          4.67         18.36        10.97 o                         
   0   3  19         93.38        115.56        13.99 o                         
   1   3  19         10.02         60.51        15.27 o                         
   2   3  19         21.95         12.03        20.13 o                         
   3   3  19          0.50         46.20        68.29 o                         
  -5   4  19         30.07         19.72        14.00 o                         
  -4   4  19         53.79         27.31        13.55 o                         
  -3   4  19         26.04          5.79         9.01 o                         
  -2   4  19        185.13        213.83        12.46 o                         
  -1   4  19        129.61        146.63        14.26 o                         
   0   4  19          0.28         -9.78        12.50 o                         
   1   4  19         58.23         56.91        18.44 o                         
   2   4  19         12.59         43.15        21.15 o                         
  -5   5  19        111.15         82.45        20.08 o                         
  -4   5  19         94.46         87.70        18.20 o                         
  -3   5  19        179.47        169.71        14.05 o                         
  -2   5  19        115.56        113.59        11.94 o                         
  -1   5  19        151.07        185.92        15.41 o                         
   0   5  19        951.48        968.67        28.66 o                         
   1   5  19          0.47         30.83        18.66 o                         
   2   5  19         11.80         37.38        24.96 o                         
  -5   6  19        395.26        308.80        36.57 o                         
  -4   6  19         89.00         47.35        16.14 o                         
  -3   6  19        181.42        179.16        15.65 o                         
  -2   6  19        275.84        265.67        16.34 o                         
  -1   6  19        278.19        232.61        15.93 o                         
   0   6  19         17.41         34.27        17.32 o                         
   1   6  19         92.89         71.89        22.52 o                         
   2   6  19          6.52        -21.31        26.57 o                         
  -5   7  19          3.70        -72.12        73.32 o                         
  -4   7  19         16.42        -14.27        22.26 o                         
  -3   7  19          9.77         24.92        15.61 o                         
  -2   7  19         40.09         25.87        12.01 o                         
  -1   7  19        120.26        128.96        19.83 o                         
   0   7  19          6.01        -16.96        16.96 o                         
   1   7  19         14.46         60.92        22.42 o                         
   2   7  19         32.01         34.29        28.42 o                         
  -4   8  19         81.27         77.20        16.92 o                         
  -3   8  19         22.13         -8.81        24.14 o                         
  -2   8  19        154.27        167.18        22.83 o                         
  -1   8  19        164.76        148.92        18.33 o                         
   0   8  19          5.93         23.17        18.31 o                         
   1   8  19        195.90        155.16        28.75 o                         
  -4   9  19        125.70        131.05        47.22 o                         
  -3   9  19        240.26        283.02        23.60 o                         
  -2   9  19         39.11         47.24        20.10 o                         
  -1   9  19        287.57        247.56        19.87 o                         
   0   9  19        467.04        534.36        27.11 o                         
   1   9  19          6.07         18.64        36.60 o                         
  -3  10  19         24.18         16.40        19.54 o                         
  -2  10  19          2.49          5.29        22.18 o                         
  -1  10  19          2.71         -9.87        24.18 o                         
   0  10  19         10.13         24.21        62.67 o                         
  -5   0  20        305.04        280.13        46.65 o                         
  -4   0  20        247.13        274.95        22.45 o                         
  -3   0  20        305.58        276.36        23.83 o                         
  -2   0  20        777.49        738.95        30.53 o                         
  -1   0  20         54.47         65.84        17.76 o                         
   0   0  20        361.79        382.13        32.55 o                         
   1   0  20        429.54        397.26        42.04 o                         
   2   0  20         59.63         48.76        48.18 o                         
  -5   1  20          1.21        -14.47        14.47 o                         
  -4   1  20         34.16         49.70        17.25 o                         
  -3   1  20          1.29        -13.32        13.73 o                         
  -2   1  20         65.16         53.54        11.69 o                         
  -1   1  20          9.76          4.29        12.33 o                         
   0   1  20          6.30        -10.46        14.01 o                         
   1   1  20        251.72        236.29        24.58 o                         
   2   1  20        190.06        161.84        38.45 o                         
  -5   2  20         10.63          6.08        15.16 o                         
  -4   2  20         11.03         -4.77        19.72 o                         
  -3   2  20         53.47         46.70        13.03 o                         
  -2   2  20         11.83         -3.14        12.36 o                         
  -1   2  20          1.03         31.88        14.35 o                         
   0   2  20          0.37         -9.44        15.28 o                         
   1   2  20          2.33         70.97        34.21 o                         
   2   2  20          0.91         30.85        28.93 o                         
  -5   3  20          5.61         31.52        17.74 o                         
  -4   3  20        178.42        195.72        16.56 o                         
  -3   3  20        132.06        143.84        14.51 o                         
  -2   3  20         44.78          5.30        14.93 o                         
  -1   3  20        707.34        660.12        23.44 o                         
   0   3  20        181.80        191.67        21.01 o                         
   1   3  20         49.72         68.98        23.44 o                         
   2   3  20        141.40        151.38        35.55 o                         
  -5   4  20        596.23        533.29        38.68 o                         
  -4   4  20         75.96         55.75        16.55 o                         
  -3   4  20         77.70         77.88        18.06 o                         
  -2   4  20        130.72        135.73        15.90 o                         
  -1   4  20          8.71        -15.37        15.37 o                         
   0   4  20        129.00        133.22        17.85 o                         
   1   4  20        212.06        281.05        38.70 o                         
  -4   5  20          7.38         14.99        20.21 o                         
  -3   5  20         25.73         -2.80        17.33 o                         
  -2   5  20          0.38        -16.36        16.36 o                         
  -1   5  20          6.77         26.39        21.76 o                         
   0   5  20         34.75         45.71        21.35 o                         
   1   5  20         24.51         92.24        35.08 o                         
  -4   6  20          0.52        -21.82        21.82 o                         
  -3   6  20         46.49         73.27        25.08 o                         
  -2   6  20         71.17         72.97        16.23 o                         
  -1   6  20         23.05         36.48        18.10 o                         
   0   6  20        390.49        329.24        26.27 o                         
   1   6  20         16.65         39.71        40.59 o                         
  -4   7  20        408.49        367.85        51.45 o                         
  -3   7  20         14.59         -8.88        27.90 o                         
  -2   7  20         24.97          1.02        19.62 o                         
  -1   7  20        231.97        227.28        26.00 o                         
   0   7  20         16.28         18.81        29.63 o                         
  -3   8  20         24.36        -29.91        29.91 o                         
  -2   8  20         52.69         60.06        21.34 o                         
  -1   8  20          0.77        -16.05        20.97 o                         
   0   8  20         20.14         14.61        28.72 o                         
  -4   1  21        144.16        170.19        17.72 o                         
  -3   1  21         88.18         69.05        17.15 o                         
  -2   1  21        136.54        120.51        17.35 o                         
  -1   1  21         44.03         86.71        19.32 o                         
   0   1  21         15.12          6.41        24.42 o                         
   1   1  21        212.53        222.39        32.88 o                         
  -4   2  21        424.77        488.57        30.52 o                         
  -3   2  21        160.34        141.85        16.60 o                         
  -2   2  21        138.30        126.48        21.73 o                         
  -1   2  21        303.20        276.66        32.18 o                         
   0   2  21         27.27         39.72        26.31 o                         
   1   2  21         23.84        -23.07        59.43 o                         
  -4   3  21          3.73         22.80        36.10 o                         
  -3   3  21         28.67         17.73        16.80 o                         
  -2   3  21          0.94         19.94        17.92 o                         
  -1   3  21          0.30         30.33        19.62 o                         
   0   3  21         42.21         -1.53        28.85 o                         
  -3   4  21        103.91        102.57        20.58 o                         
  -2   4  21          6.97         29.90        18.45 o                         
  -1   4  21         37.43         21.48        20.72 o                         
   0   4  21        113.65        163.17        32.75 o                         
  -3   5  21        100.30        101.91        23.44 o                         
  -2   5  21        410.63        391.52        23.26 o                         
  -1   5  21         65.09         46.21        23.58 o                         
   0   5  21         20.83         21.56        40.01 o                         
  -2   6  21         42.49         13.72        22.23 o                         
  -1   6  21         19.03        142.04        75.50 o                         
  -2   0  22        184.97        128.36        47.20 o                         
  -1   0  22        170.88        148.08        85.37 o                         
  -2   1  22         91.40        166.98        25.51 o                         
  -1   1  22         25.10         24.52        36.12 o                         
  -2   2  22          3.28        -41.61        41.61 o                         
                                                                                
